# Supplementary material for: How Robust Are Genomic Offset Predictions to Methodological Choices? Insights From Perennial Ryegrass
Source: Mol Ecol. 2026 Jul 13;35(14):e70463. doi: 10.1111/mec.70463 (PMC13361167; doi:10.1111/mec.70463)
Supplement: Supplementary file 5 — Table S1: Accessions from the natural diversity of L. perenne used in the study. [file MEC-35-e70463-s005.xlsx]

## Sheet: TableS1
Table S1. Accessions from the natural diversity of L. perenne used in the study.
Column names preceded by a number are descriptors included in the FAO/Bioversity Multi-crop passport descriptors (MCPD V2.1) list released in December 2015:
(https://www.bioversityinternational.org/e-library/publications/detail/faobioversity-multi-crop-passport-descriptors-v21-mcpd-v21).
This list is an international standard for germplasm passport information exchange.
Numbers preceding column names are the ranks of the corresponding descriptors in the MCPD V2.1 list, which provides additional information about them.
Most of the accessions listed in this table can also be browsed in the EURISCO web catalogue which compiles European National Inventories of Plant Genetic Resources maintained in European genebanks:
http://www.ecpgr.cgiar.org/resources/germplasm-databases/eurisco-catalogue
All accessions were checked as diploid (2x = 14) by a flow cytometry control (10 plants per accession).
Entry number (as used in the study)	1. Institute code §	2. Accession number (as per the genebank of the maintainer)	Sample type (genebank acc., in-situ sample, cultivar)	19. Biological status (as per FAO MCPD V2.1*)	17. Collecting date	Country of origin (name)	13. Country of origin (code ISO 3166-1)	14. Location of collecting site	15.1 Latitude of collecting site (WGS 84, DD)	15.3 Longitude of collecting site (WGS 84, DD)	16. Elevation of collecting site (m above sea level)	Number of individuals in DNA pool used for genotyping	Phenotypic data (Experimental gardens in LU, ME and PO)
1	DEU271	GR 12391	Genebank acc.	120	2006-08-01	Germany	DEU	Bayerischer Wald. Bodenmais. Grosser Arber. Am Funkturm	49.1131	13.1347	1441	300	yes
2	DEU271	GR 12499	Genebank acc.	120	2006-07-01	Germany	DEU	Bayern; Bayerischer Wald; Girmitz; An der Schwarzach. Schwarzach-valley	49.3933	12.3231	388	300	yes
3	DEU271	GR 12652	Genebank acc.	120	6/28/2006	Germany	DEU	Bayern; Bayerischer Wald; Haidmuhle / Frauenberg; Dreisessel	48.7808	13.8039	1311	300	yes
6	DEU271	GR 3252	Genebank acc.	100	1971	Germany	DEU	NSG bei Dessau (Gross Kuhnau); Koordinaten Dessau	51.85	12.1778	57	300	yes
7	DEU271	GR 3283	Genebank acc.	100	1971	Germany	DEU	Randowbruch. zw. Borken und Marienthal (500 m NW Marienthal)	53.5736	14.1436	2	300	yes
8	DEU271	GR 3300	Genebank acc.	100	1971	Germany	DEU	Erzgebirge (Lauterbach)	50.6781	13.1758	584	300	yes
9	DEU271	GR 3318	Genebank acc.	100	1971	Germany	DEU	Havelluch (Bradikow)	52.6908	12.6494	37	300	yes
10	DEU271	GR 3319	Genebank acc.	100	1971	Germany	DEU	Zossen	52.2139	13.4542	40	300	yes
11	DEU271	GR 3321	Genebank acc.	100	1971	Germany	DEU	Lewitz bei Neustadt Glewe	53.4636	11.6297	36	300	yes
12	DEU271	GR 3327	Genebank acc.	100	1990-04-06	Germany	DEU	NSG Alacher See (1km NW von Alach)	50.9992	10.9061	300	300	yes
13	DEU271	GR 3350	Genebank acc.	100	1990-04-03	Germany	DEU	Neuhof. Insel Poel	53.9975	11.4156	7	300	yes
14	DEU271	GR 3403	Genebank acc.	130	4/17/1991	Germany	DEU	Lueg. NE-Waddens. Wesermarsch	53.5453	8.4269	0	300	yes
15	DEU271	GR 3422	Genebank acc.	130	1991-04-11	Germany	DEU	Norden Deich. Deich inzw. im Land befindlich. Emsmarsch (gleiche Sammelflanche wie: 5113)	53.6142	7.16	0	300	yes
16	DEU271	GR 5106	Genebank acc.	130	5/17/1991	Germany	DEU	Grenzebach Hangflache. Allgau. Bayern (gleiche Sammelflache wie: GR 3436)	48.0056	11.1239	580	300	yes
17	DEU271	GR 3439	Genebank acc.	130	5/17/1991	Germany	DEU	Kienzle. Bronnen. S-Landsberg. Allgau	48.0131	10.7861	630	300	yes
21	DEU271	GR 5028	Genebank acc.	100	1984	Germany	DEU	NSG Ostufer der Muritz. NSG Nr. C -20. Landschaftseinheit nach Richter: 213	53.45	12.7667	63	300	yes
22	DEU271	GR 5029	Genebank acc.	100	1984	Germany	DEU	NSG Steckby-Lodderitzer Forst. NSG Nr. H - 46. Landschaftseinheit nach Richter: 261	51.9367	11.9872	51	300	yes
24	DEU271	GR 5032	Genebank acc.	100	7/18/1984	Germany	DEU	LSG Hiddensee. Landschaftseinheit nach Richter: 111	54.5308	13.0914	-2	300	yes
25	DEU271	GR 5035	Genebank acc.	100	1984	Germany	DEU	NSG Vorberg-Herrenberg. NSG Nr. H - 37; Bez. Magdeburg. Landschaftseinheit nach Richter: 312	51.955	10.9675	261	300	yes
26	DEU271	GR 5036	Genebank acc.	100	1984	Germany	DEU	NSG Zickersches Hoft/Rugen. NSG Nr. A - 59. Landschaftseinheit nach Richter: 111	54.2964	13.6842	2	300	yes
27	DEU271	GR 5038	Genebank acc.	100	1984	Germany	DEU	Breitenbach bei Schleusingen. ausserhalb des NSG Vessertal bei Suhl. Landschaftseinheit nach Richter: 421; Koordinaten Suhl	50.5386	10.7772	400	300	yes
28	DEU271	GR 5039	Genebank acc.	100	1988-08-10	Germany	DEU	NSG Kockrowsberg. Spreewald	51.9131	13.9378	51	300	yes
29	DEU271	GR 5040	Genebank acc.	130		Germany	DEU	45 jahrige Dauerweide bei Buhnsdorf. Bad Segeberg. Schleswig-Holstein	53.8875	10.3783	40	300	yes
30	DEU271	GR 5041	Genebank acc.	130		Germany	DEU	85 jahrige Dauerweide bei Esch. Heide Schleswig-Holstein	54.1939	9.0944	15	300	yes
31	DEU271	GR 5042	Genebank acc.	100		Germany	DEU	Spitalhof. Kempten. Bayern	47.7197	10.3111	700	300	yes
32	DEU271	GR 5043	Genebank acc.	100	1974	Germany	DEU	Weeze. Niederrhein. Nordrhein-Westfalen	51.6253	6.1975	19	300	yes
33	DEU271	GR 5044	Genebank acc.	100	1976	Germany	DEU	Harpstedt. Wildeshauser Geest. Niedersachsen.	52.9086	8.5872	36	300	yes
34	DEU271	GR 5111	Genebank acc.	130	1991-04-10	Germany	DEU	Renken. Kalberweide. Ostfriesisch-Oldenburg. Geest. Niedersachsen (gleiche Sammelflache wie: GR 3386)	53.3169	7.7719	0	300	yes
35	DEU271	GR 5410	Genebank acc.	100		Germany	DEU	Schildau. Sachsen	51.4522	12.9308	117	300	yes
36	DEU271	GR 6021	Genebank acc.	130	1995-09-02	Germany	DEU	Hopfengarten. Altmersleben (bei Luedecke) bei Kalbe. Altmark	52.6864	11.4244	43	300	yes
37	DEU271	GR 6031	Genebank acc.	130	1995-09-06	Germany	DEU	Am Faehrdamm. Grieben bei Tangerhuette. Havelsche Mark; Koordinaten Tangerhuette	52.4381	11.9611	37	300	yes
38	DEU271	GR 6305	Genebank acc.	100	1997-06-01	Germany	DEU	Elbeufer. Pillnitzer Schlo	51.0089	13.87	117	300	yes
39	DEU271	GR 7617	Genebank acc.	100		Germany	DEU	Werleshausen. Oedland	51.3253	9.9164	180	300	yes
40	DEU271	GR 7654	Genebank acc.	100		Germany	DEU	Rasdorf. Grasweg	50.7183	9.8997	365	300	yes
41	DEU271	GR 7878	Genebank acc.	100		Germany	DEU	Norderstedt. Feldweg	53.7094	9.9967	35	300	yes
42	DEU271	GR 7879	Genebank acc.	100		Germany	DEU	Frankenbach. Feldweg	50.6711	8.5722	240	300	yes
43	DEU271	GR 7928	Genebank acc.	100		Germany	DEU	Rebesgruen/Vogtl.. Feldweg	50.5233	12.3686	500	300	yes
44	DEU271	GR 7979	Genebank acc.	100		Germany	DEU	Ruppertsberg. Feldweg	49.3992	8.1975	195	300	yes
46	DEU271	GR 8636	Genebank acc.	100		Germany	DEU	Ohmes. Feldweg	50.7686	9.1764	350	300	yes
47	DEU271	GR 8882	Genebank acc.	100		Germany	DEU	Naumburg. Feldweg	51.1517	11.8114	320	300	yes
48	DEU271	GR 8901	Genebank acc.	100		Germany	DEU	Bruendersen. Feldweg	51.2956	9.1883	310	300	yes
49	DEU271	GR 8956	Genebank acc.	100		Germany	DEU	Woert/Main. Brachflaeche	49.7931	9.1578	160	300	yes
50	DEU271	GR 8995	Genebank acc.	100		Germany	DEU	Trittenheim. Feldweg	49.8231	6.8997	240	300	yes
51	DEU271	GR 2692	Genebank acc.	100	1980-09-04	Germany	DEU	Nahe Havelberg; Koordinaten Havelberg	52.8308	12.0758	44	300	yes
52	DEU271	GR 3286	Genebank acc.	100	1971	Germany	DEU	Demmin bei Hohenmocker	53.8178	13.1769	42	300	yes
53	DEU271	GR 3530	Genebank acc.	100	1987-08-11	Germany	DEU	Hof in Kraupa bei Burg. NSG und LSG im Spreewald	51.4947	13.5036	130	300	yes
54	DEU271	GR 3554	Genebank acc.	100	4/23/1991	Germany	DEU	Kopf Aussendeich. Unterelbeniederung und Dudendorf. Hugel am Melkstand. Krs. Ribnitz Damgarten. Probe 20 (s. Buch 30). Mecklenb	53.8333	8.9833	0	300	yes
55	DEU271	GR 5091	Genebank acc.	130	1991-04-10	Germany	DEU	Sander. 2 ha Emsmarsch. Niedersachsen (gleiche Sammelflache wie: GR 3464)	53.3656	7.2539	0	300	yes
56	DEU271	GR 5093	Genebank acc.	130	4/24/1991	Germany	DEU	Kunne Morast. 1.3 ha. Hessisches Bergland. Hessen (gleiche Sammelflache wie: GR 3462)	51.1592	9.6053	230	300	yes
57	DEU271	GR 5102	Genebank acc.	130	4/23/1991	Germany	DEU	Schriefer Milchviehweide. Staader Geest. Niedersachsen (gleiche Sammelflache wie: GR 3431)	53.3939	9.1775	0	300	yes
58	DEU271	GR 6835	Genebank acc.	100		Germany	DEU	Rabertshausen. Kr. Giessen. MTB-Nr. 5519	50.4592	8.9794	160	300	yes
59	DEU271	GR 6839	Genebank acc.	100		Germany	DEU	Rengersbrunn. Kr. Main-Spessart in Karlstadt. MTB-Nr. 5924	50.1175	9.5475	352	300	yes
60	DEU271	GR 7982	Genebank acc.	100		Germany	DEU	EMMERICHSRODE (OBERTHALHAUSEN). FELDWEG	50.9428	9.5997	360	300	yes
62	DEU271	GR 9524	Genebank acc.	100		Germany	DEU	Ellershausen. Brachflaeche	51.0811	8.8908	345	300	yes
67	BEL094	RVP 554	Genebank acc.	120	1987-03-01	Belgium	BEL	Lo-Reninge	50.9805	2.749	5	300	yes
68	BEL094	RVP 750	Genebank acc.	120	1988	Belgium	BEL	Bullingen	50.407	6.2575	581	300	yes
69	BEL094	RVP 751	Genebank acc.	120	1988	Belgium	BEL	Aalter	51.087	3.448	21	300	yes
70	BEL094	RVP 757	Genebank acc.	120	1988	Belgium	BEL	Anzegem	50.8333	3.479	53	300	yes
71	BEL094	RVP 891	Genebank acc.	120	1990	Belgium	BEL	Maaseik	51.0983	5.7835	30	300	yes
72	BEL094	ILVO6415	Genebank acc.	120	2013	Belgium	BEL	Klein-Sinaai	51.18	3.9925	7	300	yes
73	BEL094	ILVO6436	Genebank acc.	120	2013	Netherlands	NLD	Nieuw Namen	51.2935	4.1615	5	300	yes
77	FRA001	FR 2693	Genebank acc.	110	1983	France	FRA	FRA_31_SALIES_DU_SALAT	42.9271	0.8732	850	300	yes
81	FRA001	FR 2699	Genebank acc.	110	1983	France	FRA	FRA_11_QUILLAN	42.7678	2.118	800	300	yes
82	FRA001	FR 2702	Genebank acc.	110	1983	France	FRA	FRA_11_QUILLAN	42.9034	2.0911	480	300	yes
83	FRA001	FR 2703	Genebank acc.	110	1983	France	FRA	FRA_66_PRADES	42.6779	2.2782	1200	300	yes
84	FRA001	FR 2705	Genebank acc.	110	1983	France	FRA	FRA_11_TUCHAN	42.941	2.5711	400	300	yes
85	FRA001	FR 2708	Genebank acc.	110	1983	France	FRA	FRA_11_LIMOUX	42.9755	2.0288	370	300	yes
86	FRA001	FR 2714	Genebank acc.	110	1984	France	FRA	FRA_26_BESIGNAN	44.32	5.325	650	300	yes
87	FRA001	FR 2715	Genebank acc.	110	1984	France	FRA	FRA_26_MONTELIMAR	44.4405	4.8361	250	300	yes
88	FRA001	FR 2716	Genebank acc.	110	1984	France	FRA	FRA_26_MONTELIMAR	44.5485	4.7203	120	300	yes
90	FRA001	FR 2721	Genebank acc.	110	1984	France	FRA	FRA_38_CHATTE	45.1473	5.2974	200	300	yes
92	FRA001	FR 2743	Genebank acc.	110	1984	France	FRA	FRA_38_FROGES	45.3306	5.9375	240	300	yes
93	FRA001	FR 2747	Genebank acc.	110	1983	France	FRA	FRA_50_COUTANCES	48.8706	-1.3415	150	300	yes
94	FRA001	FR 2748	Genebank acc.	110	1983	France	FRA	FRA_50_LESSAY	49.2319	-1.4756	84	300	yes
95	FRA001	FR 2749	Genebank acc.	110	1983	France	FRA	FRA_50_SAINT_LO	49.1874	-1.1199	90	300	yes
96	FRA001	FR 2751	Genebank acc.	110	1983	France	FRA	FRA_61_CARROUGES	48.602	-0.0966	278	300	yes
97	FRA001	FR 2753	Genebank acc.	110	1983	France	FRA	FRA_61_DOMFRONT	48.5108	-0.452	140	300	yes
98	FRA001	FR 2754	Genebank acc.	110	1983	France	FRA	FRA_61_FLERS	48.7367	-0.4968	230	300	yes
99	FRA001	FR 2755	Genebank acc.	110	1983	France	FRA	FRA_14_FALAISE	48.9633	-0.1862	220	300	yes
100	FRA001	FR 2756	Genebank acc.	110	1983	France	FRA	FRA_14_AUNAY_SUR_ODON	49.0528	-0.6308	230	242	yes
103	FRA001	FR 2778	Genebank acc.	110	1984	France	FRA	FRA_36_LEVROUX	46.9787	1.4621	170	300	yes
108	FRA001	FR 2839	Genebank acc.	110	1984	France	FRA	FRA_03_COSNE_D_ALLIER	46.4854	2.7876	250	300	yes
109	FRA001	FR 2846	Genebank acc.	110	1983	France	FRA	FRA_64_CAMBO_LES_BAINS	43.3111	-1.1806	300	300	yes
110	FRA001	FR 2851	Genebank acc.	110	1983	France	FRA	FRA_64_BOSDARROS	43.21	-0.361	230	300	yes
111	FRA001	FR 2852	Genebank acc.	110		France	FRA	FRA_64_HIGUERES_SOUYE	43.3855	-0.2386	287	300	yes
112	FRA001	FR 2854	Genebank acc.	110	1983	France	FRA	FRA_32_CAZAUBON	43.9195	0.0006	90	300	yes
113	FRA001	FR 2857	Genebank acc.	110	1983	France	FRA	FRA_65_BAGNERES_DE_BIGORRE	42.9252	0.1355	1010	300	yes
118	FRA001	FR 2873	Genebank acc.	110	1984	France	FRA	FRA_07_ANNONAY	45.199	4.6215	420	300	yes
120	FRA001	FR 2875	Genebank acc.	110	1984	France	FRA	FRA_07_LAMASTRE	45.081	4.4972	850	300	yes
121	FRA001	FR 2879	Genebank acc.	110	1984	France	FRA	FRA_48_VILLEFORT	44.4197	4.0892	900	300	yes
122	FRA001	FR 2882	Genebank acc.	110	1984	France	FRA	FRA_48_FLORAC	44.3456	3.5825	650	300	yes
123	FRA001	FR 2883	Genebank acc.	110	1984	France	FRA	FRA_48_MENDE	44.6526	3.4753	980	300	yes
124	FRA001	FR 2888	Genebank acc.	110	1984	France	FRA	FRA_12_RODEZ	44.2526	2.8002	800	300	yes
126	FRA001	FR 2897	Genebank acc.	110	1983	France	FRA	FRA_44_PONTCHATEAU	47.4108	-1.8303	42	300	yes
127	FRA001	FR 2906	Genebank acc.	110	1983	France	FRA	FRA_56_JOSSELIN	47.9233	-2.4374	50	300	yes
128	FRA001	FR 2907	Genebank acc.	110	1983	France	FRA	FRA_56_JOSSELIN	47.9197	-2.4276	60	300	yes
130	FRA001	FR 2911	Genebank acc.	110	1983	France	FRA	FRA_29_LANDERNEAU	48.4598	-4.1155	30	300	yes
131	FRA001	FR 2915	Genebank acc.	110	1983	France	FRA	FRA_29_CHATEAULIN	48.1797	-4.0252	104	300	yes
132	FRA001	FR 2920	Genebank acc.	110	1984	France	FRA	FRA_80_PERONNE	49.9834	2.8967	60	300	yes
134	FRA001	FR 2931	Genebank acc.	110	1984	France	FRA	FRA_62_BOULOGNE_SUR_MER	50.8475	1.6769	50	300	yes
135	FRA001	FR 2936	Genebank acc.	110	1984	France	FRA	FRA_59_HAZEBROUCK	50.7778	2.6106	60	310	yes
138	FRA001	FR 2946	Genebank acc.	110	1983	France	FRA	FRA_60_SENLIS	49.3859	2.5423	93	300	yes
139	FRA001	FR 2955	Genebank acc.	110	1984	France	FRA	FRA_34_OLONZAC	43.3394	2.7661	196	300	yes
142	FRA001	FR 2964	Genebank acc.	110	1984	France	FRA	FRA_13_FONTVIEILLE	43.726	4.7305	50	300	yes
144	FRA001	FR 2970	Genebank acc.	110	1984	France	FRA	FRA_30_ALES	44.0489	4.0364	139	300	yes
145	FRA001	FR 2982	Genebank acc.	110	1983	France	FRA	FRA_10_BAR_SUR_SEINE	48.072	4.3053	180	300	yes
146	FRA001	FR 2984	Genebank acc.	110	1983	France	FRA	FRA_10_TROYES	48.2055	3.6826	200	300	yes
147	FRA001	FR 2988	Genebank acc.	110	1983	France	FRA	FRA_45_LORRIS	47.8856	2.5273	110	300	yes
148	FRA001	FR 2990	Genebank acc.	110	1983	France	FRA	FRA_21_SAULIEU	47.279	4.228	320	300	yes
149	FRA001	FR 2992	Genebank acc.	110	1983	France	FRA	FRA_21_AUXONNE	47.1721	5.3741	180	300	yes
150	FRA001	FR 2996	Genebank acc.	110	1983	France	FRA	FRA_89_SENS	48.3843	3.0599	70	300	yes
151	FRA001	FR 3008	Genebank acc.	110	1984	France	FRA	FRA_52_LANGRES	47.8051	5.4619	350	300	yes
152	FRA001	FR 3012	Genebank acc.	110	1984	France	FRA	FRA_70_LURE	47.685	6.5	400	300	yes
153	FRA001	FR 3021	Genebank acc.	110	1984	France	FRA	FRA_88_NEUFCHATEAU	48.348	5.6388	280	300	yes
154	FRA001	FR 3027	Genebank acc.	110	1983	France	FRA	FRA_77_CHAUMES_EN_BRIE	48.6548	2.8371	100	300	yes
155	FRA001	FR 3029	Genebank acc.	110	1983	France	FRA	FRA_77_SAINT_SAUVEUR_LES_BRAY	48.4299	3.1931	95	300	yes
157	FRA001	FR 3032	Genebank acc.	110	1983	France	FRA	FRA_77_COULOMMIERS	48.8818	3.1923	140	300	yes
159	FRA001	FR 3038	Genebank acc.	110	1983	France	FRA	FRA_51_REIMS	49.25	4.033	140	300	yes
160	FRA001	FR 3041	Genebank acc.	110	1983	France	FRA	FRA_02_SOISSONS	49.2437	3.325	200	300	yes
162	FRA001	FR 3043	Genebank acc.	110	1983	France	FRA	FRA_02_LAON	49.6053	3.3687	180	300	yes
164	FRA001	FR 3047	Genebank acc.	110	1983	France	FRA	FRA_02_VERVINS	49.6982	4.1689	160	300	yes
166	FRA001	FR 3062	Genebank acc.	110	1984	France	FRA	FRA_67_HAGUENAU	48.7627	7.6395	150	300	yes
167	FRA001	FR 3063	Genebank acc.	110	1984	France	FRA	FRA_67_WISSEMBOURG	49.0341	7.728	300	300	yes
168	FRA001	FR 3064	Genebank acc.	110	1984	France	FRA	FRA_67_NIEDERBRONN_LES_BAINS	49.0329	7.4611	300	300	yes
171	FRA001	FR 3078	Genebank acc.	110	1983	France	FRA	FRA_17_SURGERES	46.0244	-0.7141	27	300	yes
172	FRA001	FR 3083	Genebank acc.	110	1983	France	FRA	FRA_24_SARLAT_LA_CANEDA	44.6588	0.9949	160	300	yes
173	FRA001	FR 3086	Genebank acc.	110	1983	France	FRA	FRA_19_EGLETONS	45.3638	1.9272	620	300	yes
174	FRA001	FR 3089	Genebank acc.	110	1983	France	FRA	FRA_24_PERIGUEUX	45.1828	0.8874	100	300	yes
176	FRA001	FR 3099	Genebank acc.	110	1984	France	FRA	FRA_82_CANALS	43.8504	1.2896	180	300	yes
178	FRA001	FR 3132	Genebank acc.	110	1983	France	FRA	FRA_53_LAVAL	47.9681	-0.6198	95	300	yes
179	FRA001	FR 3134	Genebank acc.	110	1983	France	FRA	FRA_35_PIPRIAC	47.8664	-1.8462	30	300	yes
180	FRA001	FR 3135	Genebank acc.	110	1983	France	FRA	FRA_35_PIPRIAC	47.9838	-1.8998	87	300	yes
181	FRA001	FR 3136	Genebank acc.	110	1983	France	FRA	FRA_35_MORDELLES	48.047	-1.9355	72	300	yes
182	FRA001	FR 3147	Genebank acc.	110	1984	France	FRA	FRA_01_BOURG_EN_BRESSE	46.2132	5.1267	211	300	yes
185	FRA001	FR 3166	Genebank acc.	110	1984	France	FRA	FRA_25_BAUME_LES_DAMES	47.0408	6.4505	994	300	yes
188	FRA001	FR 3176	Genebank acc.	110	1984	France	FRA	FRA_22_PLENEUF_VAL_ANDRE	48.5615	-2.4075	76	300	yes
190	FRA001	FR 3198	Genebank acc.	110	1983	France	FRA	FRA_43_CHAUDEYROLLES	44.9671	4.2235	1150	300	yes
191	FRA001	FR 3202	Genebank acc.	110	1983	France	FRA	FRA_15_CONDAT	45.2969	2.8492	1030	300	yes
192	FRA001	FR 3209	Genebank acc.	110	1984	France	FRA	FRA_83_FREJUS	43.4535	6.643	40	300	yes
193	FRA001	FR 3210	Genebank acc.	110	1984	France	FRA	FRA_06_GRASSE	43.6083	6.8918	100	300	yes
194	FRA001	FR 3219	Genebank acc.	110	1984	France	FRA	FRA_04_GREOUX_LES_BAINS	43.7663	5.7887	300	300	yes
195	FRA001	FR 3222	Genebank acc.	110	1984	France	FRA	FRA_04_CASTELLANE	43.77	6.6603	1050	300	yes
196	FRA001	FR 3224	Genebank acc.	110	1984	France	FRA	FRA_04_DIGNE_LES_BAINS	44.2295	6.3305	1150	300	yes
199	FRA001	FR 3300	Genebank acc.	110		France	FRA	FRA_CORSE	41.91	8.73	0	300	yes
210	NLD037	CGN15665	Genebank acc.	100	1990	Netherlands	NLD	Drenthe. Yde	53.11	6.56	5	300	no
211	NLD037	CGN15666	Genebank acc.	100	1990	Netherlands	NLD	Overijssel. IJhorst	52.65	6.3	2	300	no
214	NLD037	CGN23734	Genebank acc.	100	2001	Netherlands	NLD	Groningen. Grijpskerk	53.25	6.3	-3	300	yes
215	NLD037	CGN23735	Genebank acc.	100	2001	Netherlands	NLD	Gelderland. Halle	51.98	6.41	17	300	yes
216	NLD037	CGN23739	Genebank acc.	100	2001	Netherlands	NLD	Zuid-Limburg. Eckelrade	50.8	5.76	133	300	yes
217	NLD037	CGN23741	Genebank acc.	100	2001	Netherlands	NLD	Noord-Brabant. Zundert	51.46	4.66	6	300	yes
218	NLD037	CGN23745	Genebank acc.	100	2001	Netherlands	NLD	Noord-Holland. Warder	52.55	5.01	-4	300	yes
219	NLD037	CGN23747	Genebank acc.	100	2001	Netherlands	NLD	Friesland. Britswerd	53.1	5.66	-2	300	yes
221	SWE054	NGB1568	Genebank acc.	110	1985-08-11	Sweden	SWE	Strandomrade S. Grisvards Hamn. Tofta. Gotland	57.5188	18.162	-25	345	no
222	SWE054	NGB4262	Genebank acc.	110	1980-09-11	Norway	NOR	S.F. Fureneset. Fure , NO-6967 HELLEVIK I FJALER	61.2971	5.0734	20	300	no
223	SWE054	NGB4264	Genebank acc.	110	1981-09-01	Norway	NOR		59.75	5.75	10	300	no
224	SWE054	NGB4266	Genebank acc.	110	8/16/1981	Norway	NOR	Voll	58.9	5.58	25	300	no
225	SWE054	NGB4339	Genebank acc.	110	8/17/1983	Sweden	SWE	Hagestad. Benestads Backar. Benestad. Tomelilla	55.51	13.9	40	300	no
226	SWE054	NGB4547	Genebank acc.	110	8/23/1984	Denmark	DNK	Nr Farup. Ribe	55.35	8.68	2	300	no
227	SWE054	NGB5040	Genebank acc.	110	9/23/1983	Denmark	DNK	"Knejten" (Fugelsang). Nagelsti. Nykobing F	54.73	11.81	3	300	no
228	SWE054	NGB8476	Genebank acc.	110	1985-05-08	Denmark	DNK	Sandvig. Stevning. Nordborg	55	9.78	5	300	no
229	CZE082	14G2000505	Genebank acc.	100	9/21/1993	Czech Republic	CZE	Bile Karpaty: Zahrady pod Hajem. 0.8 km NE of the church in Velka nad Velickou	48.88	17.52	330	300	yes
230	CZE082	14G2000546	Genebank acc.	100	1994-09-09	Czech Republic	CZE	Sumava Mts.: Susice. on the hill E of the city	49.11	13.14	680	300	yes
231	CZE082	14G2000548	Genebank acc.	100	9/24/1994	Czech Republic	CZE	Vsetinske vrchy: Valasska Bystrice. Zezhulcikovo. 2.2 km W of the church	49.41	18.07	540	300	yes
232	CZE082	14G2000585	Genebank acc.	100	1995-08-05	Czech Republic	CZE	Ceske stredohori: Zahori. 0.6 km W of the village	50.57	13.96	460	300	yes
233	CZE082	14G2000586	Genebank acc.	100	1995-08-06	Czech Republic	CZE	Ceske stredohori: Lovos. summit. 3 km NW of church in Lovosice	50.52	14.01	570	300	yes
234	CZE082	14G2000587	Genebank acc.	100	1995-08-06	Czech Republic	CZE	Ceske stredohori: Varhost. summit. 0.6 km N of Kundratice	50.59	14.1	650	300	yes
235	CZE082	14G2000630	Genebank acc.	100	8/17/2006	Czech Republic	CZE	Cesky Kras: Svaty Jan pod Skalou (distr. Beroun). quarry. 2 km NE of town	49.97	14.14	415	300	no
236	CZE082	14G2000631	Genebank acc.	100	8/13/1996	Czech Republic	CZE	Kelecska pahorkatina: Police. Lapac. 8 km of Valasske Mezirici	49.46	17.85	380	300	yes
237	CZE082	14G2000632	Genebank acc.	100	8/13/1996	Czech Republic	CZE	Hostynske Vrchy: Brnaky. Dolni Dvur at farm. 4 km W of Valasske Mezirici	49.46	17.91	315	300	yes
240	CZE082	14G2000657	Genebank acc.	100	8/25/1992	Czech Republic	CZE	Zdikov. Obdenice. 12.5 km S of Sedlcany	49.55	14.42	650	300	yes
246	SVN019	SRGB09709	Genebank acc.	100	7/20/2004	Slovenia	SVN	Vrhnika - snozet	45.968	14.307	294	300	yes
248	CHE002	RHZ110128	Genebank acc.	120	1999-06-11	Switzerland	CHE	Brulisau_AI_Baschenheimat	47.29	9.462	932	300	yes
249	CHE002	RHZ110126	Genebank acc.	120	1999-06-10	Switzerland	CHE	Ebertswil_ZH_Tebis	47.2275	8.549	609	300	yes
250	CHE002	RHZ110129	Genebank acc.	120	1999-06-09	Switzerland	CHE	Elsau_ZH_Raterschen_Talacker	47.494	8.805	523	300	yes
251	CHE002	RHZ110124	Genebank acc.	120	1982-09-01	Switzerland	CHE	Mumliswil_SO_Passwang_Wechten	47.366	7.684	1045	300	yes
252	CHE002	RHZ110123	Genebank acc.	120	1991-05-03	Switzerland	CHE	Ottoberg_TG_Halde	47.5915	9.09	539	300	yes
253	CHE002	RHZ120012	Genebank acc.	120	1991-05-03	Switzerland	CHE	Ottoberg_TG_Halde	47.3931	9.005	820	300	yes
254	SRB062	LOPE 0109	Genebank acc.	100	8/20/2009	Serbia	SRB	Duga Poljana Pester plateau, South-west Serbia	43.271	20.178	1159	300	yes
264	AUT060	GUMP-LP00441	Genebank acc.	100		Austria	AUT	Zentralalpen	47.6572	12.2386	709	300	yes
265	LTU001	LZI-2602	Genebank acc.	100		Lithuania	LTU		55.4167	23.65	87	300	yes
266	LTU001	LZI-2903	Genebank acc.	100		LIthuania	LTU		55.75	25.4833	127	300	yes
267	LTU001	LZI-3284	Genebank acc.	100		Lithuania	LTU		56.3611	23.2681	70	300	yes
268	LTU001	LZI-3575	Genebank acc.	100		Lithuania	LTU		54.4842	23.3817	75	300	yes
269	LTU001	LZI-3817	Genebank acc.	100		Ukraine	UKR		50.3494	26.4717	252	300	yes
270	LTU001	LZI-3895	Genebank acc.	100		Ukraine	UKR		50.5982	24.1738	198	300	yes
271	LTU001	LZI-3898	Genebank acc.	100		Ukraine	UKR		51.2211	23.85	171	300	yes
272	LTU001	LZI-3377	Genebank acc.	100		Russia (Kaliningrad)	RUS		54.48	20.9339	30	300	yes
273	LTU001	LZI-3392	Genebank acc.	100		Russia (Kaliningrad)	RUS		54.48	20.9339	30	300	yes
274	EST017	EST962	Genebank acc.	100	8/14/2002	Estonia	EST	Muhu RA02065	58.64	23.3	13	300	yes
275	EST017	EST963	Genebank acc.	100	8/14/2002	Estonia	EST	Kihelkonna RA02066	58.35	22.03	10	300	no
276	EST017	EST965	Genebank acc.	100	8/15/2002	Estonia	EST	Tolluste RA02068	58.3124	22.8036	11	300	yes
277	EST017	EST3002	Genebank acc.	100		Estonia	EST	Pirita RA99001	59.4749	24.8725	38	300	yes
278	EST017	EST3003	Genebank acc.	100		Estonia	EST	Pirita RA01001	59.4749	24.8725	38	300	yes
279	DEU271	GR 3122	Genebank acc.	300		Russia	RUS	Gebiet um Pskov	57.8333	28.4167	50	300	yes
280	DEU271	GR 3316	Genebank acc.	100	1971	Germany	DEU	Rhinlisch. Hechenberg	47.85	11.5833	697	300	yes
281	DEU271	GR 3376	Genebank acc.	100	1990-08-03	Poland	POL	Krzeczowice. Sudost-Polen	50.1333	19.6167	266	300	yes
282	DEU271	GR 3494	Genebank acc.	100	1989-08-08	Czech Republic	CZE	Pavlovske Vrchy bei Mikulov. Sud-Mahren; Koordinaten Mikulov	48.8	16.65	220	300	yes
283	DEU271	GR 3511	Genebank acc.	100	1989-08-09	Czech Republic	CZE	Dubrava bei Hodonin. Sud-Mahren	48.8511	17.1269	167	300	yes
284	DEU271	GR 3512	Genebank acc.	100	1989-08-09	Slovakia	SVK	bei Bila. Beskiden; Koordinaten Beskiden	49.5833	18.6667	575	300	yes
285	DEU271	GR 3517	Genebank acc.	100	1989-08-11	Slovakia	SVK	bei Bily Kriz. Beskiden; Koordinaten Beskiden	49.4978	18.5422	882	300	yes
288	DEU271	GR 5560	Genebank acc.	100	7/16/1993	Romania	ROM	Petresti. Piscolt. Ebene von Satu Mare + Carei (plain)	47.5833	22.3	127	300	yes
289	DEU271	GR 5561	Genebank acc.	130	7/16/1993	Romania	ROM	Pagaia. Marghita. Tria. Sarsig. Salard. Les. Gepiu. Cefa. Berge von Marghita und Berge/Ebene von Crisana (plain)	47.2167	22.0167	107	300	yes
290	DEU271	GR 5565	Genebank acc.	130	7/16/1993	Romania	ROM	Ciumeghiu. Ebene von Crisana (plain)	46.6833	21.5	86	300	yes
291	DEU271	GR 5569	Genebank acc.	130	7/16/1993	Romania	ROM	Borod. Vad-Senke (valley)	45.8	25.15	457	300	yes
295	DEU271	GR 5586	Genebank acc.	130	7/25/1993	Romania	ROM	Voila. Cincu. Agnita. Ludos. Senke von Fagaras. Ha?gelland und Tal von Hirtibaciu und von Secas (valley bottom. slope)	45.9	24.8	520	300	yes
296	DEU271	GR 5587	Genebank acc.	130	7/26/1993	Romania	ROM	Sebes. Capilna. Sibot. Carda. Aiud. Ha?gelland von Secas. Tal von Sebes und Mures (valley bottom)	45.9333	23.3333	212	300	yes
297	DEU271	GR 5588	Genebank acc.	120	7/27/1993	Romania	ROM	Gebirge von Trascau (valley) und Cheile Turzii	46.3333	23.5	974	300	yes
298	DEU271	GR 5589	Genebank acc.	130	7/27/1993	Romania	ROM	Gebirge von Meses (valley)	47.1833	23.0667	311	300	yes
300	DEU271	GR 5597	Genebank acc.	130	7/16/1993	Romania	ROM	Alesd. Tal von Crisul Repede (valley bottom)	47	22.5	265	300	yes
301	DEU271	GR 5600	Genebank acc.	100	7/17/1993	Romania	ROM	Capusu Mare. Tal von Crisul Repede (valley slope)	46.7833	23.2833	513	300	yes
302	DEU271	GR 5603	Genebank acc.	120	7/19/1993	Romania	ROM	Satu Mare. Subkarpaten Transilvanien. Harghita - Berge (valley slope)	46.3	25.2833	750	300	yes
303	DEU271	GR 5604	Genebank acc.	120	7/22/1993	Romania	ROM	Singeorgiu de Padure. Subkarpaten Transilvanien. Gebirge von Gurghi (valley slope)	46.4167	24.8333	750	300	yes
304	DEU271	GR 5607	Genebank acc.	130	7/26/1993	Romania	ROM	Capilna. Tal von Sebes (valley bottom) und Ciumarna. Meses-Gebirge	46.7333	22.1	132	300	yes
305	DEU271	GR 5611	Genebank acc.	100	7/16/1993	Romania	ROM	Oradea. Nojorid. Ebene von Crisana (plain)	47	21.8833	148	300	yes
306	DEU271	GR 5620	Genebank acc.	100	7/18/1993	Romania	ROM	Tirnava. Hugelland von Tirnava am Fluss Mures (valley)	46.1667	23.7833	251	300	yes
307	DEU271	GR 5621	Genebank acc.	120	7/19/1993	Romania	ROM	Satu Mare. Vlahita. Harghita - Berge (valley) und Danesti. Ciuc-Senke und Corund-Kalonda. Gurghiu Gebirge	46.5167	25.7333	750	300	yes
308	DEU271	GR 5623	Genebank acc.	130	7/20/1993	Romania	ROM	Buhusi. Subkarpaten Moldavien. sa?dl. Teil (valley); Traian. Secuieni. Birlad Plateau und Dorneni. Radeni. Tal von Tutova	46.5833	27.3667	211	300	yes
309	DEU271	GR 5625	Genebank acc.	120	7/20/1993	Romania	ROM	Hugelland von Falciu. Tal von Prut. Ebene von Jijia. Subkarpaten Moldavien. sudl. Teil (valley)	46.2833	28.1333	22	300	yes
310	DEU271	GR 5626	Genebank acc.	100	7/20/1993	Romania	ROM	Birlad-Plateau. Ebene von Jijia und Bahlui. Ebene von Siret. Subkarpaten Moldavien. sa?dl. Teil (valley)	46.9	28.0667	52	300	yes
311	DEU271	GR 5627	Genebank acc.	120	7/20/1993	Romania	ROM	Agapia. Humulesti. Timisesti. Braiesti. Subkarpaten Moldavien. naardl. Teil. (valley)	47.1833	26.3333	400	300	yes
312	DEU271	GR 5628	Genebank acc.	130	7/20/1993	Romania	ROM	Cimpulung Moldovenesc. Subkarpaten Moldavien. naardl. Teil (valley)	47.5167	25.55	845	300	yes
313	DEU271	GR 5629	Genebank acc.	130	7/23/1993	Romania	ROM	Bunesti und Rupea. Subkarpaten Transilvanien. sa?dl. Gebirge (valley) und Prejmer. Bod. Brasov-Senke	45.7667	25.6333	495	300	yes
314	DEU271	GR 5631	Genebank acc.	120	7/25/1993	Romania	ROM	Senke von Fagaras. Hugelland und Tal von Hirtibaciu. Hugelland von Secas (valley)	45.7333	24.2333	382	300	yes
315	DEU271	GR 5838	Genebank acc.	120	1993	Poland	POL	vor Lednogora (Flaeche entlang der Strasse). Dist. Gniezno (zw. Poznan und Gniezno). Reg. Poznan	52.5	17.5	116	300	yes
316	DEU271	GR 5841	Genebank acc.	100	1993	Poland	POL	2 km von Stary Torun (12 km NW-Torun). Dist. Torun. Reg. Torun	53.0333	18.45	0	300	yes
317	DEU271	GR 5847	Genebank acc.	120	1993	Poland	POL	3 km hinter Rypin (links an der Strasse) Dist. von Rypin; nach Brodnica. Reg. Brodnica	53.0833	19.3833	91	300	yes
318	DEU271	GR 5850	Genebank acc.	100	1993	Poland	POL	in der Naehe von Bartazek. Dist. Bartazek Reg. Olsztyn	53.7333	20.5	137	300	yes
319	DEU271	GR 5852	Genebank acc.	120	1993	Poland	POL	in Pasym. von Olatyn nach Szczytno. Dist./Reg. Olsztyn	53.65	20.7667	141	300	yes
320	DEU271	GR 5862	Genebank acc.	120	1993	Poland	POL	bei Turosl: Skriz. Dist. Kolno. Reg. Lomza	53.4167	21.8833	118	300	yes
321	DEU271	GR 5866	Genebank acc.	120	1993	Poland	POL	von Ostroleka nach Mysziniec. NW-Ostroleka. Dist. Ostroleka. Reg. Lomza	53.0833	21.5333	99	300	yes
322	DEU271	GR 5868	Genebank acc.	120	1993	Poland	POL	von Nowogrod nach Lomzain. in Matwica (rechte Straafenseite. kurz vor Lomza). Dist. Lomza. Reg. Lomza	53.1667	22	122	300	yes
323	DEU271	GR 5870	Genebank acc.	130	1993	Poland	POL	Strasse nach Radzikow. von Blonie nach Warschau (Weide am Fluaf. gleich hinter der Kreuzung links). Dist. Blonie. Reg. Warschau	52.2667	20.5833	91	300	yes
324	DEU271	GR 5871	Genebank acc.	120	1993	Poland	POL	zw. Sochaczew u. Blonie. Dist. Blonie. Reg. Warschau	52.3	18.3406	79	300	yes
326	DEU271	GR 6306	Genebank acc.	120	9/23/1997	Croatia	HRV	Rijeka. Region: Insel Krk	45.1167	14.6	40	300	yes
327	DEU271	GR 6307	Genebank acc.	120	9/24/1997	Croatia	HRV	Razloge b. Delnice. Region: Gorski Kotar	45.4833	15.7167	700	150	yes
328	DEU271	GR 6309	Genebank acc.	130	9/25/1997	Croatia	HRV	Cedanj u. Brod Moravice b. Delnice. Region: Gorski Kotar und Karlovac.	45.45	14.95	200	300	yes
329	DEU271	GR 6335	Genebank acc.	130	9/21/1997	Croatia	HRV	von Kompolje nach Orovac (Richtung Otocac). Region: Senj. Ebene	44.9167	15.15	400	300	yes
330	DEU271	GR 6339	Genebank acc.	130	9/20/1997	Croatia	HRV	Jasenac. Karlovac. Region: Ogulin. Ebene	45.2333	15.05	800	300	yes
333	DEU271	GR 6349	Genebank acc.	120	9/22/1997	Croatia	HRV	Lika. Region: Gospic. Hochplateau	44.7167	15.3667	600	300	yes
335	DEU271	GR 6368	Genebank acc.	130	7/18/1993	Romania	ROM	Sincel/Blaj. Hugelland von Tirnava	46.3167	24.3333	381	300	yes
336	DEU271	GR 6369	Genebank acc.	130	7/21/1993	Romania	ROM	Sarmasel. Transilvanien Cimpia	46.75	24.1667	341	300	yes
337	DEU271	GR 6370	Genebank acc.	120	7/20/1993	Romania	ROM	Cleja. Tal von Siret	46.4	26.9333	205	300	yes
338	DEU271	GR 6371	Genebank acc.	130	7/21/1993	Romania	ROM	Lechinta. Transilvanien Cimpia	47.0167	24.3333	302	300	yes
339	DEU271	GR 6380	Genebank acc.	130	9/19/1996	Croatia	HRV	Gornja Vas. Region: Zumberak	45.7667	15.4833	640	300	yes
340	DEU271	GR 6383	Genebank acc.	120	9/23/1996	Croatia	HRV	Komletinci. Vinkovci. Region: Slavonien	45.1333	18.9333	77	300	yes
341	DEU271	GR 6384	Genebank acc.	120	9/23/1996	Croatia	HRV	Gradiste. Vinkovci. Region: Slavonien	45.15	18.7	80	300	yes
343	DEU271	GR 6386	Genebank acc.	120	9/25/1996	Croatia	HRV	Ciglenik. in Richtung Bektez	45.35	17.9	134	300	yes
344	DEU271	GR 6389	Genebank acc.	130	9/26/1996	Croatia	HRV	auf dem Weg nach Zagrade. Ortseingang. von Pozega nach Drenovac	45.3167	17.6667	254	300	yes
345	DEU271	GR 6391	Genebank acc.	130	9/27/1996	Croatia	HRV	Lonja. Lonsko Polje	45.35	16.7	93	300	yes
346	DEU271	GR 6394	Genebank acc.	130	9/29/1996	Croatia	HRV	Kosovecko 7. Region: Zagorje	46.0667	16.1667	176	300	yes
348	DEU271	GR 6568	Genebank acc.	130	8/27/1998	Bulgaria	BGR	Strasse von Radnevo nach Nova Zagora. Stara Zagora. Tiefland Radnevo (plain)	42.3197	25.9564	80	300	yes
349	DEU271	GR 6569	Genebank acc.	130	8/27/1998	Bulgaria	BGR	bei Karnobat und Ajtos. Burgas. Randlage der Karnobatska planina (plain)	42.6489	26.8581	200	300	yes
350	DEU271	GR 6578	Genebank acc.	130	8/28/1998	Bulgaria	BGR	Kuste zwischen Carevo und Lozenec. Burgas. sudl. Schwarzes Meer	42.1825	27.8425	10	300	yes
351	DEU271	GR 6585	Genebank acc.	130	8/30/1998	Bulgaria	BGR	Strasse von Novo Orjahovo nach Skorpilovci. am Rande des Kamcijska Gebirge und der Fluafebene Kamcija. Varna	42.9889	27.855	0	300	yes
352	DEU271	GR 6587	Genebank acc.	120	8/30/1998	Bulgaria	BGR	Strasse von Kranevo nach Balcik. Varna. Ka?stenregion Schwarzes Meer	43.4058	28.0722	210	300	yes
353	DEU271	GR 6590	Genebank acc.	130	8/31/1998	Bulgaria	BGR	an der Strasse von Sumen nach Loznica am Beli Lom. Sumen	43.3828	26.6861	220	300	yes
354	DEU271	GR 6595	Genebank acc.	120	1998-09-01	Bulgaria	BGR	Strasse von Cenovo nach Beljanovo. Ruse. Nordbulgarien	43.5492	25.6739	50	300	yes
355	DEU271	GR 6598	Genebank acc.	130	1998-09-01	Bulgaria	BGR	Metschka. Pleven. Nordbulgarien	43.5228	24.8131	110	300	yes
356	DEU271	GR 6600	Genebank acc.	130	1998-09-02	Bulgaria	BGR	Strasse Karlovo-Plovdiv. kurz vor Graf Ignatievo. Plovdiv. Trakische Ebene (plain)	42.3094	24.7461	180	300	yes
357	DEU271	GR 6608	Genebank acc.	130	1998-09-06	Bulgaria	BGR	Strasse zw. Dolistovo und Korinovo. Ortsausgang Dolistovo. Dupniza (valley bottom)	42.3083	23.0042	470	300	yes
358	DEU271	GR 6720	Genebank acc.	130	1998-09-06	Bulgaria	BGR	hochste Stelle von Predel bei Razlog. Blagoevgrad. Piringebirge (plain)	41.8842	23.3519	1070	300	yes
360	DEU271	GR 6876	Genebank acc.	100	1999-08-03	Spain	ESP	zw. Petin und Monteferado. Quiroga. Prov. Lugo. Galizien	42.3858	-7.1742	325	300	yes
363	DEU271	GR 6911	Genebank acc.	100	7/28/1999	Spain	ESP	am Playa Area Longa. Ortsausgang Nois. Foz. Prov. Lugo. Galizien	43.6147	-7.3086	10	300	yes
364	DEU271	GR 6972	Genebank acc.	130	1998-09-05	Bulgaria	BGR	am Ortsausgang Dolna Banja. Samokov. Rila Gebirge	42.3181	23.7519	570	300	yes
367	DEU271	GR 7004	Genebank acc.	120	1999-08-05	Spain	ESP	Duxame. Vila de Cruces. Prov. Pontevedra. Galizien	42.8167	-8.1833	430	300	yes
368	DEU271	GR 7149	Genebank acc.	130	1998-09-05	Bulgaria	BGR	zw. Separeva Banja und Dupniza	42.2933	23.2522	700	300	yes
369	DEU271	GR 7393	Genebank acc.	100	7/23/1999	Spain	ESP	San Pedro de Canduas. Cabana. Prov. La Coruna. Galizien	43.225	-8.965	50	300	yes
370	DEU271	GR 7455	Genebank acc.	100	7/20/2001	France	FRA	Vaucluse. St. Christol. Grange Neuve	44.0675	5.5322	860	300	yes
371	DEU271	GR 7456	Genebank acc.	100	7/22/2001	France	FRA	Provence. Hautes Alpes. Trescleoux. Bourboule	44.3469	5.7544	610	300	yes
372	DEU271	GR 7457	Genebank acc.	120	7/22/2001	France	FRA	Provence. Alpes de Haute Provence. Malijai. St. Florent. Rand Bleone	44.0403	6.0667	480	300	yes
373	DEU271	GR 7459	Genebank acc.	130	7/23/2001	France	FRA	Provence. Alpes de Haute Provence. 1 km S La Palud Sur Verdon	43.7808	6.3417	960	300	yes
374	DEU271	GR 7460	Genebank acc.	100	7/23/2001	France	FRA	Provence. Alpes de Haute Provence. Soleilhas. Col de St. Barnabe	43.8667	6.6306	1365	300	yes
375	DEU271	GR 7462	Genebank acc.	100	7/26/2001	France	FRA	Provence. Hautes Alpes. St. Etienne en Devoluy. gegena?ber Campingplatz Les Auchez Le Pre	44.6306	6.0558	1300	300	yes
376	DEU271	GR 7463	Genebank acc.	100	7/26/2001	France	FRA	Provence. Hautes Alpes. St. Etienne en Devoluy. Giers Le Gurtil	44.7164	5.9217	1270	300	yes
377	DEU271	GR 7464	Genebank acc.	130	7/27/2001	France	FRA	D' Isere. Ambel. Ambel	44.8072	5.9344	960	300	yes
378	DEU271	GR 7465	Genebank acc.	100	7/28/2001	France	FRA	Provence. Hautes Alpes. St. Andre de Embrun. La Cabane	44.6061	6.5475	910	300	yes
379	DEU271	GR 7528	Genebank acc.	100		Germany	DEU	ROTHENKIRCHEN	50.3636	11.3178	220	300	yes
380	DEU271	GR 7619	Genebank acc.	100		Germany	DEU	HILGERSHAUSEN. STEINBRUCH	51.1042	9.4719	245	300	yes
381	DEU271	GR 7638	Genebank acc.	100		Germany	DEU	LANGENHAIN. GRASWEG	50.1056	8.3975	330	300	yes
382	DEU271	GR 7663	Genebank acc.	100		Germany	DEU	WOLFERODE. STEINBRUCH	51.5072	11.5086	280	300	yes
383	DEU271	GR 7696	Genebank acc.	100		Germany	DEU	OBERNDORF. FELDWEG	49.7089	7.8103	420	300	yes
384	DEU271	GR 7747	Genebank acc.	100		Germany	DEU	BERGHEIM. FELDWEG	50.9461	6.6553	260	300	yes
385	DEU271	GR 7780	Genebank acc.	100		Germany	DEU	UNTERREICHENBACH. FELDWEG	48.8253	8.7089	355	300	yes
386	DEU271	GR 7788	Genebank acc.	100		Germany	DEU	SELTERS. FELDWEG	50.5303	7.7525	170	300	yes
387	DEU271	GR 7871	Genebank acc.	100		Germany	DEU	KOENIGSBERG. BRACHFLAECHE	50.0808	10.5661	320	300	yes
388	DEU271	GR 7898	Genebank acc.	100		Germany	DEU	GERTERODE. FELDWEG	51.3806	10.4894	230	300	yes
389	DEU271	GR 7970	Genebank acc.	100		Germany	DEU	HAUSEN. FELDWEG	49.6925	11.0269	460	300	yes
390	DEU271	GR 7991	Genebank acc.	100		Germany	DEU	ROHRBACH. FELDWEG	49.1547	8.1339	285	300	yes
391	DEU271	GR 7998	Genebank acc.	100		Germany	DEU	ACHENBACH. FELDWEG	50.8667	7.9956	450	300	yes
392	DEU271	GR 8155	Genebank acc.	100		Germany	DEU	HOLZHEIM. FELDWEG	48.5175	10.5308	195	300	yes
393	DEU271	GR 8329	Genebank acc.	100		Germany	DEU	TIEFENGRUBEN. FELDWEG	50.8972	11.2303	280	300	yes
395	DEU271	GR 12038	Genebank acc.	130	7/27/2002	Ireland	IRL	Provinz Dublin. Dublin. Phoenix Park. Magazin Fort	53.3489	-6.3178	45	300	yes
397	DEU271	GR 12049	Genebank acc.	130	2002-08-02	Ireland	IRL	Provinz Limerick. Loghill. Kilteery. Badestelle River Shannon	52.5958	-9.2267	10	300	yes
398	DEU271	GR 12050	Genebank acc.	130	2002-08-03	Ireland	IRL	Provinz Kerry. Killarney. Vally Park. Muckross Peninsula	52.0222	-9.5228	20	300	yes
399	DEU271	GR 12051	Genebank acc.	130	2002-08-04	Ireland	IRL	Provinz Kerry. Caherciveen. Reenard	51.9314	-10.2653	25	300	yes
401	DEU271	GR 12054	Genebank acc.	130	2002-08-05	Ireland	IRL	Provinz Cork. Skibbereen. Kilnaclasha	51.5761	-9.2344	50	300	yes
403	DEU271	GR 12303	Genebank acc.	130	7/28/2002	Ireland	IRL	Provinz Kildare. Kildare. The Curragh. Whitesland East	53.1661	-6.8781	110	300	yes
404	DEU271	GR 12311	Genebank acc.	130	7/29/2002	Ireland	IRL	Provinz Connaught co. Roscommon. Kiltoom. Ardmullen	53.4983	-8.0647	50	300	yes
405	DEU271	GR 12317	Genebank acc.	130	7/30/2002	Ireland	IRL	Provinz Galway Co. Kilmore. Tuam	53.5061	-8.8844	70	300	yes
406	DEU271	GR 12319	Genebank acc.	100	7/31/2002	Ireland	IRL	Provinz Clare. Boston. Mullaghmore. Burren National Park	53.0139	-8.9878	65	300	yes
407	DEU271	GR 12320	Genebank acc.	120	7/31/2002	Ireland	IRL	Provinz Clare. Ballyvaghan. Black Head westside	53.1511	-9.2672	25	300	yes
408	DEU271	GR 12324	Genebank acc.	130	2002-08-01	Ireland	IRL	Provinz Munster Limerick. Scarriff. Caparoe Townland	52.9203	-8.5636	60	300	yes
409	DEU271	GR 12327	Genebank acc.	120	2002-08-03	Ireland	IRL	Provinz Kerry. Castlegregory. near sand dunes	52.2675	-10.0211	2	300	yes
411	GBR016	ABY-Ba 8318	Genebank acc.	100	1963-08-06	Turkey	TUR	Adana. 80 km from on road to Konya. Taurus mountains.	36.98	35.32	914	300	yes
412	GBR016	ABY-Ba 8591	Genebank acc.	120	1967-01-01	Italy	ITA	Isolabella. 20 km SE of Turin.	44.91	7.83	270	300	yes
413	GBR016	ABY-Ba 8593	Genebank acc.	120	1967-01-01	Italy	ITA	San Damiand D'Asti. 16 km N of Alba.	44.8	8	170	300	yes
414	GBR016	ABY-Ba 8617	Genebank acc.	120	1967-01-01	Italy	ITA	Arnoga.	46.49	10.29	1846	300	yes
415	GBR016	ABY-Ba 9123	Genebank acc.	100	8/26/1971	Turkey	TUR	Ardanuc. 30 km E of Artvin.	41.11	42.04	1210	300	yes
416	GBR016	ABY-Ba 9126	Genebank acc.	100	8/29/1971	Turkey	TUR	Samsum. 40 km SW of towards Kavak.	40.6	26.87	630	300	yes
418	GBR016	ABY-Ba 9792	Genebank acc.	100	8/23/1979	United Kingdom	GBR	Devil's Bridge. (Pontarfynach).	52.37	-3.85	300	300	yes
419	GBR016	ABY-Ba 9799	Genebank acc.	120	10/15/1979	United Kingdom	GBR	Cwm Sawdde. Llanddeusant. Llangadog.	51.9	-3.77	100	300	yes
420	GBR016	ABY-Ba 9800	Genebank acc.	120	10/15/1979	United Kingdom	GBR	Tyle-Garw. Heol Senni. Brecon.	51.89	-3.55	250	300	yes
421	GBR016	ABY-Ba 9805	Genebank acc.	120	10/16/1979	United Kingdom	GBR	Cefn Bach. Brynhoffnant. Llandysul.	52.13	-4.43	90	300	yes
422	GBR016	ABY-Ba 9813	Genebank acc.	120	10/19/1979	United Kingdom	GBR	Tan-y-Bryn. Ynyslas. Borth.	52.51	-4.05	2	300	yes
423	GBR016	ABY-Ba 9814	Genebank acc.	120	10/24/1979	United Kingdom	GBR	Rhogor. Howey. Radnor.	52.21	-3.38	305	300	yes
424	GBR016	ABY-Ba 9817	Genebank acc.	120	10/25/1979	United Kingdom	GBR	Cae Blaen Winllan. Talsarn. Llanbedr.	52.11	-4.07	100	300	yes
425	GBR016	ABY-Ba 9834	Genebank acc.	100	11/16/1979	United Kingdom	GBR	Gospel Pass. Vale of Ewyas.	51.94	-3.03	533	300	yes
426	GBR016	ABY-Ba 9835	Genebank acc.	120	11/16/1979	United Kingdom	GBR	Olchon Farm. Llanfeynoe.	51.94	-3.03	200	300	yes
427	GBR016	ABY-Ba 9999	Genebank acc.	120	1976-01-01	United Kingdom	GBR	Welshampton. Stimmy Farm.	52.9	-2.83	95	300	yes
428	GBR016	ABY-Ba 10008	Genebank acc.	120	1977-01-01	United Kingdom	GBR	Huntingdon. Portholme Meadow.	52.32	-0.17	20	288	yes
429	GBR016	ABY-Ba 10011	Genebank acc.	120	1977-01-01	United Kingdom	GBR	Wey Street Farm. 4 km SE of Hamstreet.	51.06	0.86	2	300	yes
430	GBR016	ABY-Ba 10016	Genebank acc.	120	1977-01-01	United Kingdom	GBR	Port Meadow. Oxford.	51.74	-1.25	58	300	yes
432	GBR016	ABY-Ba 10103	Genebank acc.	120	8/15/1981	Norway	NOR	Bryne. Kleppe.	58.71	5.66	50	300	yes
433	GBR016	ABY-Ba 10112	Genebank acc.	120	1982-01-01	Norway	NOR	Monastery Ruins. Island of Selje.	62.05	5.3	10	300	yes
434	GBR016	ABY-Ba 10113	Genebank acc.	120	8/18/1981	Norway	NOR	Vangsnes (Statue Site).	61.1749	6.6377	75	300	yes
436	GBR016	ABY-Ba 10127	Genebank acc.	120	8/20/1981	Ireland	IRL	Ballymacward.	53.29	-8.74	100	300	yes
437	GBR016	ABY-Ba 10129	Genebank acc.	120	8/21/1981	Ireland	IRL	Mackney. Ballinasloe. Dairy Hill field.	53.32	-8.22	91	300	yes
441	GBR016	ABY-Ba 11138	Genebank acc.	120	9/29/1987	United Kingdom	GBR	Heath's Meadows SSSI. Bratoft (by central hedge).	53.15	0.21	2	300	yes
442	GBR016	ABY-Ba 11154	Genebank acc.	120	1987-10-03	United Kingdom	GBR	Collyweston Quarries SSSI. NE of Collyweston.	52.61	-0.51	80	300	yes
443	GBR016	ABY-Ba 11158	Genebank acc.	120	1987-10-03	United Kingdom	GBR	Alder Wood Meadow SSSI. S of Pipewell.	52.45	-1.76	100	300	yes
444	GBR016	ABY-Ba 11418	Genebank acc.	100	8/30/1990	Poland	POL	[Bieszczady Gorgany] Polonina Wetlinska. Brzegi Gorne. 26 km E of Cisna.	49.15	22.56	950	300	yes
445	GBR016	ABY-Ba 11427	Genebank acc.	120	8/25/1990	Poland	POL	Wysoczyzna Rawska. N of Bialobrzegi on River Pilica.	51.68	20.95	100	300	yes
446	GBR016	ABY-Ba 11428	Genebank acc.	120	8/25/1990	Poland	POL	[Rownina Radomska] Wielogora. 5 km N of Radom.	51.45	21.13	150	300	yes
447	GBR016	ABY-Ba 11435	Genebank acc.	120	8/28/1990	Poland	POL	[Doly Jasielsko Sanokie] Gleboka. Odrezechowa. 20 km W of Sanok.	49.55	22.05	500	300	yes
448	GBR016	ABY-Ba 11449	Genebank acc.	120	1990-09-03	Poland	POL	Beskid Sadeckie. Biala Woda. 10 km E of Szczawnica. S of Stary Sacz.	49.41	20.56	700	300	yes
449	GBR016	ABY-Ba 11887	Genebank acc.	120	8/18/1992	Slovakia	SVK	Hradiskova. Nemecka. 20 km NE of Banska Bystrica.	48.81	19.41	650	300	yes
450	GBR016	ABY-Ba 11923	Genebank acc.	100		Italy	ITA	Sardegna. Monti Uri	40.81	9.33	180	300	yes
451	GBR016	ABY-Ba 11924	Genebank acc.	100		Italy	ITA	Sardegna. Arzana	39.9	9.53	800	300	yes
452	GBR016	ABY-Ba 11925	Genebank acc.	100		Italy	ITA	Sardegna. Budduso	40.56	9.26	700	300	yes
453	GBR016	ABY-Ba 11934	Genebank acc.	100		France	FRA	Calacuccia.	42.33	9.01	830	300	yes
454	GBR016	ABY-Ba 11937	Genebank acc.	100		France	FRA	Levie.	41.7	9.13	635	300	yes
455	GBR016	ABY-Ba 12960	Genebank acc.	100	7/27/1983	Greece	GRC	Agioi Theodori. 6 km Agii Thodoroi - Larissa	39	22.91	160	300	yes
456	GBR016	ABY-Ba 13104	Genebank acc.	100	1995-05-10	Portugal	PRT	Castelo de Montalegre.	41.81	-7.78	1133	300	yes
458	GBR016	ABY-Ba 13445	Genebank acc.	100	1998-09-02	Italy	ITA	La Pussa. 4 km SW of towards Claut.	46.31	12.55	800	300	yes
459	GBR016	ABY-Ba 13463	Genebank acc.	100	1998-09-08	Italy	ITA	Marano Lagunare. seashore.	45.75	13.15	1	300	yes
460	GBR016	ABY-Ba 13705	Genebank acc.	120	5/23/2001	Spain	ESP	El Pueyo de Jaca. 2 km W of Panticosa.	42.72	-0.3	1092	300	yes
461	GBR016	ABY-Ba 13709	Genebank acc.	100	5/24/2001	Spain	ESP	Refugio de la Selba de Oza. 10 km N of Siresa. 16 km NW of Candanchu.	42.83	-0.71	1140	300	yes
462	GBR016	ABY-Ba 13718	Genebank acc.	120	5/26/2001	Spain	ESP	Isaba. 6 km N of.	42.9	-0.88	911	300	yes
463	GBR016	ABY-Ba 13723	Genebank acc.	120	5/27/2001	Spain	ESP	Riglos. 2 km S of. 10 km W of Loarre.	42.32	-0.72	646	300	yes
464	GBR016	ABY-Ba 13724	Genebank acc.	100	5/27/2001	Spain	ESP	Castillo de Loarre. 30 km NW of Huesca. 2 km SW of Loarre.	42.32	-0.61	1075	300	yes
465	GBR016	ABY-Ba 13736	Genebank acc.	120	5/30/2001	Spain	ESP	Sarvise. 2 km S of.	42.55	-0.11	856	300	yes
466	CZE082	14G2000326	Genebank acc.	100	9/20/1991	Czech Republic	CSK	Hana: Pravcice No. 51	49.32	17.49	195	300	no
473	GBR016	ABY-Ba 10802	Genebank acc.	120	1984-05-02	United Kingdom	GBR	Rowden Moor. North Wyke. Okehampton.	50.73	-4	152	300	yes
474	GBR016	ABY-Ba 10111	Genebank acc.	120	8/17/1981	Norway	NOR	Fitjar. Stord Island.	59.91	5.33	10	300	yes
475	GBR016	ABY-Ba 10148	Genebank acc.	120	8/26/1981	Ireland	IRL	Monistreen Field. Granig Minane Bridge.	51.79	-8.28	50	300	yes
476	GBR016	ABY-Ba 10178	Genebank acc.	120	1981-09-01	Ireland	IRL	New House Field. Croagh.	54.67	-8.34	40	300	yes
477	GBR016	ABY-Ba 10958	Genebank acc.	120	8/22/1986	United Kingdom	GBR	Brynmelyn. Glaspwll. Machynlleth.	52.59	-3.85	150	300	yes
478	GBR016	ABY-Ba 10997	Genebank acc.	120	9/19/1986	Austria	AUT	Rinn.	47.25	11.51	900	300	yes
479	GBR016	ABY-Ba 11001	Genebank acc.	120	9/23/1986	Germany	DEU	Rohrmoos. 7 km W of Oberstdorf.	47.41	10.3	1125	300	yes
480	GBR016	ABY-Ba 11004	Genebank acc.	120	9/24/1986	Germany	DEU	Grunschwaige Experimental Farm. 7 km E of Freising.	48.4	11.75	440	300	yes
481	GBR016	ABY-Ba 11011	Genebank acc.	120	9/26/1986	Germany	DEU	Unterholz. 6 km S of Tutzing.	47.9	7.93	675	300	yes
482	GBR016	ABY-Ba 11310	Genebank acc.	100	1988-08-01	Hungary	HUN	Mezolin. near. (Horse Rearing Farm).	47.02	18.98	95	300	yes
483	GBR016	ABY-Ba 11311	Genebank acc.	100	1988-08-01	Hungary	HUN	Szarvas. Motel Surroundings	46.85	20.56	80	300	yes
484	GBR016	ABY-Ba 11417	Genebank acc.	100	8/26/1990	Poland	POL	Wyzyna Kielecko-Sandomierska. Wietrznia. Kielce.	50.85	20.65	300	300	yes
485	GBR016	ABY-Ba 12143	Genebank acc.	120	4/23/1994	United Kingdom	GBR	Cardigan Island.	52.11	-4.68	52	300	yes
486	GBR016	ABY-Ba 13102	Genebank acc.	120	1995-05-09	Portugal	PRT	Ousilhao. 4 km SE of. towards Zoio.	41.78	-6.95	780	300	yes
487	GBR016	ABY-Ba 13220	Genebank acc.	120	8/21/1996	United Kingdom	GBR	Redhill (National Trust). 1.5 km NW of Curry Rivel.	51.01	-2.86	50	300	yes
488	GBR016	ABY-Ba 13242	Genebank acc.	100	9/17/1996	United Kingdom	GBR	Black Rock Nature Reserve. Cheddar Gorge. 4 km NW of Cheddar.	51.3	-2.73	200	300	yes
490	GBR016	ABY-Ba 13449	Genebank acc.	120	1998-09-03	Italy	ITA	Polazzo. 2 km E of towards Doberdo.	45.85	13.5	100	300	yes
491	GBR016	ABY-Ba 13452	Genebank acc.	100	1998-09-06	Italy	ITA	Piancavallo. 2 km SE of towards Aviano.	46.08	12.51	1250	300	yes
493	GBR016	ABY-Ba 13696	Genebank acc.	120	5/21/2001	Spain	ESP	Linas de Broto. 1 km N of in Val de Suaso. 5 km W of Broto.	42.62	-0.17	1280	300	yes
495	GBR016	ABY-Ba 13858	Genebank acc.	100	5/28/2003	Spain	ESP	Munon Cimero. 1 km N of. 6 km NW of Pola de Lena.	43.19	-5.84	857	300	yes
496	GBR016	ABY-Ba 13873	Genebank acc.	120	5/31/2003	Spain	ESP	Buron.	43.02	-5.04	1118	300	yes
499	GBR016	ABY-Ba 13888	Genebank acc.	100	2003-06-05	Spain	ESP	Ermita San Roque. Lastres. 5 km N of Colunga.	43.51	-5.26	132	300	yes
500	GBR016	ABY-Ba 13892	Genebank acc.	100	2003-06-06	Spain	ESP	La Colladona. 14 km SW of Pola de Laviana.	43.18	-5.61	851	300	yes
502	GBR016	ABY-Ba 14052	Genebank acc.	100	6/30/2005	United Kingdom	GBR	Tobar Childa Well. Slope above Village Bay (Bagh a' Bhaile) - probable site of original Medieval village. Hirta. St Kilda.	57.81	-8.57	70	300	yes
504	GBR016	ABY-Ba 9072	Genebank acc.	120	8/22/1971	Luxembourg	LUX	Bettembourg.	49.51	6.1	280	300	yes
505	GBR016	ABY-Ba 9095	Genebank acc.	120	8/28/1971	Switzerland	CHE	Les Barges.	46.32	6.98	341	300	yes
507	GBR016	ABY-Ba 9135	Genebank acc.	100	1971-09-02	Turkey	TUR	Tunceli. 25 km S of towards Elazig.	39.09	39.54	1200	300	yes
508	GBR016	ABY-Ba 9136	Genebank acc.	100	1971-09-03	Turkey	TUR	Surgu. near to. 60 km SW of Malatya towards Gaziantep.	37.99	37.98	1300	300	yes
509	GBR016	ABY-Ba 9150	Genebank acc.	120	1971-09-08	Turkey	TUR	Akcakoca. 18 km W of towards Karasu.	41.08	31.14	10	300	yes
510	GBR016	ABY-Ba 9996	Genebank acc.	120	1976-01-01	United Kingdom	GBR	Overton. Halghton Hall.	52.97	-2.93	40	300	yes
548	DEU271	GR 8504	Genebank acc.	100		Greece	GRC		38.66	22.18	200	300	yes
549	DEU271	GR 8524	Genebank acc.	100		Greece	GRC		38.66	22.18	200	300	yes
553	GBR016	ABY-Ba 11900	Genebank acc.	100	5/15/1992	Greece	GRC	Dodoni. S of Ioannina	39.54	20.78	702	300	no
554	GBR016	ABY-Ba 11902	Genebank acc.	100	10/19/1991	Italy	ITA	Supra Monte. nr. Orgosolo.	40.2	9.35	1000	300	no
558	GBR016	ABY-Ba 13458	Genebank acc.	120	1998-09-07	Italy	ITA	Sesto al Reghena. fields NW of the abbey.	45.83	12.8	100	300	no
559	GBR016	ABY-Ba 13470	Genebank acc.	100	1998-09-09	Italy	ITA	Piazzola 2 km N of.	45.55	11.76	100	183	no
560	GBR016	ABY-Ba 8590	Genebank acc.	120	7/19/1967	Italy	ITA	Beinasco.	45.01	7.58	270	300	no
561	GBR016	ABY-Ba 8622	Genebank acc.	120	1967-01-01	Italy	ITA	Chiusa San Michele. 12 km W of Rivoli.	45.13	7.04	300	300	no
562	GBR016	ABY-Ba 9151	Genebank acc.	120	1971-09-09	Turkey	TUR	Adapazari. 30 km W of towards Izmit.	40.78	30.38	110	300	no
583	USDA ARS	PI 249751	Genebank acc.	100		Greece	GRC	Asomatos Crete Greece	35.1914	24.453	762	77	no
585	USDA ARS	PI 250969	Genebank acc.	100		Montenegro	MNE	Nichsich Montenegro	42.7805	18.9562	670	233	no
586	USDA ARS	PI 251141	Genebank acc.	100		Macedonia	MKD	Ovche Polje Macedonia	41.8701	21.9483	366	86	no
587	USDA ARS	PI 251142	Genebank acc.	100		Macedonia	MKD	Macedonia	41.8472	22.0267	366	50	no
590	USDA ARS	PI 418701	Genebank acc.	100		Serbia	SRB	Prizren Former Serbia and Montenegro (Kosovo)	42.2153	20.7415	456	108	no
592	USDA ARS	PI 423137	Genebank acc.	100		Spain	ESP	5km east of Laredo Spain	43.4096	-3.4284	121	39	no
593	USDA ARS	PI 440474	Genebank acc.	100				Plain by River Zgarlik Former Soviet Union	44.757	41.791	380	28	no
594	USDA ARS	PI 440475	Genebank acc.	100		Russia	RUS	Mt. Nedryemanya 30km south of Stavropol Russia	45.05	41.9833	500	98	no
598	USDA ARS	PI 598512	Genebank acc.	100		Turkey	TUR	Antalya Turkey	36.8841	30.7056	840	263	no
599	USDA ARS	PI 598514	Genebank acc.	100		Turkey	TUR	Tinaztepe Afyon Turkey	38.729	30.3796	1100	250	no
616	USDA ARS	PI 610928	Genebank acc.	100		Italy	ITA	11 k southeast of Fonni on road S389 Fonni-Lanusei Sardinia Italy	40.1036	9.3164	1040	209	no
617	USDA ARS	PI 610929	Genebank acc.	100		Italy	ITA	6 k south of Arbus road SSN 126 Iglesias-Guspini Sardinia Italy	39.51	8.5461	396	239	no
618	USDA ARS	PI 610931	Genebank acc.	100		Italy	ITA	Near Luras 3 k north of Calanglanus north edge of Luras 1K Sardinia Italy	40.9456	9.17	460	300	no
619	USDA ARS	PI 610932	Genebank acc.	100		Italy	ITA	Near Nulvi 15.1 k east to Nulvi from Osilo on road SS127 4 k east of Osilo Sardinia Italy	40.7358	8.6858	540	291	no
622	USDA ARS	PI 610962	Genebank acc.	100		Italy	ITA	Near Osilo 8 k east of Sassari on road SS127 Sardinia Italy	40.7275	8.6386	320	282	no
623	USDA ARS	PI 610965	Genebank acc.	100		Italy	ITA	Near Trinita 10 k from Trinita to east toward Aggius on road SP74 Sardinia Italy	40.9675	8.9953	245	300	no
624	USDA ARS	PI 611036	Genebank acc.	100		Russia	RUS	Province Maykop 1.5 km. north of Psebay Russian Federation	44.1672	40.8489	550	272	no
625	USDA ARS	PI 611044	Genebank acc.	100		Russia	RUS	Province Cherkessk-Karachayeysk Republic 8 km. south of Marvkha Russian Federation	43.7192	41.5958	1200	300	no
627	ITA394	LPP0007	Genebank acc.	100		Italy	ITA		44.9665	9.44	145	300	yes
628	ITA394	LPP0011	Genebank acc.	100		Italy	ITA		44.4037	8.6814	31	300	yes
629	ITA394	LPP0009	Genebank acc.	100		Italy	ITA		45.1996	9.6156	62	300	yes
630	ITA394	LPP0114	Genebank acc.	100		Italy	ITA		40.3297	9.3078	590	300	yes
631	ITA394	LPP0032	Genebank acc.	100		Italy	ITA		42.6842	11.0433	2	300	yes
632	ITA394	LPP0005	Genebank acc.	100		Italy	ITA		44.9276	9.5378	316	300	yes
945	DEU271/BEL094	GR 13047	In-situ sample	120	7/15/2015	Belgium	BEL	Oostlangeweg, 9130 Doel,L2,Oost-Vlaanderen	51.3261	4.24194	19	300	no
946	DEU271/BEL094	GR 13048	In-situ sample	120	7/17/2015	Belgium	BEL	Rue de Boussu, 5650 Walcourt,L3,Namen	50.245	4.38083	216	300	no
948	DEU271/EST017	GR 13052	In-situ sample	120	2015-08-08	Estonia	EST	Estland,Kihelkonna,	58.3539	22.0328	3.5	300	no
949	DEU271/FRA001	GR 13060	In-situ sample	120	5/21/2015	France	FRA	la Bastide Serou,Le Plat de la Borde,Ariege ,Midi pyrenees	43.0419	1.42998	525	300	no
950	DEU271/FRA001	GR 13061	In-situ sample	120	2015-08-06	France	FRA	Challuy,Nievre,Bourgogne	46.9383	3.15138	215	300	no
951	DEU271/FRA001	GR 13062	In-situ sample	120	2015-11-05	France	FRA	Genouillac,le Mas Quentin,Charente,Poitou Charentes	45.8298	0.595847	223	300	no
952	DEU271/FRA001	GR 13063	In-situ sample	120	2015-10-05	France	FRA	Saint Guillaume,Isere,Rhone Alpes	44.9431	5.61587	800	300	no
954	DEU271/FRA001	GR 13065	In-situ sample	120	5/20/2015	France	FRA	Saint Julien du Verdon,centre du village,Alpes de Haute Provence,Provence Alpes Cote d'Azur	43.9171	6.53809	911	300	no
956	DEU271/FRA001	GR 13067	In-situ sample	120	2015-11-06	France	FRA	Laqueuille,Les Razats,Puy de Dome,Auvergne	45.6282	2.75718	1200	300	no
957	DEU271/FRA001	GR 13068	In-situ sample	120	5/21/2015	France	FRA	Saint Martin de Hinx,Hiquet,Landes,Aquitaine	43.5803	-1.2219	13	300	no
958	DEU271/FRA001	GR 13069	In-situ sample	120	5/18/2015	France	FRA	Millau,Lamayou,Aveyron,Midi Pyrenees	44.0885	3.1975	745	300	no
959	DEU271/FRA001	GR 13070	In-situ sample	120	2015-09-06	France	FRA	Mirecourt,Le Bois Joli,Vosges,Lorraine	48.2957	6.11257	297	300	no
960	DEU271/FRA001	GR 13071	In-situ sample	120	6/30/2015	France	FRA	La Roche sur Yon,les Etablieres,Vendee,Pays de Loire	46.6892	-1.41875	50	300	no
961	DEU271/FRA001	GR 13072	In-situ sample	120	5/19/2015	France	FRA	Le Sambuc,Le Mas de Peint,Bouches du Rhone,Provence Alpes Cote d'Azur	43.5046	4.69164	1	300	no
962	DEU271/FRA001	GR 13073	In-situ sample	120	6/29/2015	France	FRA	La Chatre Langlin,Le Soleil,Indre,Centre	46.4046	1.4145	250	300	no
963	DEU271/DEU271	GR 13025	In-situ sample	120	2015-11-06	Germany	DEU	Altmersleben,Hopfengarten,Saxony-Anhalt	52.6866	11.4368	41	300	no
964	DEU271/DEU271	GR 13042	In-situ sample	120	7/22/2015	Germany	DEU	Breitnau, Hinterdorf,Hohwiese Nr. 10,Baden-Wurttemberg	47.9287	8.05917	1040	300	no
966	DEU271/DEU271	GR 13030	In-situ sample	120	2015-01-07	Germany	DEU	Havern, Sadt Petershagen,Anlage 3d,North-Rhine Westphalia	52.4214	9.01814	33	300	no
967	DEU271/DEU271	GR 13023	In-situ sample	120	2015-10-06	Germany	DEU	Poel, Hinterwangern,am NSG Fauler See, Mecklenburg-West Pomerania	53.9806	11.3934	0	300	no
968	DEU271/DEU271	GR 13043	In-situ sample	120	7/23/2015	Germany	DEU	Huttingen bei Lahr,Hofflache vor Wohnhaus,Rhineland-Palatinate	49.923	6.30162	338	300	no
969	DEU271/DEU271	GR 13041	In-situ sample	120	7/22/2015	Germany	DEU	Humberg, Bad Wurzach, Ravensburg,Eger,Baden-Wurttemberg	47.8604	9.87615	748	300	no
970	DEU271/DEU271	GR 13034	In-situ sample	120	2015-03-07	Germany	DEU	Kotzenbull, Nord-Friesland,Romerhof Nr.7,Schleswig-Holstein	54.3442	8.89786	0	300	no
971	DEU271/DEU271	GR 13026	In-situ sample	120	6/26/2015	Germany	DEU	Pualinenaue,Brandenburg	52.6858	12.7237	30	300	no
975	DEU271/DEU271	GR 13031	In-situ sample	120	2015-01-07	Germany	DEU	Stapemoor, Leer,Pauen,Lower Saxony	53.1368	7.37214	0	300	no
976	DEU271/DEU271	GR 13027	In-situ sample	120	6/26/2015	Germany	DEU	Altwriezen,Altwriezen,Brandenburg	52.7503	14.2345	8	300	no
977	DEU271/LTU001	GR 13044	In-situ sample	120	7/27/2015	Lithuania	LTU	Kazliskiai,Marijampol	54.682	23.4724	24	300	no
978	DEU271/LTU001	GR 13045	In-situ sample	120	7/27/2015	Lithuania	LTU	Trakenai,Kalvarija	54.3486	23.203	160	300	no
979	DEU271/DEU271	GR 13033	In-situ sample	120	2015-02-07	Netherlands	NDL	Easterein,Skrok 01D Nr. 25,South West Friesland	53.1262	5.62014	0	300	no
980	DEU271/DEU271	GR 13036	In-situ sample	120	7/21/2015	Poland	POL	Kamien, Pomorski,zw Strasse 107 und Wrzosowo-See	54.0097	14.8145	2	300	no
984	DEU271/FRA001	GR 13076	In-situ sample	120	6/15/2015	Portugal	PRT	Vinhais,Paco et Prada,Alto Tras-os-Montes ,Nord (Bragancia Est, Pego , Quintela, Villaverde)	41.854	-6.97583	875	250	no
985	DEU271/FRA001	GR 13077	In-situ sample	120	6/18/2015	Spain	ESP	Pandenes,Cabranes,Asturias (near Villaviciosa)	43.4086	-5.46361	402	300	no
986	DEU271/SRB062	GR 13049	In-situ sample	120	8/14/2015	Serbia	SRB	Brnjica,Pester plateau,South West Serbia	43.2674	20.1686	1159	300	no
987	DEU271/SRB062	GR 13051	In-situ sample	120	8/19/2015	Serbia	SRB	Krusevac,Globoder, Kosevi,Central Serbia	43.9685	21.3523	149	300	no
988	DEU271/SRB062	GR 13050	In-situ sample	120	2015-12-08	Serbia	SRB	Nova Varos,Drmanovi i ,West Serbia	43.4016	19.8513	1076	300	no
989	DEU271/GBR016	GR 13078	In-situ sample	120	8/18/2015	United Kingdom	UK	Greetham (Merry's) Meadows, Stamford	52.7298	-0.6152	142	128	no
990	DEU271/GBR016	GR 13079	In-situ sample	120	8/18/2015	United Kingdom	UK	Loughborough Big Meadow	52.7918	-1.2046	84	297	no
991	DEU271/GBR016	GR 13080	In-situ sample	120	9/13/2015	United Kingdom	UK	Glastonbury Tor	51.1448	-2.6982	134	300	no
992	DEU271/GBR016	GR 13081	In-situ sample	120	9/13/2015	United Kingdom	UK	Dolebury Warren Hill	51.3269	-2.7906	134	126	no
993	DEU271/GBR016	GR 13082	In-situ sample	120	9/19/2015	United Kingdom	UK	Cefn Bach, Brynhoffnant	52.1196	-4.4466	161	300	no
994	DEU271/GBR016	GR 13083	In-situ sample	120	9/23/2015	United Kingdom	UK	Llyn Bwtri, Machynlleth	52.5749	-3.9146	229	298	no
995	DEU271/GBR016	GR 13084	In-situ sample	120	9/29/2015	United Kingdom	UK	Newbiggin, Teesdale	54.6493	-2.2286	402	300	no
996	DEU271/GBR016	GR 13085	In-situ sample	120	9/30/2015	United Kingdom	UK	Langdon Beck, Teesdale	54.674	-2.2502	402	298	no
§ Genebank accessions: See WIEWS INSTCODE (http://www.fao.org/wiews/data/organizations/en) for information about institutes or organizations maintaining the accessions. Accessions from FRA001 are co-maintained with ACVF, French society of forage and turf species breeding companies.
In-situ populations: Institute (genebank) maintainer of the collected accession/Institute collector of the accession.
* Biological status of accessions (descriptor 19 of FAO/Bioversity MCPD V2.1):
100) wild
110) Natural
120) Semi-natural/wild
130) Semi-natural/sown
