# Supplementary material for: How Robust Are Genomic Offset Predictions to Methodological Choices? Insights From Perennial Ryegrass
Source: Mol Ecol. 2026 Jul 13;35(14):e70463. doi: 10.1111/mec.70463 (PMC13361167; doi:10.1111/mec.70463)
Supplement: Supplementary file 6 — Table S2: SNPs position concordance between the first assembly version (Byrne et al. 2013) and the new genome version (Nagy et al. 2022). [file MEC-35-e70463-s008.xlsx]

## Sheet: Sheet1
Table S2 : SNPs position concordance between the first assembly version (Byrne et al., 2013 ) and the new genome version (Naggy et al., 2022).
V1.4_Chrom	V1.4_POS	V1.4_REF	V1.4_ALT	V2.6.1_Chrom	V2.6.1_position	V2.6.1_REF	V2.6.1_ALT	chrom
scaffold_0_ref0040988	156371	A	G	Lp_chr3_0	70612756	A	G	Lp_chr3
scaffold_0_ref0040988	156374	C	T	Lp_chr3_0	70612759	C	T	Lp_chr3
scaffold_0_ref0040988	156376	C	G	Lp_chr3_0	70612761	C	G	Lp_chr3
scaffold_0_ref0040988	156383	C	A	Lp_chr3_0	70612768	C	A	Lp_chr3
scaffold_0_ref0040988	156389	A	G	Lp_chr3_0	70612774	A	G	Lp_chr3
scaffold_0_ref0040988	156397	G	T	Lp_chr3_0	70612782	G	T	Lp_chr3
scaffold_0_ref0040988	156401	A	T	Lp_chr3_0	70612786	A	T	Lp_chr3
scaffold_0_ref0040988	156405	T	C	Lp_chr3_0	70612790	T	C	Lp_chr3
scaffold_0_ref0040988	156422	A	T	Lp_chr3_0	70612807	A	T	Lp_chr3
scaffold_0_ref0040988	156626	G	A	Lp_chr3_0	70613011	G	A	Lp_chr3
scaffold_0_ref0040988	156648	T	A	Lp_chr3_0	70613033	T	A	Lp_chr3
scaffold_0_ref0040988	156653	G	T	Lp_chr3_0	70613038	G	T	Lp_chr3
scaffold_0_ref0040988	156655	C	T	Lp_chr3_0	70613040	C	T	Lp_chr3
scaffold_0_ref0040988	156664	T	G	Lp_chr3_0	70613049	T	G	Lp_chr3
scaffold_0_ref0040988	156674	C	T	Lp_chr3_0	70613059	C	T	Lp_chr3
scaffold_0_ref0040988	156683	G	A	Lp_chr3_0	70613068	G	A	Lp_chr3
scaffold_0_ref0040988	156684	T	G	Lp_chr3_0	70613069	T	G	Lp_chr3
scaffold_0_ref0040988	156686	C	T	Lp_chr3_0	70613071	C	T	Lp_chr3
scaffold_0_ref0040988	156689	G	A	Lp_chr3_0	70613074	G	A	Lp_chr3
scaffold_0_ref0040988	156708	G	T	Lp_chr3_0	70613093	G	T	Lp_chr3
scaffold_0_ref0040988	156740	C	T	Lp_chr3_0	70613125	C	T	Lp_chr3
scaffold_0_ref0040988	156741	C	T	Lp_chr3_0	70613126	C	T	Lp_chr3
scaffold_0_ref0040988	156748	G	A	Lp_chr3_0	70613133	G	A	Lp_chr3
scaffold_0_ref0040988	156756	G	A	Lp_chr3_0	70613141	G	A	Lp_chr3
scaffold_0_ref0040988	156768	G	A	Lp_chr3_0	70613153	G	A	Lp_chr3
scaffold_0_ref0040988	156773	C	T	Lp_chr3_0	70613158	C	T	Lp_chr3
scaffold_0_ref0040988	157173	T	G	Lp_chr3_0	70613558	T	G	Lp_chr3
scaffold_0_ref0040988	157174	C	T	Lp_chr3_0	70613559	C	T	Lp_chr3
scaffold_0_ref0040988	157175	G	A	Lp_chr3_0	70613560	G	A	Lp_chr3
scaffold_0_ref0040988	157196	G	T	Lp_chr3_0	70613581	G	T	Lp_chr3
scaffold_0_ref0040988	157217	G	T	Lp_chr3_0	70613602	G	T	Lp_chr3
scaffold_0_ref0040988	157225	T	A	Lp_chr3_0	70613610	T	A	Lp_chr3
scaffold_0_ref0040988	157231	G	A	Lp_chr3_0	70613616	G	A	Lp_chr3
scaffold_0_ref0040988	157241	T	C	Lp_chr3_0	70613626	T	C	Lp_chr3
scaffold_0_ref0040988	157250	C	T	Lp_chr3_0	70613635	C	T	Lp_chr3
scaffold_0_ref0040988	166681	C	A	Lp_chr3_0	70623066	C	A	Lp_chr3
scaffold_0_ref0040988	166684	C	T	Lp_chr3_0	70623069	C	T	Lp_chr3
scaffold_0_ref0040988	166720	C	T	Lp_chr3_0	70623105	C	T	Lp_chr3
scaffold_0_ref0040988	166757	G	A	Lp_chr3_0	70623142	G	A	Lp_chr3
scaffold_0_ref0040988	244828	A	T	Lp_chr3_0	70694236	A	T	Lp_chr3
scaffold_0_ref0040988	244859	A	T	Lp_chr3_0	70694267	A	T	Lp_chr3
scaffold_0_ref0040988	244895	C	T	Lp_chr3_0	70694303	C	T	Lp_chr3
scaffold_0_ref0040988	244911	G	C	Lp_chr3_0	70694319	G	C	Lp_chr3
scaffold_0_ref0040988	272527	G	A	Lp_chr3_0	70718624	G	A	Lp_chr3
scaffold_0_ref0040988	272541	A	G	Lp_chr3_0	70718638	A	G	Lp_chr3
scaffold_0_ref0040988	272544	A	G	Lp_chr3_0	70718641	A	G	Lp_chr3
scaffold_0_ref0040988	272555	T	C	Lp_chr3_0	70718652	T	C	Lp_chr3
scaffold_0_ref0040988	272563	A	T	Lp_chr3_0	70718660	A	T	Lp_chr3
scaffold_0_ref0040988	272564	T	A	Lp_chr3_0	70718661	T	A	Lp_chr3
scaffold_0_ref0040988	272571	C	T	Lp_chr3_0	70718668	C	T	Lp_chr3
scaffold_0_ref0040988	272579	G	C	Lp_chr3_0	70718676	G	C	Lp_chr3
scaffold_0_ref0040988	272582	C	T	Lp_chr3_0	70718679	C	T	Lp_chr3
scaffold_0_ref0040988	272583	G	A	Lp_chr3_0	70718680	G	A	Lp_chr3
scaffold_0_ref0040988	272584	G	A	Lp_chr3_0	70718681	G	A	Lp_chr3
scaffold_0_ref0040988	272588	C	G	Lp_chr3_0	70718685	C	G	Lp_chr3
scaffold_0_ref0040988	272599	G	A	Lp_chr3_0	70718696	G	A	Lp_chr3
scaffold_0_ref0040988	272602	G	A	Lp_chr3_0	70718699	G	A	Lp_chr3
scaffold_0_ref0040988	272732	G	A	Lp_chr3_0	70718829	G	A	Lp_chr3
scaffold_0_ref0040988	272736	G	A	Lp_chr3_0	70718833	G	A	Lp_chr3
scaffold_0_ref0040988	272737	G	A	Lp_chr3_0	70718834	G	A	Lp_chr3
scaffold_0_ref0040988	272738	C	A	Lp_chr3_0	70718835	C	A	Lp_chr3
scaffold_0_ref0040988	272745	A	G	Lp_chr3_0	70718842	A	G	Lp_chr3
scaffold_0_ref0040988	272758	G	T	Lp_chr3_0	70718855	G	T	Lp_chr3
scaffold_0_ref0040988	272775	G	C	Lp_chr3_0	70718872	G	C	Lp_chr3
scaffold_0_ref0040988	272777	G	T	Lp_chr3_0	70718874	G	T	Lp_chr3
scaffold_0_ref0040988	272790	A	G	Lp_chr3_0	70718887	A	G	Lp_chr3
scaffold_0_ref0040988	272791	G	A	Lp_chr3_0	70718888	G	A	Lp_chr3
scaffold_0_ref0040988	272792	A	G	Lp_chr3_0	70718889	A	G	Lp_chr3
scaffold_0_ref0040988	272797	G	A	Lp_chr3_0	70718894	G	A	Lp_chr3
scaffold_0_ref0040988	272800	C	A	Lp_chr3_0	70718897	C	A	Lp_chr3
scaffold_0_ref0040988	326746	C	T	Lp_chr3_0	71524254	C	T	Lp_chr3
scaffold_0_ref0040988	326764	C	T	Lp_chr3_0	71524272	C	T	Lp_chr3
scaffold_0_ref0040988	326769	T	C	Lp_chr3_0	71524277	T	C	Lp_chr3
scaffold_0_ref0040988	328144	C	G	Lp_chr3_0	71525652	C	G	Lp_chr3
scaffold_0_ref0040988	328148	G	A	Lp_chr3_0	71525656	G	A	Lp_chr3
scaffold_0_ref0040988	328150	A	C	Lp_chr3_0	71525658	A	C	Lp_chr3
scaffold_0_ref0040988	328152	G	A	Lp_chr3_0	71525660	G	A	Lp_chr3
scaffold_0_ref0040988	328190	A	C	Lp_chr3_0	71525698	A	C	Lp_chr3
scaffold_0_ref0040988	328198	C	A	Lp_chr3_0	71525706	C	A	Lp_chr3
scaffold_0_ref0040988	328209	G	A	Lp_chr3_0	71525717	G	A	Lp_chr3
scaffold_0_ref0040988	328210	G	T	Lp_chr3_0	71525718	G	T	Lp_chr3
scaffold_0_ref0040988	328218	C	A	Lp_chr3_0	71525726	C	A	Lp_chr3
scaffold_0_ref0040988	329108	T	C	Lp_chr3_0	71526616	T	C	Lp_chr3
scaffold_0_ref0040988	329116	C	G	Lp_chr3_0	71526624	C	G	Lp_chr3
scaffold_0_ref0040988	329131	A	G	Lp_chr3_0	71526639	A	G	Lp_chr3
scaffold_0_ref0040988	329134	C	T	Lp_chr3_0	71526642	C	T	Lp_chr3
scaffold_0_ref0040988	329143	G	A	Lp_chr3_0	71526651	G	A	Lp_chr3
scaffold_0_ref0040988	340508	G	C	Lp_chr3_0	71537979	G	C	Lp_chr3
scaffold_0_ref0040988	406413	T	C	Lp_chr3_0	71594900	T	C	Lp_chr3
scaffold_0_ref0040988	406434	G	T	Lp_chr3_0	71594921	G	T	Lp_chr3
scaffold_0_ref0040988	406440	C	T	Lp_chr3_0	71594927	C	T	Lp_chr3
scaffold_0_ref0040988	406445	C	T	Lp_chr3_0	71594932	C	T	Lp_chr3
scaffold_0_ref0040988	406447	G	A	Lp_chr3_0	71594934	G	A	Lp_chr3
scaffold_0_ref0040988	406463	T	C	Lp_chr3_0	71594950	T	C	Lp_chr3
scaffold_0_ref0040988	406468	G	A	Lp_chr3_0	71594955	G	A	Lp_chr3
scaffold_0_ref0040988	406475	T	G	Lp_chr3_0	71594962	T	G	Lp_chr3
scaffold_0_ref0040988	406476	T	C	Lp_chr3_0	71594963	T	C	Lp_chr3
scaffold_0_ref0040988	406479	G	T	Lp_chr3_0	71594966	G	T	Lp_chr3
scaffold_0_ref0040988	406480	A	T	Lp_chr3_0	71594967	A	T	Lp_chr3
scaffold_0_ref0040988	406485	T	G	Lp_chr3_0	71594972	T	G	Lp_chr3
scaffold_0_ref0040988	406487	C	A	Lp_chr3_0	71594974	C	A	Lp_chr3
scaffold_0_ref0040988	406490	C	T	Lp_chr3_0	71594977	C	T	Lp_chr3
scaffold_0_ref0040988	406499	A	T	Lp_chr3_0	71594986	A	T	Lp_chr3
scaffold_0_ref0040988	406518	C	A	Lp_chr3_0	71595005	C	A	Lp_chr3
scaffold_0_ref0040988	406522	A	G	Lp_chr3_0	71595009	A	G	Lp_chr3
scaffold_0_ref0040988	406822	A	G	Lp_chr3_0	71595309	A	G	Lp_chr3
scaffold_0_ref0040988	406824	A	G	Lp_chr3_0	71595311	A	G	Lp_chr3
scaffold_0_ref0040988	406850	T	A	Lp_chr3_0	71595337	T	A	Lp_chr3
scaffold_0_ref0040988	406852	C	T	Lp_chr3_0	71595339	C	T	Lp_chr3
scaffold_0_ref0040988	406853	C	G	Lp_chr3_0	71595340	C	G	Lp_chr3
scaffold_0_ref0040988	407755	A	G	Lp_chr3_0	71596242	A	G	Lp_chr3
scaffold_0_ref0040988	407776	G	A	Lp_chr3_0	71596263	G	A	Lp_chr3
scaffold_0_ref0040988	407793	A	G	Lp_chr3_0	71596280	A	G	Lp_chr3
scaffold_0_ref0040988	407798	G	C	Lp_chr3_0	71596285	G	C	Lp_chr3
scaffold_0_ref0040988	407809	T	A	Lp_chr3_0	71596296	T	A	Lp_chr3
scaffold_0_ref0040988	407816	T	C	Lp_chr3_0	71596303	T	C	Lp_chr3
scaffold_0_ref0040988	407820	A	G	Lp_chr3_0	71596307	A	G	Lp_chr3
scaffold_0_ref0040988	407821	T	A	Lp_chr3_0	71596308	T	A	Lp_chr3
scaffold_0_ref0040988	424013	G	A	Lp_chr3_0	71612452	G	A	Lp_chr3
scaffold_0_ref0040988	424016	C	T	Lp_chr3_0	71612455	C	T	Lp_chr3
scaffold_0_ref0040988	424022	C	T	Lp_chr3_0	71612461	C	T	Lp_chr3
scaffold_0_ref0040988	424053	C	T	Lp_chr3_0	71612492	C	T	Lp_chr3
scaffold_0_ref0040988	424063	G	T	Lp_chr3_0	71612502	G	T	Lp_chr3
scaffold_0_ref0040988	424081	G	C	Lp_chr3_0	71612520	G	C	Lp_chr3
scaffold_0_ref0040988	95870	G	A	Lp_chr3_0	70536233	G	A	Lp_chr3
scaffold_0_ref0040988	95876	C	T	Lp_chr3_0	70536239	C	T	Lp_chr3
scaffold_0_ref0040988	95884	T	A	Lp_chr3_0	70536247	T	A	Lp_chr3
scaffold_0_ref0040988	95905	T	C	Lp_chr3_0	70536268	T	C	Lp_chr3
scaffold_0_ref0040988	95913	C	T	Lp_chr3_0	70536276	C	T	Lp_chr3
scaffold_0_ref0040988	95921	C	T	Lp_chr3_0	70536284	C	T	Lp_chr3
scaffold_0_ref0040988	95926	C	T	Lp_chr3_0	70536289	C	T	Lp_chr3
scaffold_0_ref0040988	95943	G	C	Lp_chr3_0	70536306	G	C	Lp_chr3
scaffold_0_ref0040988	96749	A	G	Lp_chr3_0	70537112	A	G	Lp_chr3
scaffold_10000_ref0012905	28644	A	C	Lp_chr3_0	249825867	T	G	Lp_chr3
scaffold_10000_ref0012905	28676	C	T	Lp_chr3_0	249825835	G	A	Lp_chr3
scaffold_10000_ref0012905	28705	G	A	Lp_chr3_0	249825806	C	T	Lp_chr3
scaffold_10000_ref0012905	28735	T	C	Lp_chr3_0	249825776	A	G	Lp_chr3
scaffold_10000_ref0012905	28742	G	A	Lp_chr3_0	249825769	C	T	Lp_chr3
scaffold_10000_ref0012905	28765	C	T	Lp_chr3_0	249825746	G	A	Lp_chr3
scaffold_10000_ref0012905	28767	A	G	Lp_chr3_0	249825744	T	C	Lp_chr3
scaffold_10000_ref0012905	28770	A	C	Lp_chr3_0	249825741	T	G	Lp_chr3
scaffold_10000_ref0012905	28778	T	C	Lp_chr3_0	249825733	A	G	Lp_chr3
scaffold_10000_ref0012905	28781	G	A	Lp_chr3_0	249825730	C	T	Lp_chr3
scaffold_10000_ref0012905	28782	C	T	Lp_chr3_0	249825729	G	A	Lp_chr3
scaffold_10000_ref0012905	28784	C	T	Lp_chr3_0	249825727	G	A	Lp_chr3
scaffold_10000_ref0012905	28788	C	G	Lp_chr3_0	249825723	G	C	Lp_chr3
scaffold_10000_ref0012905	29016	C	T	Lp_chr3_0	249825495	G	A	Lp_chr3
scaffold_10000_ref0012905	29046	T	C	Lp_chr3_0	249825465	A	G	Lp_chr3
scaffold_10000_ref0012905	29065	C	T	Lp_chr3_0	249825446	G	A	Lp_chr3
scaffold_10000_ref0012905	29082	A	G	Lp_chr3_0	249825429	T	C	Lp_chr3
scaffold_10000_ref0012905	29084	C	T	Lp_chr3_0	249825427	G	A	Lp_chr3
scaffold_10004_ref0012901	36276	T	C	Lp_chr7_0.1	8022828	A	G	Lp_chr7
scaffold_10004_ref0012901	36311	A	G	Lp_chr7_0.1	8022793	T	C	Lp_chr7
scaffold_10004_ref0012901	36312	G	A	Lp_chr7_0.1	8022792	C	T	Lp_chr7
scaffold_10004_ref0012901	36319	A	G	Lp_chr7_0.1	8022785	T	C	Lp_chr7
scaffold_10004_ref0012901	36324	G	A	Lp_chr7_0.1	8022780	C	T	Lp_chr7
scaffold_10004_ref0012901	36327	C	G	Lp_chr7_0.1	8022777	G	C	Lp_chr7
scaffold_10004_ref0012901	36352	G	A	Lp_chr7_0.1	8022752	C	T	Lp_chr7
scaffold_10004_ref0012901	36355	A	G	Lp_chr7_0.1	8022749	T	C	Lp_chr7
scaffold_10004_ref0012901	36360	A	G	Lp_chr7_0.1	8022744	T	C	Lp_chr7
scaffold_10004_ref0012901	36373	G	A	Lp_chr7_0.1	8022731	C	T	Lp_chr7
scaffold_10004_ref0012901	36377	C	T	Lp_chr7_0.1	8022727	G	A	Lp_chr7
scaffold_10004_ref0012901	36387	G	A	Lp_chr7_0.1	8022717	C	T	Lp_chr7
scaffold_10004_ref0012901	36414	G	A	Lp_chr7_0.1	8022690	C	T	Lp_chr7
scaffold_10004_ref0012901	37094	T	G	Lp_chr7_0.1	8022010	A	C	Lp_chr7
scaffold_10004_ref0012901	37133	A	T	Lp_chr7_0.1	8021971	T	A	Lp_chr7
scaffold_10004_ref0012901	37135	A	G	Lp_chr7_0.1	8021969	T	C	Lp_chr7
scaffold_10004_ref0012901	37174	T	C	Lp_chr7_0.1	8021930	A	G	Lp_chr7
scaffold_10006_ref0012903	20669	G	T	Lp_chr7_0.1	198679588	C	A	Lp_chr7
scaffold_10006_ref0012903	20690	T	C	Lp_chr7_0.1	198679567	A	G	Lp_chr7
scaffold_10006_ref0012903	20775	A	G	Lp_chr7_0.1	198679482	T	C	Lp_chr7
scaffold_10006_ref0012903	20781	G	A	Lp_chr7_0.1	198679476	C	T	Lp_chr7
scaffold_10006_ref0012903	20786	T	G	Lp_chr7_0.1	198679471	A	C	Lp_chr7
scaffold_10006_ref0012903	20793	C	A	Lp_chr7_0.1	198679464	G	T	Lp_chr7
scaffold_10006_ref0012903	20805	G	C	Lp_chr7_0.1	198679452	C	G	Lp_chr7
scaffold_10006_ref0012903	20808	A	T	Lp_chr7_0.1	198679449	T	A	Lp_chr7
scaffold_10006_ref0012903	20818	T	C	Lp_chr7_0.1	198679439	A	G	Lp_chr7
scaffold_10006_ref0012903	20826	A	G	Lp_chr7_0.1	198679431	T	C	Lp_chr7
scaffold_10006_ref0012903	20833	A	C	Lp_chr7_0.1	198679424	T	G	Lp_chr7
scaffold_10006_ref0012903	20847	G	A	Lp_chr7_0.1	198679410	C	T	Lp_chr7
scaffold_10006_ref0012903	22997	G	A	Lp_chr7_0.1	198677260	C	T	Lp_chr7
scaffold_10006_ref0012903	23010	A	C	Lp_chr7_0.1	198677247	T	G	Lp_chr7
scaffold_10006_ref0012903	23034	C	T	Lp_chr7_0.1	198677223	G	A	Lp_chr7
scaffold_10006_ref0012903	23099	A	G	Lp_chr7_0.1	198677158	T	C	Lp_chr7
scaffold_10006_ref0012903	23138	G	A	Lp_chr7_0.1	198677119	C	T	Lp_chr7
scaffold_10006_ref0012903	23155	C	T	Lp_chr7_0.1	198677102	G	A	Lp_chr7
scaffold_10006_ref0012903	7028	G	A	Lp_chr7_0.1	198694382	C	T	Lp_chr7
scaffold_10006_ref0012903	7110	G	A	Lp_chr7_0.1	198694300	C	T	Lp_chr7
scaffold_10006_ref0012903	7122	G	A	Lp_chr7_0.1	198694288	C	T	Lp_chr7
scaffold_10006_ref0012903	7180	C	T	Lp_chr7_0.1	198694230	G	A	Lp_chr7
scaffold_10006_ref0012903	7246	A	T	Lp_chr7_0.1	198694164	T	A	Lp_chr7
scaffold_10006_ref0012903	7291	G	A	Lp_chr7_0.1	198694119	C	T	Lp_chr7
scaffold_10007_ref0012904	1818	G	A	Lp_chr5_0	100446731	C	T	Lp_chr5
scaffold_10007_ref0012904	1835	T	A	Lp_chr5_0	100446714	A	T	Lp_chr5
scaffold_10007_ref0012904	1836	G	T	Lp_chr5_0	100446713	C	A	Lp_chr5
scaffold_10007_ref0012904	21715	G	A	Lp_chr5_0	100426634	C	T	Lp_chr5
scaffold_10007_ref0012904	21751	G	A	Lp_chr5_0	100426598	C	T	Lp_chr5
scaffold_10007_ref0012904	21763	C	A	Lp_chr5_0	100426586	G	T	Lp_chr5
scaffold_10007_ref0012904	21776	T	C	Lp_chr5_0	100426573	A	G	Lp_chr5
scaffold_10007_ref0012904	21779	A	G	Lp_chr5_0	100426570	T	C	Lp_chr5
scaffold_10007_ref0012904	21783	C	A	Lp_chr5_0	100426566	G	T	Lp_chr5
scaffold_10007_ref0012904	21786	C	T	Lp_chr5_0	100426563	G	A	Lp_chr5
scaffold_10007_ref0012904	21799	A	G	Lp_chr5_0	100426550	T	C	Lp_chr5
scaffold_10007_ref0012904	21806	G	A	Lp_chr5_0	100426543	C	T	Lp_chr5
scaffold_10007_ref0012904	21815	T	A	Lp_chr5_0	100426534	A	T	Lp_chr5
scaffold_10007_ref0012904	21822	T	A	Lp_chr5_0	100426527	A	T	Lp_chr5
scaffold_10007_ref0012904	21823	A	G	Lp_chr5_0	100426526	T	C	Lp_chr5
scaffold_10007_ref0012904	21827	G	A	Lp_chr5_0	100426522	C	T	Lp_chr5
scaffold_10007_ref0012904	21834	T	C	Lp_chr5_0	100426515	A	G	Lp_chr5
scaffold_10007_ref0012904	21840	G	A	Lp_chr5_0	100426509	C	T	Lp_chr5
scaffold_10007_ref0012904	21841	G	A	Lp_chr5_0	100426508	C	T	Lp_chr5
scaffold_10007_ref0012904	21844	G	C	Lp_chr5_0	100426505	C	G	Lp_chr5
scaffold_10007_ref0012904	4937	G	A	Lp_chr5_0	100443612	C	T	Lp_chr5
scaffold_10007_ref0012904	4941	G	A	Lp_chr5_0	100443608	C	T	Lp_chr5
scaffold_10007_ref0012904	4942	C	T	Lp_chr5_0	100443607	G	A	Lp_chr5
scaffold_10007_ref0012904	4943	C	G	Lp_chr5_0	100443606	G	C	Lp_chr5
scaffold_10007_ref0012904	4953	A	G	Lp_chr5_0	100443596	T	C	Lp_chr5
scaffold_10007_ref0012904	4954	C	G	Lp_chr5_0	100443595	G	C	Lp_chr5
scaffold_10007_ref0012904	4955	A	G	Lp_chr5_0	100443594	T	C	Lp_chr5
scaffold_10007_ref0012904	4956	G	A	Lp_chr5_0	100443593	C	T	Lp_chr5
scaffold_10007_ref0012904	4995	T	C	Lp_chr5_0	100443554	A	G	Lp_chr5
scaffold_10007_ref0012904	5161	G	A	Lp_chr5_0	100443388	C	T	Lp_chr5
scaffold_10007_ref0012904	5168	G	A	Lp_chr5_0	100443381	C	T	Lp_chr5
scaffold_10007_ref0012904	5175	G	A	Lp_chr5_0	100443374	C	T	Lp_chr5
scaffold_10007_ref0012904	5181	G	A	Lp_chr5_0	100443368	C	T	Lp_chr5
scaffold_10007_ref0012904	5203	C	T	Lp_chr5_0	100443346	G	A	Lp_chr5
scaffold_10007_ref0012904	5235	A	G	Lp_chr5_0	100443314	T	C	Lp_chr5
scaffold_10007_ref0012904	5263	C	T	Lp_chr5_0	100443286	G	A	Lp_chr5
scaffold_10007_ref0012904	5268	T	C	Lp_chr5_0	100443281	A	G	Lp_chr5
scaffold_10007_ref0012904	5288	C	T	Lp_chr5_0	100443261	G	A	Lp_chr5
scaffold_10007_ref0012904	5289	A	G	Lp_chr5_0	100443260	T	C	Lp_chr5
scaffold_10007_ref0012904	5290	C	T	Lp_chr5_0	100443259	G	A	Lp_chr5
scaffold_10007_ref0012904	5307	C	A	Lp_chr5_0	100443242	G	T	Lp_chr5
scaffold_10007_ref0012904	5314	T	C	Lp_chr5_0	100443235	A	G	Lp_chr5
scaffold_10007_ref0012904	5316	G	A	Lp_chr5_0	100443233	C	T	Lp_chr5
scaffold_10007_ref0012904	5908	G	A	Lp_chr5_0	100442641	C	T	Lp_chr5
scaffold_10007_ref0012904	5914	A	T	Lp_chr5_0	100442635	T	A	Lp_chr5
scaffold_10007_ref0012904	5929	G	T	Lp_chr5_0	100442620	C	A	Lp_chr5
scaffold_10007_ref0012904	5949	G	A	Lp_chr5_0	100442600	C	T	Lp_chr5
scaffold_10007_ref0012904	5959	G	T	Lp_chr5_0	100442590	C	A	Lp_chr5
scaffold_10007_ref0012904	5962	G	A	Lp_chr5_0	100442587	C	T	Lp_chr5
scaffold_10007_ref0012904	5966	G	A	Lp_chr5_0	100442583	C	T	Lp_chr5
scaffold_10007_ref0012904	5968	T	C	Lp_chr5_0	100442581	A	G	Lp_chr5
scaffold_10007_ref0012904	5973	G	A	Lp_chr5_0	100442576	C	T	Lp_chr5
scaffold_10007_ref0012904	5980	T	C	Lp_chr5_0	100442569	A	G	Lp_chr5
scaffold_1000_ref0001976	109620	A	T	Lp_chr1_0	198967285	T	A	Lp_chr1
scaffold_1000_ref0001976	109627	A	G	Lp_chr1_0	198967278	T	C	Lp_chr1
scaffold_1000_ref0001976	109650	C	A	Lp_chr1_0	198967255	G	T	Lp_chr1
scaffold_1000_ref0001976	109651	T	C	Lp_chr1_0	198967254	A	G	Lp_chr1
scaffold_1000_ref0001976	109654	T	C	Lp_chr1_0	198967251	A	G	Lp_chr1
scaffold_1000_ref0001976	109667	T	G	Lp_chr1_0	198967238	A	C	Lp_chr1
scaffold_1000_ref0001976	109679	G	A	Lp_chr1_0	198967226	C	T	Lp_chr1
scaffold_1000_ref0001976	110479	A	C	Lp_chr1_0	198966426	T	G	Lp_chr1
scaffold_1000_ref0001976	110495	A	G	Lp_chr1_0	198966410	T	C	Lp_chr1
scaffold_1000_ref0001976	110515	G	A	Lp_chr1_0	198966390	C	T	Lp_chr1
scaffold_1000_ref0001976	110533	C	G	Lp_chr1_0	198966372	G	C	Lp_chr1
scaffold_1000_ref0001976	110536	T	C	Lp_chr1_0	198966369	A	G	Lp_chr1
scaffold_1000_ref0001976	110555	C	A	Lp_chr1_0	198966350	G	T	Lp_chr1
scaffold_1000_ref0001976	110560	C	T	Lp_chr1_0	198966345	G	A	Lp_chr1
scaffold_1000_ref0001976	110782	C	T	Lp_chr1_0	198966123	G	A	Lp_chr1
scaffold_1000_ref0001976	110810	T	C	Lp_chr1_0	198966095	A	G	Lp_chr1
scaffold_1000_ref0001976	110850	G	A	Lp_chr1_0	198966055	C	T	Lp_chr1
scaffold_1000_ref0001976	14247	T	C	Lp_chr1_0	199063276	A	G	Lp_chr1
scaffold_1000_ref0001976	14248	G	A	Lp_chr1_0	199063275	C	T	Lp_chr1
scaffold_1000_ref0001976	14256	A	G	Lp_chr1_0	199063267	T	C	Lp_chr1
scaffold_1000_ref0001976	14259	A	C	Lp_chr1_0	199063264	T	G	Lp_chr1
scaffold_1000_ref0001976	14275	C	G	Lp_chr1_0	199063248	G	C	Lp_chr1
scaffold_1000_ref0001976	14279	C	T	Lp_chr1_0	199063244	G	A	Lp_chr1
scaffold_1000_ref0001976	14280	A	G	Lp_chr1_0	199063243	T	C	Lp_chr1
scaffold_1000_ref0001976	14283	T	C	Lp_chr1_0	199063240	A	G	Lp_chr1
scaffold_1000_ref0001976	14285	C	T	Lp_chr1_0	199063238	G	A	Lp_chr1
scaffold_1000_ref0001976	14295	G	T	Lp_chr1_0	199063228	C	A	Lp_chr1
scaffold_1000_ref0001976	14307	A	T	Lp_chr1_0	199063216	T	A	Lp_chr1
scaffold_1000_ref0001976	14759	A	G	Lp_chr1_0	199062764	T	C	Lp_chr1
scaffold_1000_ref0001976	14763	A	T	Lp_chr1_0	199062760	T	A	Lp_chr1
scaffold_1000_ref0001976	14779	C	T	Lp_chr1_0	199062744	G	A	Lp_chr1
scaffold_1000_ref0001976	14848	A	G	Lp_chr1_0	199062675	T	C	Lp_chr1
scaffold_1000_ref0001976	14862	C	T	Lp_chr1_0	199062661	G	A	Lp_chr1
scaffold_1000_ref0001976	14891	G	A	Lp_chr1_0	199062632	C	T	Lp_chr1
scaffold_1000_ref0001976	3517	C	T	Lp_chr6_0	121466643	G	A	Lp_chr6
scaffold_1000_ref0001976	3544	A	C	Lp_chr6_0	121466616	T	G	Lp_chr6
scaffold_1000_ref0001976	3567	A	G	Lp_chr6_0	121466593	T	C	Lp_chr6
scaffold_1000_ref0001976	37395	T	C	Lp_chr1_0	199040127	A	G	Lp_chr1
scaffold_1000_ref0001976	37398	C	T	Lp_chr1_0	199040124	G	A	Lp_chr1
scaffold_1000_ref0001976	37437	T	C	Lp_chr1_0	199040085	A	G	Lp_chr1
scaffold_1000_ref0001976	37438	G	T	Lp_chr1_0	199040084	C	A	Lp_chr1
scaffold_1000_ref0001976	37468	G	A	Lp_chr1_0	199040054	C	T	Lp_chr1
scaffold_1000_ref0001976	37470	T	C	Lp_chr1_0	199040052	A	G	Lp_chr1
scaffold_1000_ref0001976	37486	A	G	Lp_chr1_0	199040036	T	C	Lp_chr1
scaffold_1000_ref0001976	76406	G	A	#N/A	#N/A	#N/A	#N/A	#N/A
scaffold_1000_ref0001976	76427	C	T	#N/A	#N/A	#N/A	#N/A	#N/A
scaffold_10010_ref0043398	1956	C	T	#N/A	#N/A	#N/A	#N/A	#N/A
scaffold_10010_ref0043398	1997	G	T	#N/A	#N/A	#N/A	#N/A	#N/A
scaffold_10010_ref0043398	2000	G	A	#N/A	#N/A	#N/A	#N/A	#N/A
scaffold_10010_ref0043398	2006	T	C	#N/A	#N/A	#N/A	#N/A	#N/A
scaffold_10011_ref0043397	24485	C	T	Lp_chr4_0	86607832	G	A	Lp_chr4
scaffold_10011_ref0043397	24496	C	T	Lp_chr4_0	86607821	G	A	Lp_chr4
scaffold_10011_ref0043397	24502	T	C	Lp_chr4_0	86607815	A	G	Lp_chr4
scaffold_10011_ref0043397	24509	A	G	Lp_chr4_0	86607808	T	C	Lp_chr4
scaffold_10011_ref0043397	24510	C	T	Lp_chr4_0	86607807	G	A	Lp_chr4
scaffold_10011_ref0043397	24511	T	C	Lp_chr4_0	86607806	A	G	Lp_chr4
scaffold_10011_ref0043397	24513	A	G	Lp_chr4_0	86607804	T	C	Lp_chr4
scaffold_10011_ref0043397	24527	G	T	Lp_chr4_0	86607790	C	A	Lp_chr4
scaffold_10011_ref0043397	24534	T	A	Lp_chr4_0	86607783	A	T	Lp_chr4
scaffold_10011_ref0043397	24535	T	C	Lp_chr4_0	86607782	A	G	Lp_chr4
scaffold_10011_ref0043397	24539	G	C	Lp_chr4_0	86607778	C	G	Lp_chr4
scaffold_10011_ref0043397	24544	G	T	Lp_chr4_0	86607773	C	A	Lp_chr4
scaffold_10014_ref0043402	6005	T	C	Lp_chr1_0	212104634	A	G	Lp_chr1
scaffold_1001_ref0001975	135629	A	C	Lp_chr3_0	335906859	T	G	Lp_chr3
scaffold_1001_ref0001975	135634	A	C	Lp_chr3_0	335906854	T	G	Lp_chr3
scaffold_1001_ref0001975	135652	T	A	Lp_chr3_0	335906836	A	T	Lp_chr3
scaffold_1001_ref0001975	135656	A	G	Lp_chr3_0	335906832	T	C	Lp_chr3
scaffold_1001_ref0001975	135668	C	A	Lp_chr3_0	335906820	G	T	Lp_chr3
scaffold_1001_ref0001975	135675	C	A	Lp_chr3_0	335906813	G	T	Lp_chr3
scaffold_1001_ref0001975	135679	T	G	Lp_chr3_0	335906809	A	C	Lp_chr3
scaffold_1001_ref0001975	135941	A	T	Lp_chr3_0	335906547	T	A	Lp_chr3
scaffold_1001_ref0001975	135956	G	A	Lp_chr3_0	335906532	C	T	Lp_chr3
scaffold_1001_ref0001975	135968	G	T	Lp_chr3_0	335906520	C	A	Lp_chr3
scaffold_1001_ref0001975	135972	G	A	Lp_chr3_0	335906516	C	T	Lp_chr3
scaffold_1001_ref0001975	135974	C	T	Lp_chr3_0	335906514	G	A	Lp_chr3
scaffold_1001_ref0001975	135980	A	G	Lp_chr3_0	335906508	T	C	Lp_chr3
scaffold_1001_ref0001975	135984	G	A	Lp_chr3_0	335906504	C	T	Lp_chr3
scaffold_1001_ref0001975	135990	C	T	Lp_chr3_0	335906498	G	A	Lp_chr3
scaffold_1001_ref0001975	136011	T	C	Lp_chr3_0	335906477	A	G	Lp_chr3
scaffold_1001_ref0001975	136014	A	T	Lp_chr3_0	335906474	T	A	Lp_chr3
scaffold_1001_ref0001975	136015	C	T	Lp_chr3_0	335906473	G	A	Lp_chr3
scaffold_1001_ref0001975	136028	A	C	Lp_chr3_0	335906460	T	G	Lp_chr3
scaffold_1001_ref0001975	136034	G	A	Lp_chr3_0	335906454	C	T	Lp_chr3
scaffold_1001_ref0001975	136037	T	C	Lp_chr3_0	335906451	A	G	Lp_chr3
scaffold_1001_ref0001975	136060	A	C	Lp_chr3_0	335906428	T	G	Lp_chr3
scaffold_1001_ref0001975	136068	T	C	Lp_chr3_0	335906420	A	G	Lp_chr3
scaffold_1001_ref0001975	136072	T	A	Lp_chr3_0	335906416	A	T	Lp_chr3
scaffold_1001_ref0001975	136074	A	G	Lp_chr3_0	335906414	T	C	Lp_chr3
scaffold_1001_ref0001975	136079	C	T	Lp_chr3_0	335906409	G	A	Lp_chr3
scaffold_1001_ref0001975	136263	C	T	Lp_chr3_0	335906225	G	A	Lp_chr3
scaffold_1001_ref0001975	136269	G	A	Lp_chr3_0	335906219	C	T	Lp_chr3
scaffold_1001_ref0001975	136277	G	A	Lp_chr3_0	335906211	C	T	Lp_chr3
scaffold_1001_ref0001975	136282	A	G	Lp_chr3_0	335906206	T	C	Lp_chr3
scaffold_1001_ref0001975	136283	C	T	Lp_chr3_0	335906205	G	A	Lp_chr3
scaffold_1001_ref0001975	136302	A	G	Lp_chr3_0	335906186	T	C	Lp_chr3
scaffold_1001_ref0001975	136314	A	G	Lp_chr3_0	335906174	T	C	Lp_chr3
scaffold_1001_ref0001975	136320	G	T	Lp_chr3_0	335906168	C	A	Lp_chr3
scaffold_1001_ref0001975	136334	C	T	Lp_chr3_0	335906154	G	A	Lp_chr3
scaffold_1001_ref0001975	136359	C	A	Lp_chr3_0	335906129	G	T	Lp_chr3
scaffold_1001_ref0001975	136386	A	G	Lp_chr3_0	335906102	T	C	Lp_chr3
scaffold_1001_ref0001975	136398	T	C	Lp_chr3_0	335906090	A	G	Lp_chr3
scaffold_1001_ref0001975	136405	T	C	Lp_chr3_0	335906083	A	G	Lp_chr3
scaffold_1001_ref0001975	136406	T	C	Lp_chr3_0	335906082	A	G	Lp_chr3
scaffold_1001_ref0001975	136415	C	T	Lp_chr3_0	335906073	G	A	Lp_chr3
scaffold_1001_ref0001975	136417	G	A	Lp_chr3_0	335906071	C	T	Lp_chr3
scaffold_1001_ref0001975	136421	A	G	Lp_chr3_0	335906067	T	C	Lp_chr3
scaffold_1001_ref0001975	136741	C	T	Lp_chr3_0	335905747	G	A	Lp_chr3
scaffold_1001_ref0001975	136756	T	G	Lp_chr3_0	335905732	A	C	Lp_chr3
scaffold_1001_ref0001975	136757	G	T	Lp_chr3_0	335905731	C	A	Lp_chr3
scaffold_1001_ref0001975	61030	C	T	Lp_chr2_0	3924759	G	A	Lp_chr2
scaffold_1001_ref0001975	61047	C	T	Lp_chr2_0	3924742	G	A	Lp_chr2
scaffold_10020_ref0000388	27409	C	A	Lp_chr4_0	88193462	C	A	Lp_chr4
scaffold_10020_ref0000388	27414	G	C	Lp_chr4_0	88193467	G	C	Lp_chr4
scaffold_10020_ref0000388	27420	G	T	Lp_chr4_0	88193473	G	T	Lp_chr4
scaffold_10020_ref0000388	27426	A	G	Lp_chr4_0	88193479	A	G	Lp_chr4
scaffold_10020_ref0000388	27428	G	A	Lp_chr4_0	88193481	G	A	Lp_chr4
scaffold_10020_ref0000388	27447	C	A	Lp_chr4_0	88193500	C	A	Lp_chr4
scaffold_10020_ref0000388	27475	A	G	Lp_chr4_0	88193528	A	G	Lp_chr4
scaffold_10020_ref0000388	27748	A	G	Lp_chr4_0	88193801	A	G	Lp_chr4
scaffold_10020_ref0000388	27779	C	T	Lp_chr4_0	88193832	C	T	Lp_chr4
scaffold_10020_ref0000388	27804	T	C	Lp_chr4_0	88193857	T	C	Lp_chr4
scaffold_10020_ref0000388	27814	G	C	Lp_chr4_0	88193867	G	C	Lp_chr4
scaffold_10020_ref0000388	27864	T	C	Lp_chr4_0	88193917	T	C	Lp_chr4
scaffold_10020_ref0000388	27876	G	A	Lp_chr4_0	88193929	G	A	Lp_chr4
scaffold_10020_ref0000388	27884	C	G	Lp_chr4_0	88193937	C	G	Lp_chr4
scaffold_10020_ref0000388	28714	A	T	Lp_chr4_0	88194767	A	T	Lp_chr4
scaffold_10020_ref0000388	28726	T	C	Lp_chr4_0	88194779	T	C	Lp_chr4
scaffold_10020_ref0000388	28735	T	A	Lp_chr4_0	88194788	T	A	Lp_chr4
scaffold_10020_ref0000388	28742	T	G	Lp_chr4_0	88194795	T	G	Lp_chr4
scaffold_10020_ref0000388	28771	A	G	Lp_chr4_0	88194824	A	G	Lp_chr4
scaffold_10020_ref0000388	28780	C	T	Lp_chr4_0	88194833	C	T	Lp_chr4
scaffold_10022_ref0000386	13971	T	C	Lp_chr6_0	165522627	T	C	Lp_chr6
scaffold_10022_ref0000386	13973	C	A	Lp_chr6_0	165522629	C	A	Lp_chr6
scaffold_10022_ref0000386	13974	T	C	Lp_chr6_0	165522630	T	C	Lp_chr6
scaffold_10022_ref0000386	13980	G	T	Lp_chr6_0	165522636	G	T	Lp_chr6
scaffold_10022_ref0000386	13984	C	T	Lp_chr6_0	165522640	C	T	Lp_chr6
scaffold_10022_ref0000386	13999	G	A	Lp_chr6_0	165522655	G	A	Lp_chr6
scaffold_10022_ref0000386	14000	A	C	Lp_chr6_0	165522656	A	C	Lp_chr6
scaffold_10022_ref0000386	14012	C	T	Lp_chr6_0	165522668	C	T	Lp_chr6
scaffold_10022_ref0000386	14268	T	C	Lp_chr6_0	165522924	T	C	Lp_chr6
scaffold_10022_ref0000386	14285	T	C	Lp_chr6_0	165522941	T	C	Lp_chr6
scaffold_10022_ref0000386	14310	T	C	Lp_chr6_0	165522966	T	C	Lp_chr6
scaffold_10022_ref0000386	14312	A	T	Lp_chr6_0	165522968	A	T	Lp_chr6
scaffold_10022_ref0000386	14314	T	C	Lp_chr6_0	165522970	T	C	Lp_chr6
scaffold_10022_ref0000386	14315	A	G	Lp_chr6_0	165522971	A	G	Lp_chr6
scaffold_10022_ref0000386	14326	A	G	Lp_chr6_0	165522982	A	G	Lp_chr6
scaffold_10022_ref0000386	14328	G	A	Lp_chr6_0	165522984	G	A	Lp_chr6
scaffold_10022_ref0000386	19214	C	T	Lp_chr6_0	165527760	C	T	Lp_chr6
scaffold_10022_ref0000386	19215	G	A	Lp_chr6_0	165527761	G	A	Lp_chr6
scaffold_10022_ref0000386	19233	G	A	Lp_chr6_0	165527779	G	A	Lp_chr6
scaffold_10022_ref0000386	19243	G	C	Lp_chr6_0	165527789	G	C	Lp_chr6
scaffold_10022_ref0000386	19260	T	C	Lp_chr6_0	165527806	T	C	Lp_chr6
scaffold_10022_ref0000386	19263	A	C	Lp_chr6_0	165527809	A	C	Lp_chr6
scaffold_10022_ref0000386	20294	T	C	Lp_chr6_0	165528840	T	C	Lp_chr6
scaffold_10022_ref0000386	20314	A	G	Lp_chr6_0	165528860	A	G	Lp_chr6
scaffold_10022_ref0000386	20318	C	T	Lp_chr6_0	165528864	C	T	Lp_chr6
scaffold_10022_ref0000386	20336	G	A	Lp_chr6_0	165528882	G	A	Lp_chr6
scaffold_10024_ref0000392	36751	G	A	Lp_chr2_0	101044687	G	A	Lp_chr2
scaffold_10024_ref0000392	36758	T	C	Lp_chr2_0	101044694	T	C	Lp_chr2
scaffold_10024_ref0000392	36761	G	A	Lp_chr2_0	101044697	G	A	Lp_chr2
scaffold_10024_ref0000392	36767	G	C	Lp_chr2_0	101044703	G	C	Lp_chr2
scaffold_10024_ref0000392	36769	C	T	Lp_chr2_0	101044705	C	T	Lp_chr2
scaffold_10024_ref0000392	36770	C	T	Lp_chr2_0	101044706	C	T	Lp_chr2
scaffold_10024_ref0000392	36780	C	T	Lp_chr2_0	101044716	C	T	Lp_chr2
scaffold_10024_ref0000392	36802	C	G	Lp_chr2_0	101044738	C	G	Lp_chr2
scaffold_10024_ref0000392	36803	A	G	Lp_chr2_0	101044739	A	G	Lp_chr2
scaffold_10024_ref0000392	36820	A	G	Lp_chr2_0	101044756	A	G	Lp_chr2
scaffold_10024_ref0000392	36821	T	C	Lp_chr2_0	101044757	T	C	Lp_chr2
scaffold_10024_ref0000392	36826	T	A	Lp_chr2_0	101044762	T	A	Lp_chr2
scaffold_10027_ref0000391	35918	C	T	Lp_chr7_0.1	81188902	G	A	Lp_chr7
scaffold_10027_ref0000391	35935	A	C	Lp_chr7_0.1	81188885	T	G	Lp_chr7
scaffold_10027_ref0000391	36165	C	G	Lp_chr7_0.1	81188655	G	C	Lp_chr7
scaffold_10027_ref0000391	36189	G	A	Lp_chr7_0.1	81188631	C	T	Lp_chr7
scaffold_10027_ref0000391	36205	T	A	Lp_chr7_0.1	81188615	A	T	Lp_chr7
scaffold_10027_ref0000391	36207	T	A	Lp_chr7_0.1	81188613	A	T	Lp_chr7
scaffold_10027_ref0000391	36208	T	A	Lp_chr7_0.1	81188612	A	T	Lp_chr7
scaffold_10027_ref0000391	36221	A	G	Lp_chr7_0.1	81188599	T	C	Lp_chr7
scaffold_10029_ref0000385	11142	G	A	Lp_chr4_0	170344238	G	A	Lp_chr4
scaffold_10029_ref0000385	11145	G	C	Lp_chr4_0	170344241	G	C	Lp_chr4
scaffold_10029_ref0000385	11159	T	C	Lp_chr4_0	170344255	T	C	Lp_chr4
scaffold_10030_ref0030940	15639	C	G	Lp_chr1_0	69873261	C	G	Lp_chr1
scaffold_10030_ref0030940	15680	T	C	Lp_chr1_0	69873302	T	C	Lp_chr1
scaffold_10030_ref0030940	15689	T	C	Lp_chr1_0	69873311	T	C	Lp_chr1
scaffold_10030_ref0030940	15724	G	A	Lp_chr1_0	69873346	G	A	Lp_chr1
scaffold_10030_ref0030940	15733	C	T	Lp_chr1_0	69873355	C	T	Lp_chr1
scaffold_10030_ref0030940	15753	G	C	Lp_chr1_0	69873375	G	C	Lp_chr1
scaffold_10030_ref0030940	15762	C	T	Lp_chr1_0	69873384	C	T	Lp_chr1
scaffold_10030_ref0030940	15769	C	A	Lp_chr1_0	69873391	C	A	Lp_chr1
scaffold_10030_ref0030940	15787	A	C	Lp_chr1_0	69873409	A	C	Lp_chr1
scaffold_10031_ref0030939	2359	T	A	Lp_chr3_0	289548023	T	A	Lp_chr3
scaffold_10031_ref0030939	2361	C	T	Lp_chr3_0	289548025	C	T	Lp_chr3
scaffold_10031_ref0030939	2368	G	T	Lp_chr3_0	289548032	G	T	Lp_chr3
scaffold_10031_ref0030939	2374	T	G	Lp_chr3_0	289548038	T	G	Lp_chr3
scaffold_10031_ref0030939	2403	C	T	Lp_chr3_0	289548067	C	T	Lp_chr3
scaffold_10031_ref0030939	2728	C	A	Lp_chr3_0	289548392	C	A	Lp_chr3
scaffold_10031_ref0030939	2732	A	G	Lp_chr3_0	289548396	A	G	Lp_chr3
scaffold_10031_ref0030939	2756	G	A	Lp_chr3_0	289548420	G	A	Lp_chr3
scaffold_10031_ref0030939	2758	A	G	Lp_chr3_0	289548422	A	G	Lp_chr3
scaffold_10031_ref0030939	2767	T	C	Lp_chr3_0	289548431	T	C	Lp_chr3
scaffold_10031_ref0030939	2788	T	G	Lp_chr3_0	289548452	T	G	Lp_chr3
scaffold_10031_ref0030939	7275	G	A	#N/A	#N/A	#N/A	#N/A	#N/A
scaffold_10031_ref0030939	7304	C	A	#N/A	#N/A	#N/A	#N/A	#N/A
scaffold_10031_ref0030939	7307	G	C	#N/A	#N/A	#N/A	#N/A	#N/A
scaffold_10031_ref0030939	7310	C	G	#N/A	#N/A	#N/A	#N/A	#N/A
scaffold_10031_ref0030939	7333	A	G	#N/A	#N/A	#N/A	#N/A	#N/A
scaffold_10031_ref0030939	7334	C	G	#N/A	#N/A	#N/A	#N/A	#N/A
scaffold_10031_ref0030939	7338	G	A	#N/A	#N/A	#N/A	#N/A	#N/A
scaffold_10031_ref0030939	7339	C	T	#N/A	#N/A	#N/A	#N/A	#N/A
scaffold_10031_ref0030939	7342	T	C	#N/A	#N/A	#N/A	#N/A	#N/A
scaffold_10031_ref0030939	7344	C	T	#N/A	#N/A	#N/A	#N/A	#N/A
scaffold_10031_ref0030939	7345	C	T	#N/A	#N/A	#N/A	#N/A	#N/A
scaffold_10031_ref0030939	7406	G	T	Lp_chr3_0	289553077	G	T	Lp_chr3
scaffold_10031_ref0030939	7421	G	C	Lp_chr3_0	289553092	G	C	Lp_chr3
scaffold_10031_ref0030939	7496	G	C	Lp_chr3_0	289553167	G	C	Lp_chr3
scaffold_10031_ref0030939	7514	G	C	Lp_chr3_0	289553185	G	C	Lp_chr3
scaffold_10031_ref0030939	7544	C	G	Lp_chr3_0	289553215	C	G	Lp_chr3
scaffold_10031_ref0030939	7547	C	G	Lp_chr3_0	289553218	C	G	Lp_chr3
scaffold_10031_ref0030939	7559	C	G	Lp_chr3_0	289553230	C	G	Lp_chr3
scaffold_10031_ref0030939	7562	C	G	Lp_chr3_0	289553233	C	G	Lp_chr3
scaffold_10031_ref0030939	7612	T	C	Lp_chr3_0	289553283	T	C	Lp_chr3
scaffold_10031_ref0030939	7613	G	T	Lp_chr3_0	289553284	G	T	Lp_chr3
scaffold_10031_ref0030939	7621	T	C	Lp_chr3_0	289553292	T	C	Lp_chr3
scaffold_10031_ref0030939	7623	G	C	Lp_chr3_0	289553294	G	C	Lp_chr3
scaffold_10031_ref0030939	7625	G	A	Lp_chr3_0	289553296	G	A	Lp_chr3
scaffold_10031_ref0030939	7649	G	C	Lp_chr3_0	289553320	G	C	Lp_chr3
scaffold_10031_ref0030939	7652	T	C	Lp_chr3_0	289553323	T	C	Lp_chr3
scaffold_10031_ref0030939	7664	G	C	Lp_chr3_0	289553335	G	C	Lp_chr3
scaffold_10031_ref0030939	7667	G	C	Lp_chr3_0	289553338	G	C	Lp_chr3
scaffold_10032_ref0040007	10847	A	G	Lp_chr6_0	94542004	T	C	Lp_chr6
scaffold_10034_ref0030944	27598	A	T	Lp_chr3_0	163244583	T	A	Lp_chr3
scaffold_10034_ref0030944	27613	T	C	Lp_chr3_0	163244568	A	G	Lp_chr3
scaffold_10034_ref0030944	27616	A	G	Lp_chr3_0	163244565	T	C	Lp_chr3
scaffold_10034_ref0030944	27621	A	G	Lp_chr3_0	163244560	T	C	Lp_chr3
scaffold_10034_ref0030944	28220	T	C	Lp_chr3_0	163243961	A	G	Lp_chr3
scaffold_10034_ref0030944	28265	T	G	Lp_chr3_0	163243916	A	C	Lp_chr3
scaffold_10034_ref0030944	28286	C	A	Lp_chr3_0	163243895	G	T	Lp_chr3
scaffold_10035_ref0030943	24699	G	A	#N/A	#N/A	#N/A	#N/A	#N/A
scaffold_10035_ref0030943	24716	T	C	#N/A	#N/A	#N/A	#N/A	#N/A
scaffold_10035_ref0030943	24732	G	A	#N/A	#N/A	#N/A	#N/A	#N/A
scaffold_10035_ref0030943	24740	C	T	#N/A	#N/A	#N/A	#N/A	#N/A
scaffold_10035_ref0030943	24754	A	G	#N/A	#N/A	#N/A	#N/A	#N/A
scaffold_10035_ref0030943	24756	C	T	#N/A	#N/A	#N/A	#N/A	#N/A
scaffold_10035_ref0030943	24769	T	C	#N/A	#N/A	#N/A	#N/A	#N/A
scaffold_10035_ref0030943	24772	C	T	#N/A	#N/A	#N/A	#N/A	#N/A
scaffold_10043_ref0036340	11630	C	A	Lp_chr5_0	60580274	C	A	Lp_chr5
scaffold_10043_ref0036340	11644	A	G	Lp_chr5_0	60580288	A	G	Lp_chr5
scaffold_10043_ref0036340	11647	G	T	Lp_chr5_0	60580291	G	T	Lp_chr5
scaffold_10043_ref0036340	11656	C	G	Lp_chr5_0	60580300	C	G	Lp_chr5
scaffold_10043_ref0036340	11681	T	C	Lp_chr5_0	60580325	T	C	Lp_chr5
scaffold_10043_ref0036340	11816	G	A	Lp_chr5_0	60580460	G	A	Lp_chr5
scaffold_10043_ref0036340	11819	G	A	Lp_chr5_0	60580463	G	A	Lp_chr5
scaffold_10043_ref0036340	11825	C	T	Lp_chr5_0	60580469	C	T	Lp_chr5
scaffold_10043_ref0036340	11839	G	C	Lp_chr5_0	60580483	G	C	Lp_chr5
scaffold_10043_ref0036340	20962	C	T	Lp_chr5_0	60589610	C	T	Lp_chr5
scaffold_10043_ref0036340	21001	A	G	Lp_chr5_0	60589649	A	G	Lp_chr5
scaffold_10043_ref0036340	21016	G	A	Lp_chr5_0	60589664	G	A	Lp_chr5
scaffold_10043_ref0036340	21280	G	A	Lp_chr5_0	60589928	G	A	Lp_chr5
scaffold_10043_ref0036340	21292	G	A	Lp_chr5_0	60589940	G	A	Lp_chr5
scaffold_10043_ref0036340	21306	T	C	Lp_chr5_0	60589954	T	C	Lp_chr5
scaffold_10043_ref0036340	21313	G	A	Lp_chr5_0	60589961	G	A	Lp_chr5
scaffold_10043_ref0036340	21354	G	A	Lp_chr5_0	60590002	G	A	Lp_chr5
scaffold_10043_ref0036340	21376	G	A	Lp_chr5_0	60590024	G	A	Lp_chr5
scaffold_10043_ref0036340	21391	A	G	Lp_chr5_0	60590039	A	G	Lp_chr5
scaffold_10043_ref0036340	21408	C	T	Lp_chr5_0	60590056	C	T	Lp_chr5
scaffold_10043_ref0036340	21429	C	T	Lp_chr5_0	60590077	C	T	Lp_chr5
scaffold_10043_ref0036340	21505	C	T	Lp_chr5_0	60590153	C	T	Lp_chr5
scaffold_10043_ref0036340	21509	A	C	Lp_chr5_0	60590157	A	C	Lp_chr5
scaffold_10043_ref0036340	21541	C	T	Lp_chr5_0	60590189	C	T	Lp_chr5
scaffold_10043_ref0036340	21550	A	G	Lp_chr5_0	60590198	A	G	Lp_chr5
scaffold_10043_ref0036340	21557	T	G	Lp_chr5_0	60590205	T	G	Lp_chr5
scaffold_10043_ref0036340	21559	T	C	Lp_chr5_0	60590207	T	C	Lp_chr5
scaffold_10043_ref0036340	29292	C	T	Lp_chr5_0	60597940	C	T	Lp_chr5
scaffold_10043_ref0036340	29295	C	T	Lp_chr5_0	60597943	C	T	Lp_chr5
scaffold_10043_ref0036340	29296	G	A	Lp_chr5_0	60597944	G	A	Lp_chr5
scaffold_10043_ref0036340	29299	T	C	Lp_chr5_0	60597947	T	C	Lp_chr5
scaffold_10043_ref0036340	29300	C	A	Lp_chr5_0	60597948	C	A	Lp_chr5
scaffold_10043_ref0036340	29319	G	T	Lp_chr5_0	60597967	G	T	Lp_chr5
scaffold_10043_ref0036340	29322	G	A	Lp_chr5_0	60597970	G	A	Lp_chr5
scaffold_10043_ref0036340	29324	T	C	Lp_chr5_0	60597972	T	C	Lp_chr5
scaffold_10043_ref0036340	29355	T	C	Lp_chr5_0	60598003	T	C	Lp_chr5
scaffold_10043_ref0036340	29360	A	G	Lp_chr5_0	60598008	A	G	Lp_chr5
scaffold_10043_ref0036340	29363	T	C	Lp_chr5_0	60598011	T	C	Lp_chr5
scaffold_10043_ref0036340	29505	A	G	Lp_chr5_0	60598153	A	G	Lp_chr5
scaffold_10043_ref0036340	29513	A	G	Lp_chr5_0	60598161	A	G	Lp_chr5
scaffold_10043_ref0036340	29551	G	A	Lp_chr5_0	60598199	G	A	Lp_chr5
scaffold_10043_ref0036340	29554	G	A	Lp_chr5_0	60598202	G	A	Lp_chr5
scaffold_10043_ref0036340	29555	T	C	Lp_chr5_0	60598203	T	C	Lp_chr5
scaffold_10043_ref0036340	29556	G	A	Lp_chr5_0	60598204	G	A	Lp_chr5
scaffold_10043_ref0036340	29557	G	A	Lp_chr5_0	60598205	G	A	Lp_chr5
scaffold_10043_ref0036340	29562	T	C	Lp_chr5_0	60598210	T	C	Lp_chr5
scaffold_10043_ref0036340	29575	A	G	Lp_chr5_0	60598223	A	G	Lp_chr5
scaffold_10047_ref0036344	15333	G	A	Lp_chr5_0	237318304	C	T	Lp_chr5
scaffold_10047_ref0036344	15343	T	C	Lp_chr5_0	237318294	A	G	Lp_chr5
scaffold_10047_ref0036344	15397	T	G	Lp_chr5_0	237318240	A	C	Lp_chr5
scaffold_10047_ref0036344	15403	A	G	Lp_chr5_0	237318234	T	C	Lp_chr5
scaffold_10047_ref0036344	15409	G	A	Lp_chr5_0	237318228	C	T	Lp_chr5
scaffold_10047_ref0036344	15416	C	T	Lp_chr5_0	237318221	G	A	Lp_chr5
scaffold_10047_ref0036344	15443	A	G	Lp_chr5_0	237318194	T	C	Lp_chr5
scaffold_10047_ref0036344	15458	T	C	Lp_chr5_0	237318179	A	G	Lp_chr5
scaffold_10047_ref0036344	15463	C	T	Lp_chr5_0	237318174	G	A	Lp_chr5
scaffold_10047_ref0036344	15469	G	A	Lp_chr5_0	237318168	C	T	Lp_chr5
scaffold_10047_ref0036344	15523	T	C	Lp_chr5_0	237318114	A	G	Lp_chr5
scaffold_10047_ref0036344	15539	T	C	Lp_chr5_0	237318098	A	G	Lp_chr5
scaffold_10047_ref0036344	15542	G	T	Lp_chr5_0	237318095	C	A	Lp_chr5
scaffold_10047_ref0036344	15548	C	T	Lp_chr5_0	237318089	G	A	Lp_chr5
scaffold_10047_ref0036344	15568	C	T	Lp_chr5_0	237318069	G	A	Lp_chr5
scaffold_10047_ref0036344	15573	C	T	Lp_chr5_0	237318064	G	A	Lp_chr5
scaffold_10047_ref0036344	15579	C	T	Lp_chr5_0	237318058	G	A	Lp_chr5
scaffold_10047_ref0036344	16802	A	C	Lp_chr5_0	237316835	T	G	Lp_chr5
scaffold_10047_ref0036344	16830	G	A	Lp_chr5_0	237316807	C	T	Lp_chr5
scaffold_10047_ref0036344	16833	C	G	Lp_chr5_0	237316804	G	C	Lp_chr5
scaffold_10047_ref0036344	16855	A	G	Lp_chr5_0	237316782	T	C	Lp_chr5
scaffold_10047_ref0036344	16857	T	G	Lp_chr5_0	237316780	A	C	Lp_chr5
scaffold_10047_ref0036344	16861	A	G	Lp_chr5_0	237316776	T	C	Lp_chr5
scaffold_10047_ref0036344	39564	C	T	Lp_chr5_0	237303304	G	A	Lp_chr5
scaffold_10047_ref0036344	39565	T	C	Lp_chr5_0	237303303	A	G	Lp_chr5
scaffold_10047_ref0036344	39575	T	G	Lp_chr5_0	237303293	A	C	Lp_chr5
scaffold_10047_ref0036344	39580	G	A	Lp_chr5_0	237303288	C	T	Lp_chr5
scaffold_10047_ref0036344	39592	C	T	Lp_chr5_0	237303276	G	A	Lp_chr5
scaffold_10047_ref0036344	39594	G	T	Lp_chr5_0	237303274	C	A	Lp_chr5
scaffold_10047_ref0036344	39613	C	A	Lp_chr5_0	237303255	G	T	Lp_chr5
scaffold_10047_ref0036344	39618	G	A	Lp_chr5_0	237303250	C	T	Lp_chr5
scaffold_10047_ref0036344	39629	G	A	Lp_chr5_0	237303239	C	T	Lp_chr5
scaffold_1004_ref0001980	22008	G	A	Lp_chr5_0	257511937	C	T	Lp_chr5
scaffold_1004_ref0001980	22019	C	T	Lp_chr5_0	257511926	G	A	Lp_chr5
scaffold_1004_ref0001980	22034	C	G	Lp_chr5_0	257511911	G	C	Lp_chr5
scaffold_1004_ref0001980	22035	G	C	Lp_chr5_0	257511910	C	G	Lp_chr5
scaffold_1004_ref0001980	22067	C	T	Lp_chr5_0	257511878	G	A	Lp_chr5
scaffold_1004_ref0001980	22072	T	A	Lp_chr5_0	257511873	A	T	Lp_chr5
scaffold_1004_ref0001980	22079	C	A	Lp_chr5_0	257511866	G	T	Lp_chr5
scaffold_1004_ref0001980	22093	C	T	Lp_chr5_0	257511852	G	A	Lp_chr5
scaffold_1004_ref0001980	22096	G	C	Lp_chr5_0	257511849	C	G	Lp_chr5
scaffold_1004_ref0001980	22108	C	G	Lp_chr5_0	257511837	G	C	Lp_chr5
scaffold_1004_ref0001980	34660	A	G	Lp_chr5_0	257499308	T	C	Lp_chr5
scaffold_1004_ref0001980	34661	C	T	Lp_chr5_0	257499307	G	A	Lp_chr5
scaffold_1004_ref0001980	34665	T	C	Lp_chr5_0	257499303	A	G	Lp_chr5
scaffold_1004_ref0001980	34678	A	G	Lp_chr5_0	257499290	T	C	Lp_chr5
scaffold_1004_ref0001980	34684	T	C	Lp_chr5_0	257499284	A	G	Lp_chr5
scaffold_1004_ref0001980	38572	A	G	Lp_chr5_0	257495396	T	C	Lp_chr5
scaffold_1004_ref0001980	38575	T	C	Lp_chr5_0	257495393	A	G	Lp_chr5
scaffold_1004_ref0001980	38578	C	T	Lp_chr5_0	257495390	G	A	Lp_chr5
scaffold_1004_ref0001980	38593	G	C	Lp_chr5_0	257495375	C	G	Lp_chr5
scaffold_1004_ref0001980	38617	T	C	Lp_chr5_0	257495351	A	G	Lp_chr5
scaffold_1004_ref0001980	38838	C	T	Lp_chr5_0	257495130	G	A	Lp_chr5
scaffold_1004_ref0001980	38839	A	G	Lp_chr5_0	257495129	T	C	Lp_chr5
scaffold_1004_ref0001980	38882	C	T	Lp_chr5_0	257495086	G	A	Lp_chr5
scaffold_1004_ref0001980	8642	C	A	Lp_chr5_0	257525337	G	T	Lp_chr5
scaffold_1004_ref0001980	8644	A	T	Lp_chr5_0	257525335	T	A	Lp_chr5
scaffold_1004_ref0001980	8645	A	C	Lp_chr5_0	257525334	T	G	Lp_chr5
scaffold_1004_ref0001980	8665	T	C	Lp_chr5_0	257525314	A	G	Lp_chr5
scaffold_1004_ref0001980	8676	G	A	Lp_chr5_0	257525303	C	T	Lp_chr5
scaffold_1004_ref0001980	8692	T	A	Lp_chr5_0	257525287	A	T	Lp_chr5
scaffold_1004_ref0001980	8693	A	T	Lp_chr5_0	257525286	T	A	Lp_chr5
scaffold_1004_ref0001980	8706	C	T	Lp_chr5_0	257525273	G	A	Lp_chr5
scaffold_1004_ref0001980	8707	A	G	Lp_chr5_0	257525272	T	C	Lp_chr5
scaffold_1004_ref0001980	8712	C	A	Lp_chr5_0	257525267	G	T	Lp_chr5
scaffold_1004_ref0001980	8754	T	A	Lp_chr5_0	257525225	A	T	Lp_chr5
scaffold_1004_ref0001980	8755	A	G	Lp_chr5_0	257525224	T	C	Lp_chr5
scaffold_1004_ref0001980	8757	C	G	Lp_chr5_0	257525222	G	C	Lp_chr5
scaffold_1004_ref0001980	8768	C	T	Lp_chr5_0	257525211	G	A	Lp_chr5
scaffold_1004_ref0001980	8774	G	A	Lp_chr5_0	257525205	C	T	Lp_chr5
scaffold_1004_ref0001980	8777	T	A	Lp_chr5_0	257525202	A	T	Lp_chr5
scaffold_1004_ref0001980	8794	A	G	Lp_chr5_0	257525185	T	C	Lp_chr5
scaffold_1004_ref0001980	8795	A	G	Lp_chr5_0	257525184	T	C	Lp_chr5
scaffold_1004_ref0001980	8806	T	A	Lp_chr5_0	257525173	A	T	Lp_chr5
scaffold_1004_ref0001980	8814	T	C	Lp_chr5_0	257525165	A	G	Lp_chr5
scaffold_1004_ref0001980	8820	A	G	Lp_chr5_0	257525159	T	C	Lp_chr5
scaffold_1004_ref0001980	8821	C	T	Lp_chr5_0	257525158	G	A	Lp_chr5
scaffold_10050_ref0018387	25587	T	A	Lp_chr2_0	31264935	A	T	Lp_chr2
scaffold_10050_ref0018387	25593	A	T	Lp_chr2_0	31264929	T	A	Lp_chr2
scaffold_10050_ref0018387	26646	G	A	Lp_chr2_0	31263876	C	T	Lp_chr2
scaffold_10050_ref0018387	26651	G	A	Lp_chr2_0	31263871	C	T	Lp_chr2
scaffold_10050_ref0018387	26660	G	C	Lp_chr2_0	31263862	C	G	Lp_chr2
scaffold_10050_ref0018387	26672	A	G	Lp_chr2_0	31263850	T	C	Lp_chr2
scaffold_10050_ref0018387	26673	C	A	Lp_chr2_0	31263849	G	T	Lp_chr2
scaffold_10050_ref0018387	26674	C	T	Lp_chr2_0	31263848	G	A	Lp_chr2
scaffold_10050_ref0018387	26691	G	A	Lp_chr2_0	31263831	C	T	Lp_chr2
scaffold_10050_ref0018387	26700	A	G	Lp_chr2_0	31263822	T	C	Lp_chr2
scaffold_10050_ref0018387	26701	T	C	Lp_chr2_0	31263821	A	G	Lp_chr2
scaffold_10050_ref0018387	26704	G	A	Lp_chr2_0	31263818	C	T	Lp_chr2
scaffold_10050_ref0018387	26707	C	T	Lp_chr2_0	31263815	G	A	Lp_chr2
scaffold_10050_ref0018387	26708	G	A	Lp_chr2_0	31263814	C	T	Lp_chr2
scaffold_10050_ref0018387	26711	G	A	Lp_chr2_0	31263811	C	T	Lp_chr2
scaffold_10050_ref0018387	34345	G	A	Lp_chr2_0	31256207	C	T	Lp_chr2
scaffold_10050_ref0018387	34350	C	A	Lp_chr2_0	31256202	G	T	Lp_chr2
scaffold_10052_ref0018385	26635	A	T	Lp_chr5_0	52266011	A	T	Lp_chr5
scaffold_10052_ref0018385	26636	T	C	Lp_chr5_0	52266012	T	C	Lp_chr5
scaffold_10052_ref0018385	26650	C	A	Lp_chr5_0	52266026	C	A	Lp_chr5
scaffold_10052_ref0018385	26654	G	A	Lp_chr5_0	52266030	G	A	Lp_chr5
scaffold_10052_ref0018385	26660	G	A	Lp_chr5_0	52266036	G	A	Lp_chr5
scaffold_10052_ref0018385	26702	C	A	Lp_chr5_0	52266078	C	A	Lp_chr5
scaffold_10058_ref0018379	5308	C	T	Lp_chr1_0	158950768	C	T	Lp_chr1
scaffold_10059_ref0018378	22327	T	A	Lp_chr7_0.1	162698702	T	A	Lp_chr7
scaffold_10059_ref0018378	22337	G	A	Lp_chr7_0.1	162698712	G	A	Lp_chr7
scaffold_10059_ref0018378	22341	G	T	Lp_chr7_0.1	162698716	G	T	Lp_chr7
scaffold_10059_ref0018378	22346	G	A	Lp_chr7_0.1	162698721	G	A	Lp_chr7
scaffold_10059_ref0018378	22354	C	T	Lp_chr7_0.1	162698729	C	T	Lp_chr7
scaffold_10059_ref0018378	22359	G	C	Lp_chr7_0.1	162698734	G	C	Lp_chr7
scaffold_10059_ref0018378	22375	T	C	Lp_chr7_0.1	162698750	T	C	Lp_chr7
scaffold_10059_ref0018378	22446	C	G	Lp_chr7_0.1	162698821	C	G	Lp_chr7
scaffold_10059_ref0018378	22484	T	G	Lp_chr7_0.1	162698859	T	G	Lp_chr7
scaffold_10059_ref0018378	22504	G	A	Lp_chr7_0.1	162698879	G	A	Lp_chr7
scaffold_10059_ref0018378	22507	T	C	Lp_chr7_0.1	162698882	T	C	Lp_chr7
scaffold_1005_ref0001979	104367	T	C	Lp_chr2_0	68863263	A	G	Lp_chr2
scaffold_1005_ref0001979	104438	G	A	Lp_chr2_0	68863192	C	T	Lp_chr2
scaffold_1005_ref0001979	104451	C	T	Lp_chr2_0	68863179	G	A	Lp_chr2
scaffold_1005_ref0001979	104538	T	G	Lp_chr2_0	68863092	A	C	Lp_chr2
scaffold_1005_ref0001979	104541	G	A	Lp_chr2_0	68863089	C	T	Lp_chr2
scaffold_1005_ref0001979	104785	C	T	Lp_chr2_0	68862845	G	A	Lp_chr2
scaffold_1005_ref0001979	104809	G	A	Lp_chr2_0	68862821	C	T	Lp_chr2
scaffold_1005_ref0001979	104817	A	T	Lp_chr2_0	68862813	T	A	Lp_chr2
scaffold_1005_ref0001979	104852	C	G	Lp_chr2_0	68862778	G	C	Lp_chr2
scaffold_1005_ref0001979	133607	G	A	Lp_chr6_0	136073428	C	T	Lp_chr6
scaffold_1005_ref0001979	133615	G	A	Lp_chr6_0	136073420	C	T	Lp_chr6
scaffold_1005_ref0001979	133621	G	C	Lp_chr6_0	136073414	C	G	Lp_chr6
scaffold_1005_ref0001979	133648	C	A	Lp_chr6_0	136073387	G	T	Lp_chr6
scaffold_1005_ref0001979	133652	C	A	Lp_chr6_0	136073383	G	T	Lp_chr6
scaffold_1005_ref0001979	133655	T	C	Lp_chr6_0	136073380	A	G	Lp_chr6
scaffold_1005_ref0001979	133667	T	A	Lp_chr6_0	136073368	A	T	Lp_chr6
scaffold_1005_ref0001979	133681	G	A	Lp_chr6_0	136073354	C	T	Lp_chr6
scaffold_1005_ref0001979	133704	G	A	Lp_chr6_0	136073331	C	T	Lp_chr6
scaffold_1005_ref0001979	133710	T	C	Lp_chr6_0	136073325	A	G	Lp_chr6
scaffold_1005_ref0001979	133711	G	A	Lp_chr6_0	136073324	C	T	Lp_chr6
scaffold_1005_ref0001979	133716	T	G	Lp_chr6_0	136073319	A	C	Lp_chr6
scaffold_1005_ref0001979	133717	C	T	Lp_chr6_0	136073318	G	A	Lp_chr6
scaffold_1005_ref0001979	133718	A	G	Lp_chr6_0	136073317	T	C	Lp_chr6
scaffold_1005_ref0001979	3638	C	A	Lp_chr2_0	68951553	G	T	Lp_chr2
scaffold_1005_ref0001979	3641	A	G	Lp_chr2_0	68951550	T	C	Lp_chr2
scaffold_1005_ref0001979	3665	A	G	Lp_chr2_0	68951526	T	C	Lp_chr2
scaffold_1005_ref0001979	3680	C	T	Lp_chr2_0	68951511	G	A	Lp_chr2
scaffold_1005_ref0001979	3693	C	G	Lp_chr2_0	68951498	G	C	Lp_chr2
scaffold_1005_ref0001979	3718	T	C	Lp_chr2_0	68951473	A	G	Lp_chr2
scaffold_1005_ref0001979	3726	A	G	Lp_chr2_0	68951465	T	C	Lp_chr2
scaffold_1005_ref0001979	3764	A	G	Lp_chr2_0	68951427	T	C	Lp_chr2
scaffold_1005_ref0001979	71573	G	A	#N/A	#N/A	#N/A	#N/A	#N/A
scaffold_1005_ref0001979	71599	G	A	#N/A	#N/A	#N/A	#N/A	#N/A
scaffold_1005_ref0001979	71622	C	T	#N/A	#N/A	#N/A	#N/A	#N/A
scaffold_1005_ref0001979	71631	C	G	#N/A	#N/A	#N/A	#N/A	#N/A
scaffold_1005_ref0001979	71902	T	C	Lp_chr2_0	68895559	A	G	Lp_chr2
scaffold_1005_ref0001979	73751	G	T	Lp_chr2_0	68893719	C	A	Lp_chr2
scaffold_1005_ref0001979	73759	C	A	Lp_chr2_0	68893711	G	T	Lp_chr2
scaffold_1005_ref0001979	73763	T	C	Lp_chr2_0	68893707	A	G	Lp_chr2
scaffold_1005_ref0001979	73772	T	A	Lp_chr2_0	68893698	A	T	Lp_chr2
scaffold_1005_ref0001979	73794	C	G	Lp_chr2_0	68893676	G	C	Lp_chr2
scaffold_1005_ref0001979	73795	T	C	Lp_chr2_0	68893675	A	G	Lp_chr2
scaffold_1005_ref0001979	73806	C	T	Lp_chr2_0	68893664	G	A	Lp_chr2
scaffold_1005_ref0001979	73825	C	T	Lp_chr2_0	68893645	G	A	Lp_chr2
scaffold_1005_ref0001979	74660	A	G	Lp_chr2_0	68892810	T	C	Lp_chr2
scaffold_1005_ref0001979	74668	C	T	Lp_chr2_0	68892802	G	A	Lp_chr2
scaffold_10060_ref0023925	1590	A	T	Lp_chr6_0	186665829	A	T	Lp_chr6
scaffold_10060_ref0023925	1744	A	T	Lp_chr6_0	186665983	A	T	Lp_chr6
scaffold_10060_ref0023925	2003	G	A	Lp_chr6_0	186666242	G	A	Lp_chr6
scaffold_10060_ref0023925	2006	C	T	Lp_chr6_0	186666245	C	T	Lp_chr6
scaffold_10060_ref0023925	2011	T	C	Lp_chr6_0	186666250	T	C	Lp_chr6
scaffold_10060_ref0023925	2016	A	G	Lp_chr6_0	186666255	A	G	Lp_chr6
scaffold_10060_ref0023925	2027	G	C	Lp_chr6_0	186666266	G	C	Lp_chr6
scaffold_10060_ref0023925	2035	G	T	Lp_chr6_0	186666274	G	T	Lp_chr6
scaffold_10069_ref0023928	11730	C	T	Lp_chr4_0	387281639	G	A	Lp_chr4
scaffold_10069_ref0023928	12288	C	T	Lp_chr4_0	387281081	G	A	Lp_chr4
scaffold_10069_ref0023928	12443	G	C	Lp_chr4_0	387280926	C	G	Lp_chr4
scaffold_10069_ref0023928	12512	T	C	Lp_chr4_0	387280857	A	G	Lp_chr4
scaffold_1006_ref0001978	1126	C	A	Lp_chr2_0	279380796	G	T	Lp_chr2
scaffold_1006_ref0001978	1148	C	T	Lp_chr2_0	279380774	G	A	Lp_chr2
scaffold_1006_ref0001978	1166	T	G	Lp_chr2_0	279380756	A	C	Lp_chr2
scaffold_1006_ref0001978	1178	T	C	Lp_chr2_0	279380744	A	G	Lp_chr2
scaffold_1006_ref0001978	1191	A	G	Lp_chr2_0	279380731	T	C	Lp_chr2
scaffold_1006_ref0001978	1244	C	T	Lp_chr2_0	279380678	G	A	Lp_chr2
scaffold_1006_ref0001978	1281	C	T	Lp_chr2_0	279380641	G	A	Lp_chr2
scaffold_1006_ref0001978	1291	A	G	Lp_chr2_0	279380631	T	C	Lp_chr2
scaffold_1006_ref0001978	1296	T	C	Lp_chr2_0	279380626	A	G	Lp_chr2
scaffold_1006_ref0001978	150982	T	C	Lp_chr2_0	279239991	A	G	Lp_chr2
scaffold_1006_ref0001978	150987	G	A	Lp_chr2_0	279239986	C	T	Lp_chr2
scaffold_1006_ref0001978	150991	A	G	Lp_chr2_0	279239982	T	C	Lp_chr2
scaffold_1006_ref0001978	151006	A	G	Lp_chr2_0	279239967	T	C	Lp_chr2
scaffold_1006_ref0001978	151020	G	A	Lp_chr2_0	279239953	C	T	Lp_chr2
scaffold_1006_ref0001978	151037	G	T	Lp_chr2_0	279239936	C	A	Lp_chr2
scaffold_1006_ref0001978	151047	A	G	Lp_chr2_0	279239926	T	C	Lp_chr2
scaffold_1006_ref0001978	151756	G	A	Lp_chr2_0	279239217	C	T	Lp_chr2
scaffold_1006_ref0001978	151770	G	C	Lp_chr2_0	279239203	C	G	Lp_chr2
scaffold_1006_ref0001978	151798	G	A	Lp_chr2_0	279239175	C	T	Lp_chr2
scaffold_10071_ref0005833	5343	C	A	Lp_chr5_0	178995509	G	T	Lp_chr5
scaffold_10071_ref0005833	5344	G	A	Lp_chr5_0	178995508	C	T	Lp_chr5
scaffold_10071_ref0005833	5365	G	A	Lp_chr5_0	178995487	C	T	Lp_chr5
scaffold_10071_ref0005833	5387	G	A	Lp_chr5_0	178995465	C	T	Lp_chr5
scaffold_10071_ref0005833	5396	T	G	Lp_chr5_0	178995456	A	C	Lp_chr5
scaffold_10071_ref0005833	5398	C	T	Lp_chr5_0	178995454	G	A	Lp_chr5
scaffold_10071_ref0005833	5400	C	T	Lp_chr5_0	178995452	G	A	Lp_chr5
scaffold_10071_ref0005833	5402	T	C	Lp_chr5_0	178995450	A	G	Lp_chr5
scaffold_10071_ref0005833	5416	T	A	Lp_chr5_0	178995436	A	T	Lp_chr5
scaffold_10071_ref0005833	5462	T	C	Lp_chr5_0	178995390	A	G	Lp_chr5
scaffold_10071_ref0005833	5473	A	G	Lp_chr5_0	178995379	T	C	Lp_chr5
scaffold_10071_ref0005833	5474	G	A	Lp_chr5_0	178995378	C	T	Lp_chr5
scaffold_10071_ref0005833	5483	G	A	Lp_chr5_0	178995369	C	T	Lp_chr5
scaffold_10071_ref0005833	5487	G	A	Lp_chr5_0	178995365	C	T	Lp_chr5
scaffold_10071_ref0005833	5499	A	C	Lp_chr5_0	178995353	T	G	Lp_chr5
scaffold_10071_ref0005833	5502	C	T	Lp_chr5_0	178995350	G	A	Lp_chr5
scaffold_10071_ref0005833	5510	A	C	Lp_chr5_0	178995342	T	G	Lp_chr5
scaffold_10071_ref0005833	5516	A	G	Lp_chr5_0	178995336	T	C	Lp_chr5
scaffold_10071_ref0005833	5535	C	T	Lp_chr5_0	178995317	G	A	Lp_chr5
scaffold_10072_ref0005836	34891	A	G	#N/A	#N/A	#N/A	#N/A	#N/A
scaffold_10072_ref0005836	34894	T	C	#N/A	#N/A	#N/A	#N/A	#N/A
scaffold_10072_ref0005836	34896	A	G	#N/A	#N/A	#N/A	#N/A	#N/A
scaffold_10072_ref0005836	34947	G	A	#N/A	#N/A	#N/A	#N/A	#N/A
scaffold_10072_ref0005836	34951	T	C	#N/A	#N/A	#N/A	#N/A	#N/A
scaffold_10072_ref0005836	34952	A	G	#N/A	#N/A	#N/A	#N/A	#N/A
scaffold_10072_ref0005836	34964	A	G	#N/A	#N/A	#N/A	#N/A	#N/A
scaffold_10072_ref0005836	35013	T	C	#N/A	#N/A	#N/A	#N/A	#N/A
scaffold_10072_ref0005836	35024	A	G	#N/A	#N/A	#N/A	#N/A	#N/A
scaffold_10072_ref0005836	35027	G	A	#N/A	#N/A	#N/A	#N/A	#N/A
scaffold_10072_ref0005836	35032	A	G	#N/A	#N/A	#N/A	#N/A	#N/A
scaffold_10072_ref0005836	35041	G	A	#N/A	#N/A	#N/A	#N/A	#N/A
scaffold_10072_ref0005836	35047	C	G	#N/A	#N/A	#N/A	#N/A	#N/A
scaffold_10072_ref0005836	35057	A	G	#N/A	#N/A	#N/A	#N/A	#N/A
scaffold_10072_ref0005836	35091	A	G	#N/A	#N/A	#N/A	#N/A	#N/A
scaffold_10072_ref0005836	35105	C	A	#N/A	#N/A	#N/A	#N/A	#N/A
scaffold_10072_ref0005836	35117	A	G	#N/A	#N/A	#N/A	#N/A	#N/A
scaffold_10072_ref0005836	35145	C	T	#N/A	#N/A	#N/A	#N/A	#N/A
scaffold_10072_ref0005836	35150	G	C	#N/A	#N/A	#N/A	#N/A	#N/A
scaffold_10072_ref0005836	35164	G	A	#N/A	#N/A	#N/A	#N/A	#N/A
scaffold_10072_ref0005836	35169	T	G	#N/A	#N/A	#N/A	#N/A	#N/A
scaffold_10073_ref0005835	32413	G	T	Lp_chr3_0	369529604	C	A	Lp_chr3
scaffold_10073_ref0005835	32419	G	C	Lp_chr3_0	369529598	C	G	Lp_chr3
scaffold_10073_ref0005835	32442	A	G	Lp_chr3_0	369529575	T	C	Lp_chr3
scaffold_10073_ref0005835	32449	C	T	Lp_chr3_0	369529568	G	A	Lp_chr3
scaffold_10073_ref0005835	32461	G	A	Lp_chr3_0	369529556	C	T	Lp_chr3
scaffold_10074_ref0005830	23918	A	T	Lp_chr4_0	276469407	A	T	Lp_chr4
scaffold_10074_ref0005830	23951	A	G	Lp_chr4_0	276469440	A	G	Lp_chr4
scaffold_10074_ref0005830	23952	A	G	Lp_chr4_0	276469441	A	G	Lp_chr4
scaffold_10074_ref0005830	23966	T	C	Lp_chr4_0	276469455	T	C	Lp_chr4
scaffold_10074_ref0005830	23980	A	G	Lp_chr4_0	276469469	A	G	Lp_chr4
scaffold_10074_ref0005830	24077	C	T	Lp_chr4_0	276469566	C	T	Lp_chr4
scaffold_10074_ref0005830	24084	T	C	Lp_chr4_0	276469573	T	C	Lp_chr4
scaffold_10074_ref0005830	24093	C	T	Lp_chr4_0	276469582	C	T	Lp_chr4
scaffold_10074_ref0005830	24103	T	C	Lp_chr4_0	276469592	T	C	Lp_chr4
scaffold_10074_ref0005830	24104	T	C	Lp_chr4_0	276469593	T	C	Lp_chr4
scaffold_10074_ref0005830	24111	C	T	Lp_chr4_0	276469600	C	T	Lp_chr4
scaffold_10074_ref0005830	24121	G	T	Lp_chr4_0	276469610	G	T	Lp_chr4
scaffold_10074_ref0005830	24122	C	T	Lp_chr4_0	276469611	C	T	Lp_chr4
scaffold_10074_ref0005830	24132	A	T	Lp_chr4_0	276469621	A	T	Lp_chr4
scaffold_10074_ref0005830	34493	A	G	Lp_chr4_0	276479982	A	G	Lp_chr4
scaffold_10074_ref0005830	34499	A	G	Lp_chr4_0	276479988	A	G	Lp_chr4
scaffold_10074_ref0005830	34501	A	C	Lp_chr4_0	276479990	A	C	Lp_chr4
scaffold_10074_ref0005830	34505	A	G	Lp_chr4_0	276479994	A	G	Lp_chr4
scaffold_10074_ref0005830	34517	G	A	Lp_chr4_0	276480006	G	A	Lp_chr4
scaffold_10074_ref0005830	34529	A	G	Lp_chr4_0	276480018	A	G	Lp_chr4
scaffold_10074_ref0005830	34538	C	G	Lp_chr4_0	276480027	C	G	Lp_chr4
scaffold_10074_ref0005830	34620	G	A	Lp_chr4_0	276480109	G	A	Lp_chr4
scaffold_10076_ref0005832	10370	C	T	Lp_chr3_0	334660223	C	T	Lp_chr3
scaffold_10076_ref0005832	10383	C	G	Lp_chr3_0	334660236	C	G	Lp_chr3
scaffold_10076_ref0005832	10394	G	A	Lp_chr3_0	334660247	G	A	Lp_chr3
scaffold_10076_ref0005832	10432	C	T	Lp_chr3_0	334660285	C	T	Lp_chr3
scaffold_10076_ref0005832	10441	G	A	Lp_chr3_0	334660294	G	A	Lp_chr3
scaffold_10076_ref0005832	10443	T	C	Lp_chr3_0	334660296	T	C	Lp_chr3
scaffold_10076_ref0005832	10450	T	C	Lp_chr3_0	334660303	T	C	Lp_chr3
scaffold_10076_ref0005832	10506	A	G	Lp_chr3_0	334660359	A	G	Lp_chr3
scaffold_10076_ref0005832	14015	C	G	Lp_chr3_0	334663868	C	G	Lp_chr3
scaffold_10076_ref0005832	14016	A	T	Lp_chr3_0	334663869	A	T	Lp_chr3
scaffold_10076_ref0005832	14019	T	G	Lp_chr3_0	334663872	T	G	Lp_chr3
scaffold_10076_ref0005832	14023	A	T	Lp_chr3_0	334663876	A	T	Lp_chr3
scaffold_10076_ref0005832	14049	T	C	Lp_chr3_0	334663902	T	C	Lp_chr3
scaffold_10076_ref0005832	14101	C	G	Lp_chr3_0	334663954	C	G	Lp_chr3
scaffold_10076_ref0005832	14104	A	C	Lp_chr3_0	334663957	A	C	Lp_chr3
scaffold_10076_ref0005832	14107	G	A	Lp_chr3_0	334663960	G	A	Lp_chr3
scaffold_10076_ref0005832	14118	C	T	Lp_chr3_0	334663971	C	T	Lp_chr3
scaffold_10076_ref0005832	14122	C	A	Lp_chr3_0	334663975	C	A	Lp_chr3
scaffold_10076_ref0005832	14125	A	G	Lp_chr3_0	334663978	A	G	Lp_chr3
scaffold_10076_ref0005832	14156	A	G	Lp_chr3_0	334664009	A	G	Lp_chr3
scaffold_10076_ref0005832	14170	G	A	Lp_chr3_0	334664023	G	A	Lp_chr3
scaffold_10078_ref0005838	33911	T	C	Lp_chr6_0	219482881	T	C	Lp_chr6
scaffold_10078_ref0005838	34551	T	C	Lp_chr6_0	219483521	T	C	Lp_chr6
scaffold_10078_ref0005838	34579	C	A	Lp_chr6_0	219483549	C	A	Lp_chr6
scaffold_10078_ref0005838	34580	A	T	Lp_chr6_0	219483550	A	T	Lp_chr6
scaffold_10078_ref0005838	34659	C	A	Lp_chr6_0	219483629	C	A	Lp_chr6
scaffold_10078_ref0005838	34977	G	A	Lp_chr6_0	219483947	G	A	Lp_chr6
scaffold_10078_ref0005838	35042	A	T	Lp_chr6_0	219484012	A	T	Lp_chr6
scaffold_1007_ref0001977	5624	A	G	Lp_chr4_0	372315821	A	G	Lp_chr4
scaffold_1007_ref0001977	5633	C	T	Lp_chr4_0	372315830	C	T	Lp_chr4
scaffold_1007_ref0001977	5668	C	T	Lp_chr4_0	372315865	C	T	Lp_chr4
scaffold_1007_ref0001977	5672	G	A	Lp_chr4_0	372315869	G	A	Lp_chr4
scaffold_1007_ref0001977	5678	A	G	Lp_chr4_0	372315875	A	G	Lp_chr4
scaffold_1007_ref0001977	5681	A	G	Lp_chr4_0	372315878	A	G	Lp_chr4
scaffold_10080_ref0011257	3161	C	T	Lp_chr6_0	82473380	G	A	Lp_chr6
scaffold_10080_ref0011257	3182	G	A	Lp_chr6_0	82473359	C	T	Lp_chr6
scaffold_10089_ref0011252	8613	G	A	Lp_chr3_0	299841472	C	T	Lp_chr3
scaffold_10089_ref0011252	9203	T	C	Lp_chr3_0	299840882	A	G	Lp_chr3
scaffold_10089_ref0011252	9224	A	G	Lp_chr3_0	299840861	T	C	Lp_chr3
scaffold_10089_ref0011252	9241	T	G	Lp_chr3_0	299840844	A	C	Lp_chr3
scaffold_1008_ref0001983	13533	T	G	Lp_chr4_0	29922453	A	C	Lp_chr4
scaffold_1008_ref0001983	13538	A	G	Lp_chr4_0	29922448	T	C	Lp_chr4
scaffold_1008_ref0001983	13547	T	A	Lp_chr4_0	29922439	A	T	Lp_chr4
scaffold_1008_ref0001983	13552	G	A	Lp_chr4_0	29922434	C	T	Lp_chr4
scaffold_1008_ref0001983	13562	C	T	Lp_chr4_0	29922424	G	A	Lp_chr4
scaffold_1008_ref0001983	13763	A	G	Lp_chr4_0	29922223	T	C	Lp_chr4
scaffold_1008_ref0001983	13783	C	T	Lp_chr4_0	29922203	G	A	Lp_chr4
scaffold_1008_ref0001983	13787	A	G	Lp_chr4_0	29922199	T	C	Lp_chr4
scaffold_1008_ref0001983	13788	T	C	Lp_chr4_0	29922198	A	G	Lp_chr4
scaffold_1008_ref0001983	13789	G	A	Lp_chr4_0	29922197	C	T	Lp_chr4
scaffold_1008_ref0001983	13797	G	A	Lp_chr4_0	29922189	C	T	Lp_chr4
scaffold_1008_ref0001983	13798	C	T	Lp_chr4_0	29922188	G	A	Lp_chr4
scaffold_1008_ref0001983	13817	A	G	Lp_chr4_0	29922169	T	C	Lp_chr4
scaffold_1008_ref0001983	13818	T	G	Lp_chr4_0	29922168	A	C	Lp_chr4
scaffold_1008_ref0001983	13827	C	G	Lp_chr4_0	29922159	G	C	Lp_chr4
scaffold_1008_ref0001983	140521	T	C	Lp_chr4_0	29804164	A	G	Lp_chr4
scaffold_1008_ref0001983	31556	G	T	Lp_chr4_0	29904960	C	A	Lp_chr4
scaffold_1008_ref0001983	31564	C	T	Lp_chr4_0	29904952	G	A	Lp_chr4
scaffold_1008_ref0001983	31798	T	C	Lp_chr4_0	29904718	A	G	Lp_chr4
scaffold_1008_ref0001983	31812	T	C	Lp_chr4_0	29904704	A	G	Lp_chr4
scaffold_1008_ref0001983	31821	T	C	Lp_chr4_0	29904695	A	G	Lp_chr4
scaffold_1008_ref0001983	8217	T	C	#N/A	#N/A	#N/A	#N/A	#N/A
scaffold_1008_ref0001983	8220	C	T	#N/A	#N/A	#N/A	#N/A	#N/A
scaffold_1008_ref0001983	8243	A	C	#N/A	#N/A	#N/A	#N/A	#N/A
scaffold_1008_ref0001983	8249	G	A	#N/A	#N/A	#N/A	#N/A	#N/A
scaffold_1008_ref0001983	8287	G	A	#N/A	#N/A	#N/A	#N/A	#N/A
scaffold_1008_ref0001983	8321	G	C	#N/A	#N/A	#N/A	#N/A	#N/A
scaffold_1008_ref0001983	8334	T	C	#N/A	#N/A	#N/A	#N/A	#N/A
scaffold_1008_ref0001983	8378	C	A	#N/A	#N/A	#N/A	#N/A	#N/A
scaffold_1008_ref0001983	8386	T	A	#N/A	#N/A	#N/A	#N/A	#N/A
scaffold_1008_ref0001983	8418	C	T	#N/A	#N/A	#N/A	#N/A	#N/A
scaffold_1008_ref0001983	8715	A	G	Lp_chr4_0	29927271	T	C	Lp_chr4
scaffold_1008_ref0001983	8724	G	A	Lp_chr4_0	29927262	C	T	Lp_chr4
scaffold_1008_ref0001983	8732	A	G	Lp_chr4_0	29927254	T	C	Lp_chr4
scaffold_1008_ref0001983	8739	A	C	Lp_chr4_0	29927247	T	G	Lp_chr4
scaffold_1008_ref0001983	8751	C	T	Lp_chr4_0	29927235	G	A	Lp_chr4
scaffold_1008_ref0001983	8757	T	G	Lp_chr4_0	29927229	A	C	Lp_chr4
scaffold_1008_ref0001983	8767	C	T	Lp_chr4_0	29927219	G	A	Lp_chr4
scaffold_10090_ref0041683	23622	A	G	#N/A	#N/A	#N/A	#N/A	#N/A
scaffold_10090_ref0041683	23668	C	T	#N/A	#N/A	#N/A	#N/A	#N/A
scaffold_10090_ref0041683	23671	G	A	#N/A	#N/A	#N/A	#N/A	#N/A
scaffold_10090_ref0041683	23672	C	G	#N/A	#N/A	#N/A	#N/A	#N/A
scaffold_10090_ref0041683	23675	A	G	#N/A	#N/A	#N/A	#N/A	#N/A
scaffold_10090_ref0041683	23816	G	C	#N/A	#N/A	#N/A	#N/A	#N/A
scaffold_10090_ref0041683	23819	C	G	#N/A	#N/A	#N/A	#N/A	#N/A
scaffold_10090_ref0041683	28175	A	G	#N/A	#N/A	#N/A	#N/A	#N/A
scaffold_10090_ref0041683	28179	A	G	#N/A	#N/A	#N/A	#N/A	#N/A
scaffold_10090_ref0041683	28237	A	G	#N/A	#N/A	#N/A	#N/A	#N/A
scaffold_10090_ref0041683	28239	A	T	#N/A	#N/A	#N/A	#N/A	#N/A
scaffold_10090_ref0041683	30026	C	T	Lp_chr1_0	173669119	C	T	Lp_chr1
scaffold_10090_ref0041683	30038	G	C	Lp_chr1_0	173669131	G	C	Lp_chr1
scaffold_10090_ref0041683	30042	A	G	Lp_chr1_0	173669135	A	G	Lp_chr1
scaffold_10091_ref0041682	10000	C	T	Lp_chr4_0	285891101	G	A	Lp_chr4
scaffold_10091_ref0041682	10006	C	T	Lp_chr4_0	285891095	G	A	Lp_chr4
scaffold_10091_ref0041682	10009	C	T	Lp_chr4_0	285891092	G	A	Lp_chr4
scaffold_10091_ref0041682	9724	C	G	Lp_chr4_0	285891377	G	C	Lp_chr4
scaffold_10091_ref0041682	9891	C	T	Lp_chr4_0	285891210	G	A	Lp_chr4
scaffold_10091_ref0041682	9893	T	G	Lp_chr4_0	285891208	A	C	Lp_chr4
scaffold_10091_ref0041682	9899	T	G	Lp_chr4_0	285891202	A	C	Lp_chr4
scaffold_10091_ref0041682	9904	A	G	Lp_chr4_0	285891197	T	C	Lp_chr4
scaffold_10091_ref0041682	9905	G	A	Lp_chr4_0	285891196	C	T	Lp_chr4
scaffold_10091_ref0041682	9917	G	A	Lp_chr4_0	285891184	C	T	Lp_chr4
scaffold_10091_ref0041682	9961	C	T	Lp_chr4_0	285891140	G	A	Lp_chr4
scaffold_10091_ref0041682	9981	G	T	Lp_chr4_0	285891120	C	A	Lp_chr4
scaffold_10091_ref0041682	9987	T	G	Lp_chr4_0	285891114	A	C	Lp_chr4
scaffold_10091_ref0041682	9988	C	G	Lp_chr4_0	285891113	G	C	Lp_chr4
scaffold_10091_ref0041682	9989	A	G	Lp_chr4_0	285891112	T	C	Lp_chr4
scaffold_10095_ref0041686	25151	G	A	Lp_chr3_0	273664873	C	T	Lp_chr3
scaffold_10095_ref0041686	25193	A	G	Lp_chr3_0	273664831	T	C	Lp_chr3
scaffold_10095_ref0041686	25202	C	T	Lp_chr3_0	273664822	G	A	Lp_chr3
scaffold_10095_ref0041686	25211	G	A	Lp_chr3_0	273664813	C	T	Lp_chr3
scaffold_10095_ref0041686	25219	G	A	Lp_chr3_0	273664805	C	T	Lp_chr3
scaffold_10095_ref0041686	25292	G	A	Lp_chr3_0	273664732	C	T	Lp_chr3
scaffold_10095_ref0041686	25295	T	A	Lp_chr3_0	273664729	A	T	Lp_chr3
scaffold_10095_ref0041686	25319	C	G	Lp_chr3_0	273664705	G	C	Lp_chr3
scaffold_10095_ref0041686	25330	T	C	Lp_chr3_0	273664694	A	G	Lp_chr3
scaffold_10095_ref0041686	25336	C	T	Lp_chr3_0	273664688	G	A	Lp_chr3
scaffold_10095_ref0041686	25350	A	G	Lp_chr3_0	273664674	T	C	Lp_chr3
scaffold_10095_ref0041686	25355	G	A	Lp_chr3_0	273664669	C	T	Lp_chr3
scaffold_10095_ref0041686	25358	C	T	Lp_chr3_0	273664666	G	A	Lp_chr3
scaffold_10095_ref0041686	25361	T	C	Lp_chr3_0	273664663	A	G	Lp_chr3
scaffold_10095_ref0041686	6650	A	G	Lp_chr3_0	273687603	T	C	Lp_chr3
scaffold_10095_ref0041686	6652	A	C	Lp_chr3_0	273687601	T	G	Lp_chr3
scaffold_10095_ref0041686	6653	A	G	Lp_chr3_0	273687600	T	C	Lp_chr3
scaffold_10095_ref0041686	6668	C	T	Lp_chr3_0	273687585	G	A	Lp_chr3
scaffold_10095_ref0041686	6680	G	A	Lp_chr3_0	273687573	C	T	Lp_chr3
scaffold_10095_ref0041686	6682	G	A	Lp_chr3_0	273687571	C	T	Lp_chr3
scaffold_10096_ref0041685	13199	C	A	Lp_chr1_0	70313665	C	A	Lp_chr1
scaffold_10096_ref0041685	13203	C	T	Lp_chr1_0	70313669	C	T	Lp_chr1
scaffold_1009_ref0001982	12174	T	C	Lp_chr7_0.1	265963387	A	G	Lp_chr7
scaffold_1009_ref0001982	12184	G	T	Lp_chr7_0.1	265963377	C	A	Lp_chr7
scaffold_1009_ref0001982	12186	T	C	Lp_chr7_0.1	265963375	A	G	Lp_chr7
scaffold_1009_ref0001982	12195	C	T	Lp_chr7_0.1	265963366	G	A	Lp_chr7
scaffold_1009_ref0001982	12207	C	T	Lp_chr7_0.1	265963354	G	A	Lp_chr7
scaffold_1009_ref0001982	12214	G	C	Lp_chr7_0.1	265963347	C	G	Lp_chr7
scaffold_1009_ref0001982	12225	G	T	Lp_chr7_0.1	265963336	C	A	Lp_chr7
scaffold_1009_ref0001982	12247	T	G	Lp_chr7_0.1	265963314	A	C	Lp_chr7
scaffold_1009_ref0001982	13434	T	C	Lp_chr7_0.1	265962127	A	G	Lp_chr7
scaffold_1009_ref0001982	13436	G	T	Lp_chr7_0.1	265962125	C	A	Lp_chr7
scaffold_1009_ref0001982	13441	T	C	Lp_chr7_0.1	265962120	A	G	Lp_chr7
scaffold_1009_ref0001982	13452	T	C	Lp_chr7_0.1	265962109	A	G	Lp_chr7
scaffold_1009_ref0001982	13503	T	C	Lp_chr7_0.1	265962058	A	G	Lp_chr7
scaffold_1009_ref0001982	13507	A	G	Lp_chr7_0.1	265962054	T	C	Lp_chr7
scaffold_1009_ref0001982	13512	A	G	Lp_chr7_0.1	265962049	T	C	Lp_chr7
scaffold_1009_ref0001982	13515	A	G	Lp_chr7_0.1	265962046	T	C	Lp_chr7
scaffold_1009_ref0001982	13547	A	C	Lp_chr7_0.1	265962014	T	G	Lp_chr7
scaffold_1009_ref0001982	13562	T	A	Lp_chr7_0.1	265961999	A	T	Lp_chr7
scaffold_1009_ref0001982	13568	C	G	Lp_chr7_0.1	265961993	G	C	Lp_chr7
scaffold_1009_ref0001982	13570	G	A	Lp_chr7_0.1	265961991	C	T	Lp_chr7
scaffold_1009_ref0001982	13571	T	C	Lp_chr7_0.1	265961990	A	G	Lp_chr7
scaffold_1009_ref0001982	13572	A	G	Lp_chr7_0.1	265961989	T	C	Lp_chr7
scaffold_1009_ref0001982	13577	T	A	Lp_chr7_0.1	265961984	A	T	Lp_chr7
scaffold_1009_ref0001982	13608	G	T	Lp_chr7_0.1	265961953	C	A	Lp_chr7
scaffold_1009_ref0001982	13611	G	C	Lp_chr7_0.1	265961950	C	G	Lp_chr7
scaffold_1009_ref0001982	13615	C	T	Lp_chr7_0.1	265961946	G	A	Lp_chr7
scaffold_1009_ref0001982	13616	T	C	Lp_chr7_0.1	265961945	A	G	Lp_chr7
scaffold_1009_ref0001982	13633	C	G	Lp_chr7_0.1	265961928	G	C	Lp_chr7
scaffold_1009_ref0001982	13645	T	G	Lp_chr7_0.1	265961916	A	C	Lp_chr7
scaffold_1009_ref0001982	13648	G	A	Lp_chr7_0.1	265961913	C	T	Lp_chr7
scaffold_1009_ref0001982	56458	G	A	Lp_chr7_0.1	265915349	C	T	Lp_chr7
scaffold_1009_ref0001982	56507	G	C	Lp_chr7_0.1	265915300	C	G	Lp_chr7
scaffold_1009_ref0001982	56532	T	C	Lp_chr7_0.1	265915275	A	G	Lp_chr7
scaffold_1009_ref0001982	57122	G	C	Lp_chr7_0.1	265914685	C	G	Lp_chr7
scaffold_1009_ref0001982	57155	T	C	Lp_chr7_0.1	265914652	A	G	Lp_chr7
scaffold_1009_ref0001982	57188	T	C	Lp_chr7_0.1	265914619	A	G	Lp_chr7
scaffold_1009_ref0001982	57189	A	G	Lp_chr7_0.1	265914618	T	C	Lp_chr7
scaffold_1009_ref0001982	57224	C	A	Lp_chr7_0.1	265914583	G	T	Lp_chr7
scaffold_1009_ref0001982	57325	A	G	Lp_chr7_0.1	265914482	T	C	Lp_chr7
scaffold_1009_ref0001982	57333	C	T	Lp_chr7_0.1	265914474	G	A	Lp_chr7
scaffold_1009_ref0001982	57359	C	G	Lp_chr7_0.1	265914448	G	C	Lp_chr7
scaffold_1009_ref0001982	57361	A	G	Lp_chr7_0.1	265914446	T	C	Lp_chr7
scaffold_1009_ref0001982	57363	G	C	Lp_chr7_0.1	265914444	C	G	Lp_chr7
scaffold_1009_ref0001982	57364	C	A	Lp_chr7_0.1	265914443	G	T	Lp_chr7
scaffold_1009_ref0001982	57367	C	G	Lp_chr7_0.1	265914440	G	C	Lp_chr7
scaffold_1009_ref0001982	57370	T	C	Lp_chr7_0.1	265914437	A	G	Lp_chr7
scaffold_1009_ref0001982	57373	T	C	Lp_chr7_0.1	265914434	A	G	Lp_chr7
scaffold_1009_ref0001982	57380	T	C	Lp_chr7_0.1	265914427	A	G	Lp_chr7
scaffold_1009_ref0001982	57387	T	G	Lp_chr7_0.1	265914420	A	C	Lp_chr7
scaffold_1009_ref0001982	57429	T	G	Lp_chr7_0.1	265914378	A	C	Lp_chr7
scaffold_1009_ref0001982	57454	T	C	Lp_chr7_0.1	265914353	A	G	Lp_chr7
scaffold_1009_ref0001982	57474	T	A	Lp_chr7_0.1	265914333	A	T	Lp_chr7
scaffold_1009_ref0001982	57475	T	C	Lp_chr7_0.1	265914332	A	G	Lp_chr7
scaffold_1009_ref0001982	57759	G	T	Lp_chr7_0.1	265914048	C	A	Lp_chr7
scaffold_1009_ref0001982	57784	C	G	Lp_chr7_0.1	265914023	G	C	Lp_chr7
scaffold_1009_ref0001982	57799	C	A	Lp_chr7_0.1	265914008	G	T	Lp_chr7
scaffold_1009_ref0001982	57806	G	A	Lp_chr7_0.1	265914001	C	T	Lp_chr7
scaffold_1009_ref0001982	81770	C	T	Lp_chr7_0.1	265890036	G	A	Lp_chr7
scaffold_1009_ref0001982	81812	C	A	Lp_chr7_0.1	265889994	G	T	Lp_chr7
scaffold_1009_ref0001982	81826	G	C	Lp_chr7_0.1	265889980	C	G	Lp_chr7
scaffold_1009_ref0001982	81845	C	G	Lp_chr7_0.1	265889961	G	C	Lp_chr7
scaffold_1009_ref0001982	81854	C	G	Lp_chr7_0.1	265889952	G	C	Lp_chr7
scaffold_1009_ref0001982	81857	C	G	Lp_chr7_0.1	265889949	G	C	Lp_chr7
scaffold_1009_ref0001982	81906	A	G	Lp_chr7_0.1	265889900	T	C	Lp_chr7
scaffold_1009_ref0001982	81935	G	A	Lp_chr7_0.1	265889871	C	T	Lp_chr7
scaffold_1009_ref0001982	81938	A	C	Lp_chr7_0.1	265889868	T	G	Lp_chr7
scaffold_1009_ref0001982	81939	A	G	Lp_chr7_0.1	265889867	T	C	Lp_chr7
scaffold_1009_ref0001982	81951	G	A	Lp_chr7_0.1	265889855	C	T	Lp_chr7
scaffold_1009_ref0001982	81959	G	A	Lp_chr7_0.1	265889847	C	T	Lp_chr7
scaffold_1009_ref0001982	81960	C	A	Lp_chr7_0.1	265889846	G	T	Lp_chr7
scaffold_1009_ref0001982	81971	C	T	Lp_chr7_0.1	265889835	G	A	Lp_chr7
scaffold_1009_ref0001982	82180	C	T	Lp_chr7_0.1	265889626	G	A	Lp_chr7
scaffold_1009_ref0001982	82182	G	A	Lp_chr7_0.1	265889624	C	T	Lp_chr7
scaffold_1009_ref0001982	82186	T	C	Lp_chr7_0.1	265889620	A	G	Lp_chr7
scaffold_1009_ref0001982	82191	G	A	Lp_chr7_0.1	265889615	C	T	Lp_chr7
scaffold_1009_ref0001982	82198	T	C	Lp_chr7_0.1	265889608	A	G	Lp_chr7
scaffold_1009_ref0001982	82206	A	T	Lp_chr7_0.1	265889600	T	A	Lp_chr7
scaffold_1009_ref0001982	82210	C	G	Lp_chr7_0.1	265889596	G	C	Lp_chr7
scaffold_1009_ref0001982	82216	G	C	Lp_chr7_0.1	265889590	C	G	Lp_chr7
scaffold_1009_ref0001982	82229	C	G	Lp_chr7_0.1	265889577	G	C	Lp_chr7
scaffold_1009_ref0001982	82233	C	T	Lp_chr7_0.1	265889573	G	A	Lp_chr7
scaffold_1009_ref0001982	82249	C	T	Lp_chr7_0.1	265889557	G	A	Lp_chr7
scaffold_1009_ref0001982	82254	T	C	Lp_chr7_0.1	265889552	A	G	Lp_chr7
scaffold_1009_ref0001982	82255	T	C	Lp_chr7_0.1	265889551	A	G	Lp_chr7
scaffold_1009_ref0001982	82257	C	T	Lp_chr7_0.1	265889549	G	A	Lp_chr7
scaffold_100_ref0001926	173174	T	C	Lp_chr6_0	8767118	A	G	Lp_chr6
scaffold_100_ref0001926	173192	T	C	Lp_chr6_0	8767100	A	G	Lp_chr6
scaffold_100_ref0001926	173198	C	T	Lp_chr6_0	8767094	G	A	Lp_chr6
scaffold_100_ref0001926	173522	G	A	Lp_chr6_0	8766770	C	T	Lp_chr6
scaffold_100_ref0001926	173527	G	A	Lp_chr6_0	8766765	C	T	Lp_chr6
scaffold_100_ref0001926	210929	G	C	Lp_chr6_0	8729273	C	G	Lp_chr6
scaffold_100_ref0001926	210945	T	A	Lp_chr6_0	8729257	A	T	Lp_chr6
scaffold_100_ref0001926	210947	G	C	Lp_chr6_0	8729255	C	G	Lp_chr6
scaffold_100_ref0001926	210968	C	T	Lp_chr6_0	8729234	G	A	Lp_chr6
scaffold_100_ref0001926	210973	G	A	Lp_chr6_0	8729229	C	T	Lp_chr6
scaffold_100_ref0001926	210978	C	T	Lp_chr6_0	8729224	G	A	Lp_chr6
scaffold_100_ref0001926	210991	T	A	Lp_chr6_0	8729211	A	T	Lp_chr6
scaffold_100_ref0001926	211105	T	A	Lp_chr6_0	8729097	A	T	Lp_chr6
scaffold_100_ref0001926	211106	T	C	Lp_chr6_0	8729096	A	G	Lp_chr6
scaffold_100_ref0001926	211109	G	A	Lp_chr6_0	8729093	C	T	Lp_chr6
scaffold_100_ref0001926	211115	A	G	Lp_chr6_0	8729087	T	C	Lp_chr6
scaffold_100_ref0001926	211127	G	A	Lp_chr6_0	8729075	C	T	Lp_chr6
scaffold_100_ref0001926	211142	T	C	Lp_chr6_0	8729060	A	G	Lp_chr6
scaffold_100_ref0001926	211145	T	G	Lp_chr6_0	8729057	A	C	Lp_chr6
scaffold_100_ref0001926	211153	A	T	Lp_chr6_0	8729049	T	A	Lp_chr6
scaffold_100_ref0001926	211166	T	G	Lp_chr6_0	8729036	A	C	Lp_chr6
scaffold_100_ref0001926	211171	G	A	Lp_chr6_0	8729031	C	T	Lp_chr6
scaffold_100_ref0001926	211179	A	G	Lp_chr6_0	8729023	T	C	Lp_chr6
scaffold_100_ref0001926	211196	G	A	Lp_chr6_0	8729006	C	T	Lp_chr6
scaffold_100_ref0001926	211200	G	A	Lp_chr6_0	8729002	C	T	Lp_chr6
scaffold_100_ref0001926	211214	A	G	Lp_chr6_0	8728988	T	C	Lp_chr6
scaffold_100_ref0001926	211219	A	G	Lp_chr6_0	8728983	T	C	Lp_chr6
scaffold_100_ref0001926	211241	A	G	Lp_chr6_0	8728961	T	C	Lp_chr6
scaffold_100_ref0001926	211250	T	C	Lp_chr6_0	8728952	A	G	Lp_chr6
scaffold_100_ref0001926	211252	A	G	Lp_chr6_0	8728950	T	C	Lp_chr6
scaffold_100_ref0001926	211254	A	G	Lp_chr6_0	8728948	T	C	Lp_chr6
scaffold_100_ref0001926	211256	G	A	Lp_chr6_0	8728946	C	T	Lp_chr6
scaffold_100_ref0001926	211261	G	A	Lp_chr6_0	8728941	C	T	Lp_chr6
scaffold_100_ref0001926	211269	A	C	Lp_chr6_0	8728933	T	G	Lp_chr6
scaffold_100_ref0001926	211480	T	C	Lp_chr6_0	8728722	A	G	Lp_chr6
scaffold_100_ref0001926	211498	A	G	Lp_chr6_0	8728704	T	C	Lp_chr6
scaffold_100_ref0001926	211500	C	T	Lp_chr6_0	8728702	G	A	Lp_chr6
scaffold_100_ref0001926	211508	G	A	Lp_chr6_0	8728694	C	T	Lp_chr6
scaffold_100_ref0001926	211522	A	G	Lp_chr6_0	8728680	T	C	Lp_chr6
scaffold_100_ref0001926	211536	C	A	Lp_chr6_0	8728666	G	T	Lp_chr6
scaffold_100_ref0001926	211539	T	C	Lp_chr6_0	8728663	A	G	Lp_chr6
scaffold_100_ref0001926	211540	G	A	Lp_chr6_0	8728662	C	T	Lp_chr6
scaffold_100_ref0001926	211552	A	G	Lp_chr6_0	8728650	T	C	Lp_chr6
scaffold_100_ref0001926	211553	T	C	Lp_chr6_0	8728649	A	G	Lp_chr6
scaffold_100_ref0001926	211580	A	G	Lp_chr6_0	8728622	T	C	Lp_chr6
scaffold_100_ref0001926	211590	A	T	Lp_chr6_0	8728612	T	A	Lp_chr6
scaffold_100_ref0001926	211604	A	G	Lp_chr6_0	8728598	T	C	Lp_chr6
scaffold_100_ref0001926	2230	G	T	Lp_chr6_0	8934900	C	A	Lp_chr6
scaffold_100_ref0001926	2242	G	A	Lp_chr6_0	8934888	C	T	Lp_chr6
scaffold_100_ref0001926	2262	T	C	Lp_chr6_0	8934868	A	G	Lp_chr6
scaffold_100_ref0001926	2280	G	A	Lp_chr6_0	8934850	C	T	Lp_chr6
scaffold_100_ref0001926	2283	T	C	Lp_chr6_0	8934847	A	G	Lp_chr6
scaffold_100_ref0001926	2286	G	A	Lp_chr6_0	8934844	C	T	Lp_chr6
scaffold_100_ref0001926	3392	A	G	Lp_chr6_0	8933738	T	C	Lp_chr6
scaffold_100_ref0001926	3400	T	C	Lp_chr6_0	8933730	A	G	Lp_chr6
scaffold_100_ref0001926	3430	A	G	Lp_chr6_0	8933700	T	C	Lp_chr6
scaffold_100_ref0001926	3433	C	T	Lp_chr6_0	8933697	G	A	Lp_chr6
scaffold_100_ref0001926	3446	A	G	Lp_chr6_0	8933684	T	C	Lp_chr6
scaffold_100_ref0001926	3450	C	A	Lp_chr6_0	8933680	G	T	Lp_chr6
scaffold_100_ref0001926	3453	T	C	Lp_chr6_0	8933677	A	G	Lp_chr6
scaffold_100_ref0001926	3456	A	T	Lp_chr6_0	8933674	T	A	Lp_chr6
scaffold_100_ref0001926	3491	A	G	Lp_chr6_0	8933639	T	C	Lp_chr6
scaffold_100_ref0001926	3496	T	C	Lp_chr6_0	8933634	A	G	Lp_chr6
scaffold_100_ref0001926	3512	T	A	Lp_chr6_0	8933618	A	T	Lp_chr6
scaffold_100_ref0001926	3522	G	A	Lp_chr6_0	8933608	C	T	Lp_chr6
scaffold_100_ref0001926	3528	G	A	Lp_chr6_0	8933602	C	T	Lp_chr6
scaffold_100_ref0001926	3543	G	T	Lp_chr6_0	8933587	C	A	Lp_chr6
scaffold_100_ref0001926	3562	C	T	Lp_chr6_0	8933568	G	A	Lp_chr6
scaffold_100_ref0001926	45467	C	A	Lp_chr6_0	8893777	G	T	Lp_chr6
scaffold_100_ref0001926	48883	G	C	Lp_chr6_0	8890363	C	G	Lp_chr6
scaffold_100_ref0001926	48907	T	A	Lp_chr6_0	8890339	A	T	Lp_chr6
scaffold_100_ref0001926	49418	G	A	Lp_chr6_0	8889828	C	T	Lp_chr6
scaffold_100_ref0001926	49500	G	C	Lp_chr6_0	8889746	C	G	Lp_chr6
scaffold_100_ref0001926	49501	A	T	Lp_chr6_0	8889745	T	A	Lp_chr6
scaffold_100_ref0001926	49532	G	A	Lp_chr6_0	8889714	C	T	Lp_chr6
scaffold_100_ref0001926	49568	A	T	Lp_chr6_0	8889678	T	A	Lp_chr6
scaffold_100_ref0001926	49592	G	A	Lp_chr6_0	8889654	C	T	Lp_chr6
scaffold_100_ref0001926	49605	T	C	Lp_chr6_0	8889641	A	G	Lp_chr6
scaffold_100_ref0001926	49606	A	G	Lp_chr6_0	8889640	T	C	Lp_chr6
scaffold_100_ref0001926	49627	G	A	Lp_chr6_0	8889619	C	T	Lp_chr6
scaffold_100_ref0001926	49648	G	A	Lp_chr6_0	8889598	C	T	Lp_chr6
scaffold_100_ref0001926	49724	A	G	Lp_chr6_0	8889522	T	C	Lp_chr6
scaffold_100_ref0001926	49726	A	T	Lp_chr6_0	8889520	T	A	Lp_chr6
scaffold_100_ref0001926	49748	C	A	Lp_chr6_0	8889498	G	T	Lp_chr6
scaffold_100_ref0001926	49764	T	C	Lp_chr6_0	8889482	A	G	Lp_chr6
scaffold_100_ref0001926	51766	A	G	Lp_chr6_0	8887480	T	C	Lp_chr6
scaffold_100_ref0001926	51769	A	G	Lp_chr6_0	8887477	T	C	Lp_chr6
scaffold_100_ref0001926	51771	G	A	Lp_chr6_0	8887475	C	T	Lp_chr6
scaffold_100_ref0001926	52240	A	T	Lp_chr6_0	8887006	T	A	Lp_chr6
scaffold_100_ref0001926	52270	A	G	Lp_chr6_0	8886976	T	C	Lp_chr6
scaffold_100_ref0001926	52275	T	A	Lp_chr6_0	8886971	A	T	Lp_chr6
scaffold_100_ref0001926	53639	A	C	Lp_chr6_0	8885607	T	G	Lp_chr6
scaffold_100_ref0001926	54040	T	C	Lp_chr6_0	8885206	A	G	Lp_chr6
scaffold_100_ref0001926	54050	A	T	Lp_chr6_0	8885196	T	A	Lp_chr6
scaffold_100_ref0001926	54086	G	T	Lp_chr6_0	8885160	C	A	Lp_chr6
scaffold_100_ref0001926	54150	G	A	Lp_chr6_0	8885096	C	T	Lp_chr6
scaffold_100_ref0001926	54161	G	A	Lp_chr6_0	8885085	C	T	Lp_chr6
scaffold_100_ref0001926	54163	G	A	Lp_chr6_0	8885083	C	T	Lp_chr6
scaffold_100_ref0001926	54184	A	T	Lp_chr6_0	8885062	T	A	Lp_chr6
scaffold_100_ref0001926	54187	G	A	Lp_chr6_0	8885059	C	T	Lp_chr6
scaffold_100_ref0001926	54352	C	T	Lp_chr6_0	8884894	G	A	Lp_chr6
scaffold_100_ref0001926	54358	C	T	Lp_chr6_0	8884888	G	A	Lp_chr6
scaffold_100_ref0001926	54379	G	T	Lp_chr6_0	8884867	C	A	Lp_chr6
scaffold_100_ref0001926	5987	C	T	Lp_chr6_0	8931143	G	A	Lp_chr6
scaffold_100_ref0001926	6009	A	C	Lp_chr6_0	8931121	T	G	Lp_chr6
scaffold_100_ref0001926	6033	A	C	Lp_chr6_0	8931097	T	G	Lp_chr6
scaffold_100_ref0001926	7004	C	A	Lp_chr6_0	8930126	G	T	Lp_chr6
scaffold_100_ref0001926	7010	T	A	Lp_chr6_0	8930120	A	T	Lp_chr6
scaffold_100_ref0001926	7011	T	C	Lp_chr6_0	8930119	A	G	Lp_chr6
scaffold_100_ref0001926	7155	C	T	Lp_chr6_0	8929975	G	A	Lp_chr6
scaffold_100_ref0001926	7164	C	T	Lp_chr6_0	8929966	G	A	Lp_chr6
scaffold_100_ref0001926	7177	C	T	Lp_chr6_0	8929953	G	A	Lp_chr6
scaffold_100_ref0001926	8072	C	A	Lp_chr6_0	8929058	G	T	Lp_chr6
scaffold_100_ref0001926	8088	G	T	Lp_chr6_0	8929042	C	A	Lp_chr6
scaffold_100_ref0001926	8099	G	A	Lp_chr6_0	8929031	C	T	Lp_chr6
scaffold_100_ref0001926	8100	C	T	Lp_chr6_0	8929030	G	A	Lp_chr6
scaffold_100_ref0001926	8128	T	A	Lp_chr6_0	8929002	A	T	Lp_chr6
scaffold_100_ref0001926	8129	A	G	Lp_chr6_0	8929001	T	C	Lp_chr6
scaffold_100_ref0001926	8130	C	T	Lp_chr6_0	8929000	G	A	Lp_chr6
scaffold_10101_ref0010471	21987	T	G	#N/A	#N/A	#N/A	#N/A	#N/A
scaffold_10101_ref0010471	21988	G	C	#N/A	#N/A	#N/A	#N/A	#N/A
scaffold_10101_ref0010471	22029	G	A	#N/A	#N/A	#N/A	#N/A	#N/A
scaffold_10101_ref0010471	22030	T	G	#N/A	#N/A	#N/A	#N/A	#N/A
scaffold_10101_ref0010471	22034	A	G	#N/A	#N/A	#N/A	#N/A	#N/A
scaffold_10101_ref0010471	22776	C	A	#N/A	#N/A	#N/A	#N/A	#N/A
scaffold_10101_ref0010471	22795	T	C	#N/A	#N/A	#N/A	#N/A	#N/A
scaffold_10101_ref0010471	22855	C	A	#N/A	#N/A	#N/A	#N/A	#N/A
scaffold_10101_ref0010471	22858	A	C	#N/A	#N/A	#N/A	#N/A	#N/A
scaffold_10101_ref0010471	22863	G	A	#N/A	#N/A	#N/A	#N/A	#N/A
scaffold_10101_ref0010471	22889	A	G	#N/A	#N/A	#N/A	#N/A	#N/A
scaffold_10101_ref0010471	22894	T	C	#N/A	#N/A	#N/A	#N/A	#N/A
scaffold_10101_ref0010471	22922	T	C	#N/A	#N/A	#N/A	#N/A	#N/A
scaffold_10101_ref0010471	22928	A	G	#N/A	#N/A	#N/A	#N/A	#N/A
scaffold_10104_ref0010435	23307	G	A	Lp_chr5_0	59966210	G	A	Lp_chr5
scaffold_10104_ref0010435	23325	T	C	Lp_chr5_0	59966228	T	C	Lp_chr5
scaffold_10104_ref0010435	23332	A	T	Lp_chr5_0	59966235	A	T	Lp_chr5
scaffold_10104_ref0010435	23337	G	A	Lp_chr5_0	59966240	G	A	Lp_chr5
scaffold_10104_ref0010435	23340	C	T	Lp_chr5_0	59966243	C	T	Lp_chr5
scaffold_10104_ref0010435	23350	G	A	Lp_chr5_0	59966253	G	A	Lp_chr5
scaffold_10104_ref0010435	23360	G	T	Lp_chr5_0	59966263	G	T	Lp_chr5
scaffold_10104_ref0010435	23361	C	A	Lp_chr5_0	59966264	C	A	Lp_chr5
scaffold_10104_ref0010435	23589	G	A	Lp_chr5_0	59966492	G	A	Lp_chr5
scaffold_10104_ref0010435	23622	T	G	Lp_chr5_0	59966525	T	G	Lp_chr5
scaffold_10104_ref0010435	23628	G	A	Lp_chr5_0	59966531	G	A	Lp_chr5
scaffold_10104_ref0010435	23642	G	A	Lp_chr5_0	59966545	G	A	Lp_chr5
scaffold_10104_ref0010435	24571	T	G	Lp_chr5_0	59967474	T	G	Lp_chr5
scaffold_10104_ref0010435	24619	G	A	Lp_chr5_0	59967522	G	A	Lp_chr5
scaffold_10104_ref0010435	24632	T	G	Lp_chr5_0	59967535	T	G	Lp_chr5
scaffold_10104_ref0010435	24633	T	C	Lp_chr5_0	59967536	T	C	Lp_chr5
scaffold_10104_ref0010435	24640	C	T	Lp_chr5_0	59967543	C	T	Lp_chr5
scaffold_10104_ref0010435	24818	T	C	Lp_chr5_0	59967721	T	C	Lp_chr5
scaffold_10104_ref0010435	24826	T	C	Lp_chr5_0	59967729	T	C	Lp_chr5
scaffold_10104_ref0010435	24836	G	A	Lp_chr5_0	59967739	G	A	Lp_chr5
scaffold_10104_ref0010435	24837	C	A	Lp_chr5_0	59967740	C	A	Lp_chr5
scaffold_10104_ref0010435	24840	A	C	Lp_chr5_0	59967743	A	C	Lp_chr5
scaffold_10104_ref0010435	24850	G	A	Lp_chr5_0	59967753	G	A	Lp_chr5
scaffold_10104_ref0010435	24866	A	T	Lp_chr5_0	59967769	A	T	Lp_chr5
scaffold_10104_ref0010435	24874	C	T	Lp_chr5_0	59967777	C	T	Lp_chr5
scaffold_10104_ref0010435	24876	C	A	Lp_chr5_0	59967779	C	A	Lp_chr5
scaffold_10104_ref0010435	24881	C	T	Lp_chr5_0	59967784	C	T	Lp_chr5
scaffold_10104_ref0010435	24882	G	A	Lp_chr5_0	59967785	G	A	Lp_chr5
scaffold_10104_ref0010435	24884	G	A	Lp_chr5_0	59967787	G	A	Lp_chr5
scaffold_1010_ref0032513	27096	A	G	Lp_chr6_0	234360808	A	G	Lp_chr6
scaffold_1010_ref0032513	27098	G	A	Lp_chr6_0	234360810	G	A	Lp_chr6
scaffold_1010_ref0032513	27100	A	G	Lp_chr6_0	234360812	A	G	Lp_chr6
scaffold_1010_ref0032513	27108	C	A	Lp_chr6_0	234360820	C	A	Lp_chr6
scaffold_1010_ref0032513	29043	G	A	Lp_chr6_0	234362755	G	A	Lp_chr6
scaffold_1010_ref0032513	29058	T	G	Lp_chr6_0	234362770	T	G	Lp_chr6
scaffold_1010_ref0032513	29087	C	T	Lp_chr6_0	234362799	C	T	Lp_chr6
scaffold_1010_ref0032513	29101	G	A	Lp_chr6_0	234362813	G	A	Lp_chr6
scaffold_1010_ref0032513	29675	T	C	Lp_chr6_0	234363387	T	C	Lp_chr6
scaffold_1010_ref0032513	29709	C	A	Lp_chr6_0	234363421	C	A	Lp_chr6
scaffold_1010_ref0032513	29714	T	C	Lp_chr6_0	234363426	T	C	Lp_chr6
scaffold_1010_ref0032513	29720	G	T	Lp_chr6_0	234363432	G	T	Lp_chr6
scaffold_1010_ref0032513	75221	T	C	#N/A	#N/A	#N/A	#N/A	#N/A
scaffold_1010_ref0032513	75223	C	T	#N/A	#N/A	#N/A	#N/A	#N/A
scaffold_1010_ref0032513	75228	C	T	#N/A	#N/A	#N/A	#N/A	#N/A
scaffold_1010_ref0032513	75241	C	T	Lp_chr6_0	234411932	C	T	Lp_chr6
scaffold_1010_ref0032513	75242	G	A	Lp_chr6_0	234411933	G	A	Lp_chr6
scaffold_1010_ref0032513	75250	T	C	Lp_chr6_0	234411941	T	C	Lp_chr6
scaffold_1010_ref0032513	75256	C	A	Lp_chr6_0	234411947	C	A	Lp_chr6
scaffold_1010_ref0032513	75261	G	A	Lp_chr6_0	234411952	G	A	Lp_chr6
scaffold_1010_ref0032513	75266	C	T	Lp_chr6_0	234411957	C	T	Lp_chr6
scaffold_10110_ref0038951	13001	G	C	Lp_chr1_0	155759332	C	G	Lp_chr1
scaffold_10110_ref0038951	13036	C	G	Lp_chr1_0	155759297	G	C	Lp_chr1
scaffold_10110_ref0038951	13055	G	C	Lp_chr1_0	155759278	C	G	Lp_chr1
scaffold_10110_ref0038951	13057	G	C	Lp_chr1_0	155759276	C	G	Lp_chr1
scaffold_10110_ref0038951	13659	A	G	Lp_chr1_0	155758674	T	C	Lp_chr1
scaffold_10110_ref0038951	13662	T	G	Lp_chr1_0	155758671	A	C	Lp_chr1
scaffold_10110_ref0038951	13671	T	C	Lp_chr1_0	155758662	A	G	Lp_chr1
scaffold_10110_ref0038951	13674	T	C	Lp_chr1_0	155758659	A	G	Lp_chr1
scaffold_10110_ref0038951	13675	A	G	Lp_chr1_0	155758658	T	C	Lp_chr1
scaffold_10110_ref0038951	13681	T	A	Lp_chr1_0	155758652	A	T	Lp_chr1
scaffold_10110_ref0038951	13704	T	C	Lp_chr1_0	155758629	A	G	Lp_chr1
scaffold_10110_ref0038951	13710	T	G	Lp_chr1_0	155758623	A	C	Lp_chr1
scaffold_10110_ref0038951	13770	T	C	Lp_chr1_0	155758563	A	G	Lp_chr1
scaffold_10110_ref0038951	13777	G	A	Lp_chr1_0	155758556	C	T	Lp_chr1
scaffold_10110_ref0038951	13779	C	T	Lp_chr1_0	155758554	G	A	Lp_chr1
scaffold_10110_ref0038951	13782	T	C	Lp_chr1_0	155758551	A	G	Lp_chr1
scaffold_10110_ref0038951	27232	T	C	Lp_chr1_0	155745199	A	G	Lp_chr1
scaffold_10110_ref0038951	27236	G	A	Lp_chr1_0	155745195	C	T	Lp_chr1
scaffold_10110_ref0038951	27244	G	A	Lp_chr1_0	155745187	C	T	Lp_chr1
scaffold_10110_ref0038951	27270	C	T	Lp_chr1_0	155745161	G	A	Lp_chr1
scaffold_10110_ref0038951	27271	C	G	Lp_chr1_0	155745160	G	C	Lp_chr1
scaffold_10110_ref0038951	2900	C	T	Lp_chr1_0	155769433	G	A	Lp_chr1
scaffold_10110_ref0038951	2903	C	T	Lp_chr1_0	155769430	G	A	Lp_chr1
scaffold_10110_ref0038951	2904	T	C	Lp_chr1_0	155769429	A	G	Lp_chr1
scaffold_10110_ref0038951	2921	C	G	Lp_chr1_0	155769412	G	C	Lp_chr1
scaffold_10110_ref0038951	2945	T	C	Lp_chr1_0	155769388	A	G	Lp_chr1
scaffold_10110_ref0038951	3250	A	G	Lp_chr1_0	155769083	T	C	Lp_chr1
scaffold_10110_ref0038951	3254	A	G	Lp_chr1_0	155769079	T	C	Lp_chr1
scaffold_10110_ref0038951	3257	A	G	Lp_chr1_0	155769076	T	C	Lp_chr1
scaffold_10110_ref0038951	3260	A	G	Lp_chr1_0	155769073	T	C	Lp_chr1
scaffold_10110_ref0038951	3267	A	G	Lp_chr1_0	155769066	T	C	Lp_chr1
scaffold_10110_ref0038951	3269	G	A	Lp_chr1_0	155769064	C	T	Lp_chr1
scaffold_10110_ref0038951	3270	A	G	Lp_chr1_0	155769063	T	C	Lp_chr1
scaffold_10110_ref0038951	3272	T	G	Lp_chr1_0	155769061	A	C	Lp_chr1
scaffold_10110_ref0038951	3274	A	G	Lp_chr1_0	155769059	T	C	Lp_chr1
scaffold_10110_ref0038951	3281	G	A	Lp_chr1_0	155769052	C	T	Lp_chr1
scaffold_10110_ref0038951	3282	T	C	Lp_chr1_0	155769051	A	G	Lp_chr1
scaffold_10110_ref0038951	3300	T	C	Lp_chr1_0	155769033	A	G	Lp_chr1
scaffold_10110_ref0038951	3314	G	C	Lp_chr1_0	155769019	C	G	Lp_chr1
scaffold_10110_ref0038951	7912	G	A	Lp_chr1_0	155764421	C	T	Lp_chr1
scaffold_10110_ref0038951	8083	G	A	Lp_chr1_0	155764250	C	T	Lp_chr1
scaffold_10111_ref0038952	17305	C	T	Lp_chr7_0.1	193387479	G	A	Lp_chr7
scaffold_10111_ref0038952	17306	G	A	Lp_chr7_0.1	193387478	C	T	Lp_chr7
scaffold_10111_ref0038952	17374	G	T	Lp_chr7_0.1	193387410	C	A	Lp_chr7
scaffold_10111_ref0038952	17504	G	T	Lp_chr7_0.1	193387280	C	A	Lp_chr7
scaffold_10111_ref0038952	17525	T	C	Lp_chr7_0.1	193387259	A	G	Lp_chr7
scaffold_10111_ref0038952	17526	T	G	Lp_chr7_0.1	193387258	A	C	Lp_chr7
scaffold_10111_ref0038952	17537	G	T	Lp_chr7_0.1	193387247	C	A	Lp_chr7
scaffold_10111_ref0038952	17551	T	C	Lp_chr7_0.1	193387233	A	G	Lp_chr7
scaffold_10111_ref0038952	2878	C	G	Lp_chr7_0.1	193401905	G	C	Lp_chr7
scaffold_10111_ref0038952	2898	A	G	Lp_chr7_0.1	193401885	T	C	Lp_chr7
scaffold_10111_ref0038952	2912	G	A	Lp_chr7_0.1	193401871	C	T	Lp_chr7
scaffold_10111_ref0038952	2913	C	T	Lp_chr7_0.1	193401870	G	A	Lp_chr7
scaffold_10111_ref0038952	2914	A	G	Lp_chr7_0.1	193401869	T	C	Lp_chr7
scaffold_10111_ref0038952	2975	T	G	Lp_chr7_0.1	193401808	A	C	Lp_chr7
scaffold_10111_ref0038952	2996	A	G	Lp_chr7_0.1	193401787	T	C	Lp_chr7
scaffold_10111_ref0038952	3034	G	T	Lp_chr7_0.1	193401749	C	A	Lp_chr7
scaffold_10114_ref0038947	10441	G	A	Lp_chr5_0	232141826	C	T	Lp_chr5
scaffold_10114_ref0038947	10453	G	A	Lp_chr5_0	232141814	C	T	Lp_chr5
scaffold_10114_ref0038947	10456	G	A	Lp_chr5_0	232141811	C	T	Lp_chr5
scaffold_10114_ref0038947	10471	A	T	Lp_chr5_0	232141796	T	A	Lp_chr5
scaffold_10114_ref0038947	10474	A	G	Lp_chr5_0	232141793	T	C	Lp_chr5
scaffold_10114_ref0038947	10498	C	T	Lp_chr5_0	232141769	G	A	Lp_chr5
scaffold_10114_ref0038947	10504	G	A	Lp_chr5_0	232141763	C	T	Lp_chr5
scaffold_10114_ref0038947	10576	A	T	Lp_chr5_0	232141691	T	A	Lp_chr5
scaffold_10114_ref0038947	10588	G	C	Lp_chr5_0	232141679	C	G	Lp_chr5
scaffold_10114_ref0038947	10591	A	G	Lp_chr5_0	232141676	T	C	Lp_chr5
scaffold_10114_ref0038947	10600	C	T	Lp_chr5_0	232141667	G	A	Lp_chr5
scaffold_10114_ref0038947	10648	G	A	Lp_chr5_0	232141619	C	T	Lp_chr5
scaffold_10117_ref0038946	2935	T	A	Lp_chr1_0	141574495	A	T	Lp_chr1
scaffold_10117_ref0038946	2945	C	T	Lp_chr1_0	141574485	G	A	Lp_chr1
scaffold_10117_ref0038946	2951	A	G	Lp_chr1_0	141574479	T	C	Lp_chr1
scaffold_10117_ref0038946	2961	A	G	Lp_chr1_0	141574469	T	C	Lp_chr1
scaffold_10117_ref0038946	2967	C	G	Lp_chr1_0	141574463	G	C	Lp_chr1
scaffold_10117_ref0038946	2971	G	A	Lp_chr1_0	141574459	C	T	Lp_chr1
scaffold_10117_ref0038946	2972	G	A	Lp_chr1_0	141574458	C	T	Lp_chr1
scaffold_10117_ref0038946	2980	G	C	Lp_chr1_0	141574450	C	G	Lp_chr1
scaffold_10117_ref0038946	2981	A	G	Lp_chr1_0	141574449	T	C	Lp_chr1
scaffold_10118_ref0038943	39696	G	A	Lp_chr2_0	187670242	G	A	Lp_chr2
scaffold_10119_ref0038944	26335	C	T	Lp_chr4_0	142960347	C	T	Lp_chr4
scaffold_10119_ref0038944	26360	G	A	Lp_chr4_0	142960372	G	A	Lp_chr4
scaffold_10119_ref0038944	26403	G	T	Lp_chr4_0	142960415	G	T	Lp_chr4
scaffold_1011_ref0032514	59557	C	T	Lp_chr2_0	87901423	G	A	Lp_chr2
scaffold_1011_ref0032514	59560	G	A	Lp_chr2_0	87901420	C	T	Lp_chr2
scaffold_1011_ref0032514	59567	C	G	Lp_chr2_0	87901413	G	C	Lp_chr2
scaffold_1011_ref0032514	59795	C	T	Lp_chr2_0	87901185	G	A	Lp_chr2
scaffold_1011_ref0032514	59833	C	T	Lp_chr2_0	87901147	G	A	Lp_chr2
scaffold_1011_ref0032514	60416	A	G	Lp_chr2_0	87900564	T	C	Lp_chr2
scaffold_1011_ref0032514	60419	C	A	Lp_chr2_0	87900561	G	T	Lp_chr2
scaffold_1011_ref0032514	60442	G	A	Lp_chr2_0	87900538	C	T	Lp_chr2
scaffold_1011_ref0032514	60451	G	A	Lp_chr2_0	87900529	C	T	Lp_chr2
scaffold_1011_ref0032514	60458	C	T	Lp_chr2_0	87900522	G	A	Lp_chr2
scaffold_1011_ref0032514	71296	G	A	Lp_chr2_0	87889820	C	T	Lp_chr2
scaffold_10121_ref0033463	14295	A	G	Lp_chr4_0	188205122	A	G	Lp_chr4
scaffold_10121_ref0033463	14301	T	C	Lp_chr4_0	188205128	T	C	Lp_chr4
scaffold_10121_ref0033463	14310	C	T	Lp_chr4_0	188205137	C	T	Lp_chr4
scaffold_10121_ref0033463	14343	C	G	Lp_chr4_0	188205170	C	G	Lp_chr4
scaffold_10121_ref0033463	14355	T	A	Lp_chr4_0	188205182	T	A	Lp_chr4
scaffold_10121_ref0033463	5114	T	C	#N/A	#N/A	#N/A	#N/A	#N/A
scaffold_10121_ref0033463	7164	A	G	#N/A	#N/A	#N/A	#N/A	#N/A
scaffold_10121_ref0033463	7183	C	G	#N/A	#N/A	#N/A	#N/A	#N/A
scaffold_10121_ref0033463	7345	T	C	#N/A	#N/A	#N/A	#N/A	#N/A
scaffold_10121_ref0033463	7374	G	T	#N/A	#N/A	#N/A	#N/A	#N/A
scaffold_10121_ref0033463	7379	G	A	#N/A	#N/A	#N/A	#N/A	#N/A
scaffold_10121_ref0033463	7401	G	A	#N/A	#N/A	#N/A	#N/A	#N/A
scaffold_10121_ref0033463	7406	T	C	#N/A	#N/A	#N/A	#N/A	#N/A
scaffold_10121_ref0033463	7470	A	G	#N/A	#N/A	#N/A	#N/A	#N/A
scaffold_10121_ref0033463	7482	C	A	#N/A	#N/A	#N/A	#N/A	#N/A
scaffold_10121_ref0033463	7487	T	C	#N/A	#N/A	#N/A	#N/A	#N/A
scaffold_10121_ref0033463	8009	A	G	#N/A	#N/A	#N/A	#N/A	#N/A
scaffold_10121_ref0033463	8032	C	A	#N/A	#N/A	#N/A	#N/A	#N/A
scaffold_10121_ref0033463	8788	G	A	Lp_chr4_0	188199615	G	A	Lp_chr4
scaffold_10121_ref0033463	8790	G	A	Lp_chr4_0	188199617	G	A	Lp_chr4
scaffold_10121_ref0033463	8796	G	A	Lp_chr4_0	188199623	G	A	Lp_chr4
scaffold_10121_ref0033463	8800	G	C	Lp_chr4_0	188199627	G	C	Lp_chr4
scaffold_10121_ref0033463	8803	G	A	Lp_chr4_0	188199630	G	A	Lp_chr4
scaffold_10121_ref0033463	8827	C	T	Lp_chr4_0	188199654	C	T	Lp_chr4
scaffold_10121_ref0033463	8831	G	A	Lp_chr4_0	188199658	G	A	Lp_chr4
scaffold_10121_ref0033463	8842	G	A	Lp_chr4_0	188199669	G	A	Lp_chr4
scaffold_10122_ref0033462	15939	C	A	Lp_chr1_0	232616673	C	A	Lp_chr1
scaffold_10122_ref0033462	15943	G	C	Lp_chr1_0	232616677	G	C	Lp_chr1
scaffold_10122_ref0033462	15980	T	C	Lp_chr1_0	232616714	T	C	Lp_chr1
scaffold_10122_ref0033462	37045	C	T	Lp_chr1_0	232637538	C	T	Lp_chr1
scaffold_10122_ref0033462	37057	C	T	Lp_chr1_0	232637550	C	T	Lp_chr1
scaffold_10123_ref0033461	21796	A	G	#N/A	#N/A	#N/A	#N/A	#N/A
scaffold_10123_ref0033461	21797	T	C	#N/A	#N/A	#N/A	#N/A	#N/A
scaffold_10123_ref0033461	21804	G	A	#N/A	#N/A	#N/A	#N/A	#N/A
scaffold_10123_ref0033461	21848	G	A	#N/A	#N/A	#N/A	#N/A	#N/A
scaffold_10125_ref0007233	796	C	T	Lp_chr5_0	92017701	G	A	Lp_chr5
scaffold_10125_ref0007233	798	A	G	Lp_chr5_0	92017699	T	C	Lp_chr5
scaffold_10127_ref0033457	19711	G	A	#N/A	#N/A	#N/A	#N/A	#N/A
scaffold_10127_ref0033457	19714	G	A	#N/A	#N/A	#N/A	#N/A	#N/A
scaffold_10127_ref0033457	19729	C	T	#N/A	#N/A	#N/A	#N/A	#N/A
scaffold_10127_ref0033457	19731	G	T	#N/A	#N/A	#N/A	#N/A	#N/A
scaffold_10127_ref0033457	19744	A	G	#N/A	#N/A	#N/A	#N/A	#N/A
scaffold_10127_ref0033457	19762	C	T	#N/A	#N/A	#N/A	#N/A	#N/A
scaffold_10128_ref0033472	27696	C	T	Lp_chr4_0	277798760	C	T	Lp_chr4
scaffold_10128_ref0033472	27703	C	A	Lp_chr4_0	277798767	C	A	Lp_chr4
scaffold_10128_ref0033472	27748	G	A	Lp_chr4_0	277798812	G	A	Lp_chr4
scaffold_10128_ref0033472	27768	T	G	Lp_chr4_0	277798832	T	G	Lp_chr4
scaffold_10128_ref0033472	27772	G	T	Lp_chr4_0	277798836	G	T	Lp_chr4
scaffold_10128_ref0033472	27790	C	G	Lp_chr4_0	277798854	C	G	Lp_chr4
scaffold_10128_ref0033472	27805	A	G	Lp_chr4_0	277798869	A	G	Lp_chr4
scaffold_1012_ref0032515	140113	C	T	Lp_chr4_0	230931448	G	A	Lp_chr4
scaffold_1012_ref0032515	140115	C	G	Lp_chr4_0	230931446	G	C	Lp_chr4
scaffold_1012_ref0032515	140117	T	A	Lp_chr4_0	230931444	A	T	Lp_chr4
scaffold_1012_ref0032515	140121	T	A	Lp_chr4_0	230931440	A	T	Lp_chr4
scaffold_1012_ref0032515	140128	T	C	Lp_chr4_0	230931433	A	G	Lp_chr4
scaffold_1012_ref0032515	140130	C	T	Lp_chr4_0	230931431	G	A	Lp_chr4
scaffold_1012_ref0032515	140135	G	A	Lp_chr4_0	230931426	C	T	Lp_chr4
scaffold_1012_ref0032515	140140	A	T	Lp_chr4_0	230931421	T	A	Lp_chr4
scaffold_1012_ref0032515	140146	A	G	Lp_chr4_0	230931415	T	C	Lp_chr4
scaffold_1012_ref0032515	140151	A	T	Lp_chr4_0	230931410	T	A	Lp_chr4
scaffold_1012_ref0032515	140161	C	T	Lp_chr4_0	230931400	G	A	Lp_chr4
scaffold_1012_ref0032515	140164	G	T	Lp_chr4_0	230931397	C	A	Lp_chr4
scaffold_1012_ref0032515	140165	C	A	Lp_chr4_0	230931396	G	T	Lp_chr4
scaffold_1012_ref0032515	140168	C	A	Lp_chr4_0	230931393	G	T	Lp_chr4
scaffold_1012_ref0032515	140174	T	G	Lp_chr4_0	230931387	A	C	Lp_chr4
scaffold_1012_ref0032515	140184	G	C	Lp_chr4_0	230931377	C	G	Lp_chr4
scaffold_1012_ref0032515	140190	G	A	Lp_chr4_0	230931371	C	T	Lp_chr4
scaffold_1012_ref0032515	140682	G	A	Lp_chr4_0	230930879	C	T	Lp_chr4
scaffold_1012_ref0032515	140686	T	A	Lp_chr4_0	230930875	A	T	Lp_chr4
scaffold_1012_ref0032515	140689	G	A	Lp_chr4_0	230930872	C	T	Lp_chr4
scaffold_1012_ref0032515	140692	T	C	Lp_chr4_0	230930869	A	G	Lp_chr4
scaffold_1012_ref0032515	140695	T	C	Lp_chr4_0	230930866	A	G	Lp_chr4
scaffold_1012_ref0032515	140696	T	C	Lp_chr4_0	230930865	A	G	Lp_chr4
scaffold_1012_ref0032515	140710	G	C	Lp_chr4_0	230930851	C	G	Lp_chr4
scaffold_1012_ref0032515	140711	T	C	Lp_chr4_0	230930850	A	G	Lp_chr4
scaffold_1012_ref0032515	140714	C	A	Lp_chr4_0	230930847	G	T	Lp_chr4
scaffold_1012_ref0032515	140723	T	C	Lp_chr4_0	230930838	A	G	Lp_chr4
scaffold_1012_ref0032515	140725	T	C	Lp_chr4_0	230930836	A	G	Lp_chr4
scaffold_1012_ref0032515	140736	T	C	Lp_chr4_0	230930825	A	G	Lp_chr4
scaffold_1012_ref0032515	140740	G	A	Lp_chr4_0	230930821	C	T	Lp_chr4
scaffold_1012_ref0032515	140743	C	T	Lp_chr4_0	230930818	G	A	Lp_chr4
scaffold_1012_ref0032515	140744	G	A	Lp_chr4_0	230930817	C	T	Lp_chr4
scaffold_1012_ref0032515	140746	T	C	Lp_chr4_0	230930815	A	G	Lp_chr4
scaffold_1012_ref0032515	140748	T	G	Lp_chr4_0	230930813	A	C	Lp_chr4
scaffold_1012_ref0032515	140750	A	T	Lp_chr4_0	230930811	T	A	Lp_chr4
scaffold_1012_ref0032515	140759	G	A	Lp_chr4_0	230930802	C	T	Lp_chr4
scaffold_1012_ref0032515	140777	C	A	Lp_chr4_0	230930784	G	T	Lp_chr4
scaffold_1012_ref0032515	140782	G	A	Lp_chr4_0	230930779	C	T	Lp_chr4
scaffold_1012_ref0032515	140791	T	C	Lp_chr4_0	230930770	A	G	Lp_chr4
scaffold_1012_ref0032515	140802	T	C	Lp_chr4_0	230930759	A	G	Lp_chr4
scaffold_1012_ref0032515	140811	G	T	Lp_chr4_0	230930750	C	A	Lp_chr4
scaffold_1012_ref0032515	140812	A	C	Lp_chr4_0	230930749	T	G	Lp_chr4
scaffold_1012_ref0032515	140816	T	A	Lp_chr4_0	230930745	A	T	Lp_chr4
scaffold_1012_ref0032515	140818	T	C	Lp_chr4_0	230930743	A	G	Lp_chr4
scaffold_1012_ref0032515	140819	A	G	Lp_chr4_0	230930742	T	C	Lp_chr4
scaffold_1012_ref0032515	140821	T	A	Lp_chr4_0	230930740	A	T	Lp_chr4
scaffold_1012_ref0032515	140841	C	T	Lp_chr4_0	230930720	G	A	Lp_chr4
scaffold_1012_ref0032515	140850	A	G	Lp_chr4_0	230930711	T	C	Lp_chr4
scaffold_10130_ref0018131	17518	C	T	Lp_chr1_0	206222589	G	A	Lp_chr1
scaffold_10130_ref0018131	17527	C	T	Lp_chr1_0	206222580	G	A	Lp_chr1
scaffold_10130_ref0018131	17540	C	T	Lp_chr1_0	206222567	G	A	Lp_chr1
scaffold_10130_ref0018131	17547	G	A	Lp_chr1_0	206222560	C	T	Lp_chr1
scaffold_10130_ref0018131	18139	G	A	Lp_chr1_0	206221968	C	T	Lp_chr1
scaffold_10130_ref0018131	18184	C	T	Lp_chr1_0	206221923	G	A	Lp_chr1
scaffold_10130_ref0018131	18243	T	A	Lp_chr1_0	206221864	A	T	Lp_chr1
scaffold_10130_ref0018131	18246	C	G	Lp_chr1_0	206221861	G	C	Lp_chr1
scaffold_10130_ref0018131	18578	C	T	Lp_chr1_0	206221529	G	A	Lp_chr1
scaffold_10130_ref0018131	18588	C	T	Lp_chr1_0	206221519	G	A	Lp_chr1
scaffold_10130_ref0018131	18591	T	C	Lp_chr1_0	206221516	A	G	Lp_chr1
scaffold_10130_ref0018131	18605	G	A	Lp_chr1_0	206221502	C	T	Lp_chr1
scaffold_10130_ref0018131	18608	G	A	Lp_chr1_0	206221499	C	T	Lp_chr1
scaffold_10130_ref0018131	18621	A	G	Lp_chr1_0	206221486	T	C	Lp_chr1
scaffold_10130_ref0018131	18632	A	G	Lp_chr1_0	206221475	T	C	Lp_chr1
scaffold_10130_ref0018131	18647	T	G	Lp_chr1_0	206221460	A	C	Lp_chr1
scaffold_10130_ref0018131	18733	T	C	Lp_chr1_0	206221374	A	G	Lp_chr1
scaffold_10130_ref0018131	23768	G	A	Lp_chr1_0	206216349	C	T	Lp_chr1
scaffold_10130_ref0018131	23798	G	A	Lp_chr1_0	206216319	C	T	Lp_chr1
scaffold_10130_ref0018131	23799	G	A	Lp_chr1_0	206216318	C	T	Lp_chr1
scaffold_10130_ref0018131	23803	G	A	Lp_chr1_0	206216314	C	T	Lp_chr1
scaffold_10130_ref0018131	23828	G	A	Lp_chr1_0	206216289	C	T	Lp_chr1
scaffold_10130_ref0018131	23860	G	T	Lp_chr1_0	206216257	C	A	Lp_chr1
scaffold_10130_ref0018131	23881	A	T	Lp_chr1_0	206216236	T	A	Lp_chr1
scaffold_10130_ref0018131	23882	A	G	Lp_chr1_0	206216235	T	C	Lp_chr1
scaffold_10130_ref0018131	23915	A	G	Lp_chr1_0	206216202	T	C	Lp_chr1
scaffold_10130_ref0018131	24104	T	C	Lp_chr1_0	206216013	A	G	Lp_chr1
scaffold_10130_ref0018131	24105	C	T	Lp_chr1_0	206216012	G	A	Lp_chr1
scaffold_10130_ref0018131	24131	A	C	Lp_chr1_0	206215986	T	G	Lp_chr1
scaffold_10130_ref0018131	24151	A	G	Lp_chr1_0	206215966	T	C	Lp_chr1
scaffold_10130_ref0018131	24155	G	A	Lp_chr1_0	206215962	C	T	Lp_chr1
scaffold_10130_ref0018131	24160	C	G	Lp_chr1_0	206215957	G	C	Lp_chr1
scaffold_10130_ref0018131	24163	T	C	Lp_chr1_0	206215954	A	G	Lp_chr1
scaffold_10130_ref0018131	24176	A	G	Lp_chr1_0	206215941	T	C	Lp_chr1
scaffold_10130_ref0018131	24641	T	C	Lp_chr1_0	206215476	A	G	Lp_chr1
scaffold_10130_ref0018131	24651	C	T	Lp_chr1_0	206215466	G	A	Lp_chr1
scaffold_10130_ref0018131	24677	C	T	Lp_chr1_0	206215440	G	A	Lp_chr1
scaffold_10130_ref0018131	24697	T	G	Lp_chr1_0	206215420	A	C	Lp_chr1
scaffold_10130_ref0018131	25196	G	A	Lp_chr1_0	206214921	C	T	Lp_chr1
scaffold_10130_ref0018131	25199	G	C	Lp_chr1_0	206214918	C	G	Lp_chr1
scaffold_10130_ref0018131	25205	T	C	Lp_chr1_0	206214912	A	G	Lp_chr1
scaffold_10130_ref0018131	25244	T	G	Lp_chr1_0	206214873	A	C	Lp_chr1
scaffold_10130_ref0018131	25898	T	C	Lp_chr1_0	206214219	A	G	Lp_chr1
scaffold_10130_ref0018131	25908	C	T	Lp_chr1_0	206214209	G	A	Lp_chr1
scaffold_10130_ref0018131	25942	G	C	Lp_chr1_0	206214175	C	G	Lp_chr1
scaffold_10130_ref0018131	25964	C	G	Lp_chr1_0	206214153	G	C	Lp_chr1
scaffold_10134_ref0018136	17910	C	A	Lp_chr4_0	322920897	C	A	Lp_chr4
scaffold_10134_ref0018136	17927	A	G	Lp_chr4_0	322920914	A	G	Lp_chr4
scaffold_10134_ref0018136	17950	C	T	Lp_chr4_0	322920937	C	T	Lp_chr4
scaffold_10134_ref0018136	17960	G	A	Lp_chr4_0	322920947	G	A	Lp_chr4
scaffold_10134_ref0018136	17966	C	T	Lp_chr4_0	322920953	C	T	Lp_chr4
scaffold_10134_ref0018136	18165	G	A	Lp_chr4_0	322921152	G	A	Lp_chr4
scaffold_10134_ref0018136	18223	A	T	Lp_chr4_0	322921210	A	T	Lp_chr4
scaffold_10134_ref0018136	18263	C	T	Lp_chr4_0	322921250	C	T	Lp_chr4
scaffold_10134_ref0018136	18266	G	A	Lp_chr4_0	322921253	G	A	Lp_chr4
scaffold_10134_ref0018136	18267	A	G	Lp_chr4_0	322921254	A	G	Lp_chr4
scaffold_10134_ref0018136	18269	A	G	Lp_chr4_0	322921256	A	G	Lp_chr4
scaffold_10134_ref0018136	18329	A	G	Lp_chr4_0	322921316	A	G	Lp_chr4
scaffold_10134_ref0018136	23947	T	A	Lp_chr4_0	322926933	T	A	Lp_chr4
scaffold_10134_ref0018136	23964	T	A	Lp_chr4_0	322926950	T	A	Lp_chr4
scaffold_10134_ref0018136	23967	G	A	Lp_chr4_0	322926953	G	A	Lp_chr4
scaffold_10134_ref0018136	23968	G	A	Lp_chr4_0	322926954	G	A	Lp_chr4
scaffold_10134_ref0018136	23974	T	C	Lp_chr4_0	322926960	T	C	Lp_chr4
scaffold_10134_ref0018136	23980	T	C	Lp_chr4_0	322926966	T	C	Lp_chr4
scaffold_10134_ref0018136	23982	G	T	Lp_chr4_0	322926968	G	T	Lp_chr4
scaffold_10134_ref0018136	23984	T	C	Lp_chr4_0	322926970	T	C	Lp_chr4
scaffold_10134_ref0018136	23985	A	T	Lp_chr4_0	322926971	A	T	Lp_chr4
scaffold_10134_ref0018136	23992	T	G	Lp_chr4_0	322926978	T	G	Lp_chr4
scaffold_10134_ref0018136	23997	A	G	Lp_chr4_0	322926983	A	G	Lp_chr4
scaffold_10134_ref0018136	24004	A	G	Lp_chr4_0	322926990	A	G	Lp_chr4
scaffold_10134_ref0018136	24012	C	T	Lp_chr4_0	322926998	C	T	Lp_chr4
scaffold_10134_ref0018136	5466	G	A	Lp_chr4_0	322908453	G	A	Lp_chr4
scaffold_10134_ref0018136	5484	T	G	Lp_chr4_0	322908471	T	G	Lp_chr4
scaffold_10134_ref0018136	5516	G	C	Lp_chr4_0	322908503	G	C	Lp_chr4
scaffold_10134_ref0018136	5522	C	G	Lp_chr4_0	322908509	C	G	Lp_chr4
scaffold_10134_ref0018136	5743	G	T	Lp_chr4_0	322908730	G	T	Lp_chr4
scaffold_10134_ref0018136	5793	A	G	Lp_chr4_0	322908780	A	G	Lp_chr4
scaffold_10134_ref0018136	5832	T	C	Lp_chr4_0	322908819	T	C	Lp_chr4
scaffold_10134_ref0018136	5849	G	A	Lp_chr4_0	322908836	G	A	Lp_chr4
scaffold_10134_ref0018136	5853	G	A	Lp_chr4_0	322908840	G	A	Lp_chr4
scaffold_10134_ref0018136	5861	G	A	Lp_chr4_0	322908848	G	A	Lp_chr4
scaffold_10134_ref0018136	5864	C	T	Lp_chr4_0	322908851	C	T	Lp_chr4
scaffold_10134_ref0018136	5871	A	G	Lp_chr4_0	322908858	A	G	Lp_chr4
scaffold_10134_ref0018136	5876	C	T	Lp_chr4_0	322908863	C	T	Lp_chr4
scaffold_10134_ref0018136	5877	G	A	Lp_chr4_0	322908864	G	A	Lp_chr4
scaffold_10134_ref0018136	5882	C	T	Lp_chr4_0	322908869	C	T	Lp_chr4
scaffold_10134_ref0018136	5890	T	A	Lp_chr4_0	322908877	T	A	Lp_chr4
scaffold_10134_ref0018136	5901	A	G	Lp_chr4_0	322908888	A	G	Lp_chr4
scaffold_10134_ref0018136	5905	G	C	Lp_chr4_0	322908892	G	C	Lp_chr4
scaffold_10134_ref0018136	5916	T	G	Lp_chr4_0	322908903	T	G	Lp_chr4
scaffold_10137_ref0018142	30623	G	T	Lp_chr1_0	529259	G	T	Lp_chr1
scaffold_10137_ref0018142	30661	G	A	Lp_chr1_0	529297	G	A	Lp_chr1
scaffold_10137_ref0018142	30667	A	C	Lp_chr1_0	529303	A	C	Lp_chr1
scaffold_10137_ref0018142	30672	C	T	Lp_chr1_0	529308	C	T	Lp_chr1
scaffold_10137_ref0018142	30676	A	G	Lp_chr1_0	529312	A	G	Lp_chr1
scaffold_10137_ref0018142	33782	A	T	Lp_chr1_0	532418	A	T	Lp_chr1
scaffold_10137_ref0018142	33802	C	A	Lp_chr1_0	532438	C	A	Lp_chr1
scaffold_1013_ref0032516	16805	G	A	Lp_chr3_0	301309158	C	T	Lp_chr3
scaffold_1013_ref0032516	16858	A	T	Lp_chr3_0	301309105	T	A	Lp_chr3
scaffold_1013_ref0032516	16865	C	T	Lp_chr3_0	301309098	G	A	Lp_chr3
scaffold_1013_ref0032516	16866	G	A	Lp_chr3_0	301309097	C	T	Lp_chr3
scaffold_1013_ref0032516	17025	T	C	Lp_chr3_0	301308938	A	G	Lp_chr3
scaffold_1013_ref0032516	17032	T	C	Lp_chr3_0	301308931	A	G	Lp_chr3
scaffold_1013_ref0032516	17033	C	T	Lp_chr3_0	301308930	G	A	Lp_chr3
scaffold_1013_ref0032516	17063	T	C	Lp_chr3_0	301308900	A	G	Lp_chr3
scaffold_1013_ref0032516	17070	A	G	Lp_chr3_0	301308893	T	C	Lp_chr3
scaffold_1013_ref0032516	17083	A	G	Lp_chr3_0	301308880	T	C	Lp_chr3
scaffold_1013_ref0032516	17090	T	C	Lp_chr3_0	301308873	A	G	Lp_chr3
scaffold_1013_ref0032516	17135	G	A	Lp_chr3_0	301308828	C	T	Lp_chr3
scaffold_1013_ref0032516	17157	T	C	Lp_chr3_0	301308806	A	G	Lp_chr3
scaffold_1013_ref0032516	17162	C	T	Lp_chr3_0	301308801	G	A	Lp_chr3
scaffold_1013_ref0032516	17174	T	C	Lp_chr3_0	301308789	A	G	Lp_chr3
scaffold_1013_ref0032516	17188	G	C	Lp_chr3_0	301308775	C	G	Lp_chr3
scaffold_1013_ref0032516	17190	A	G	Lp_chr3_0	301308773	T	C	Lp_chr3
scaffold_1013_ref0032516	17282	T	C	Lp_chr3_0	301308681	A	G	Lp_chr3
scaffold_1013_ref0032516	17286	C	G	Lp_chr3_0	301308677	G	C	Lp_chr3
scaffold_1013_ref0032516	17288	T	C	Lp_chr3_0	301308675	A	G	Lp_chr3
scaffold_1013_ref0032516	17336	A	C	Lp_chr3_0	301308627	T	G	Lp_chr3
scaffold_1013_ref0032516	17337	A	T	Lp_chr3_0	301308626	T	A	Lp_chr3
scaffold_1013_ref0032516	2450	C	T	Lp_chr3_0	301323516	G	A	Lp_chr3
scaffold_1013_ref0032516	2452	T	C	Lp_chr3_0	301323514	A	G	Lp_chr3
scaffold_1013_ref0032516	2473	T	G	Lp_chr3_0	301323493	A	C	Lp_chr3
scaffold_1013_ref0032516	2485	T	C	Lp_chr3_0	301323481	A	G	Lp_chr3
scaffold_1013_ref0032516	2500	G	A	Lp_chr3_0	301323466	C	T	Lp_chr3
scaffold_1013_ref0032516	2515	G	A	Lp_chr3_0	301323451	C	T	Lp_chr3
scaffold_1013_ref0032516	724	G	A	#N/A	#N/A	#N/A	#N/A	#N/A
scaffold_1013_ref0032516	737	A	G	#N/A	#N/A	#N/A	#N/A	#N/A
scaffold_1013_ref0032516	744	C	T	#N/A	#N/A	#N/A	#N/A	#N/A
scaffold_1013_ref0032516	746	T	C	#N/A	#N/A	#N/A	#N/A	#N/A
scaffold_1013_ref0032516	749	T	C	#N/A	#N/A	#N/A	#N/A	#N/A
scaffold_1013_ref0032516	761	C	A	#N/A	#N/A	#N/A	#N/A	#N/A
scaffold_1013_ref0032516	783	T	C	#N/A	#N/A	#N/A	#N/A	#N/A
scaffold_1013_ref0032516	793	G	T	#N/A	#N/A	#N/A	#N/A	#N/A
scaffold_1013_ref0032516	799	G	T	#N/A	#N/A	#N/A	#N/A	#N/A
scaffold_1013_ref0032516	800	T	C	#N/A	#N/A	#N/A	#N/A	#N/A
scaffold_1013_ref0032516	80615	G	C	Lp_chr2_0	305473897	G	C	Lp_chr2
scaffold_1013_ref0032516	80645	C	T	Lp_chr2_0	305473927	C	T	Lp_chr2
scaffold_1013_ref0032516	80652	G	A	Lp_chr2_0	305473934	G	A	Lp_chr2
scaffold_1013_ref0032516	80654	C	T	Lp_chr2_0	305473936	C	T	Lp_chr2
scaffold_1013_ref0032516	80682	G	A	Lp_chr2_0	305473964	G	A	Lp_chr2
scaffold_1013_ref0032516	80683	G	T	Lp_chr2_0	305473965	G	T	Lp_chr2
scaffold_1013_ref0032516	80738	G	A	Lp_chr2_0	305474020	G	A	Lp_chr2
scaffold_1013_ref0032516	80770	C	T	Lp_chr2_0	305474052	C	T	Lp_chr2
scaffold_1013_ref0032516	87287	G	A	Lp_chr2_0	305482031	G	A	Lp_chr2
scaffold_1013_ref0032516	87323	A	G	Lp_chr2_0	305482067	A	G	Lp_chr2
scaffold_1013_ref0032516	87328	C	T	Lp_chr2_0	305482072	C	T	Lp_chr2
scaffold_1013_ref0032516	87335	A	T	Lp_chr2_0	305482079	A	T	Lp_chr2
scaffold_1013_ref0032516	87336	T	A	Lp_chr2_0	305482080	T	A	Lp_chr2
scaffold_1013_ref0032516	87337	T	A	Lp_chr2_0	305482081	T	A	Lp_chr2
scaffold_1013_ref0032516	87342	T	C	Lp_chr2_0	305482086	T	C	Lp_chr2
scaffold_1013_ref0032516	87572	C	A	Lp_chr2_0	305482316	C	A	Lp_chr2
scaffold_1013_ref0032516	87587	G	A	Lp_chr2_0	305482331	G	A	Lp_chr2
scaffold_1013_ref0032516	87622	A	G	Lp_chr2_0	305482366	A	G	Lp_chr2
scaffold_10145_ref0033991	6510	A	G	Lp_chr7_0.1	66589531	A	G	Lp_chr7
scaffold_10145_ref0033991	6525	C	A	Lp_chr7_0.1	66589546	C	A	Lp_chr7
scaffold_10145_ref0033991	6528	C	A	Lp_chr7_0.1	66589549	C	A	Lp_chr7
scaffold_10145_ref0033991	6529	G	A	Lp_chr7_0.1	66589550	G	A	Lp_chr7
scaffold_10145_ref0033991	6557	C	T	Lp_chr7_0.1	66589578	C	T	Lp_chr7
scaffold_10145_ref0033991	6558	T	C	Lp_chr7_0.1	66589579	T	C	Lp_chr7
scaffold_10145_ref0033991	6577	C	T	Lp_chr7_0.1	66589598	C	T	Lp_chr7
scaffold_10145_ref0033991	7433	T	C	Lp_chr7_0.1	66590454	T	C	Lp_chr7
scaffold_10145_ref0033991	7444	T	C	Lp_chr7_0.1	66590465	T	C	Lp_chr7
scaffold_10145_ref0033991	7496	C	G	Lp_chr7_0.1	66590517	C	G	Lp_chr7
scaffold_10145_ref0033991	7511	G	T	Lp_chr7_0.1	66590532	G	T	Lp_chr7
scaffold_10148_ref0034005	10092	G	A	Lp_chr3_0	86027534	G	A	Lp_chr3
scaffold_10148_ref0034005	10134	G	A	Lp_chr3_0	86027576	G	A	Lp_chr3
scaffold_10148_ref0034005	10145	A	G	Lp_chr3_0	86027587	A	G	Lp_chr3
scaffold_10148_ref0034005	23947	T	C	Lp_chr3_0	86041377	T	C	Lp_chr3
scaffold_10148_ref0034005	23984	T	C	Lp_chr3_0	86041414	T	C	Lp_chr3
scaffold_10148_ref0034005	32665	A	C	Lp_chr3_0	86048718	A	C	Lp_chr3
scaffold_10148_ref0034005	32726	A	G	Lp_chr3_0	86048779	A	G	Lp_chr3
scaffold_10148_ref0034005	32735	A	C	Lp_chr3_0	86048788	A	C	Lp_chr3
scaffold_10148_ref0034005	33123	G	A	Lp_chr3_0	86049176	G	A	Lp_chr3
scaffold_10148_ref0034005	33145	G	T	Lp_chr3_0	86049198	G	T	Lp_chr3
scaffold_10148_ref0034005	33167	T	C	Lp_chr3_0	86049220	T	C	Lp_chr3
scaffold_10148_ref0034005	33173	A	C	Lp_chr3_0	86049226	A	C	Lp_chr3
scaffold_10148_ref0034005	33192	G	C	Lp_chr3_0	86049245	G	C	Lp_chr3
scaffold_10148_ref0034005	4620	A	G	Lp_chr3_0	86022066	A	G	Lp_chr3
scaffold_10148_ref0034005	4636	C	G	Lp_chr3_0	86022082	C	G	Lp_chr3
scaffold_10148_ref0034005	4637	T	A	Lp_chr3_0	86022083	T	A	Lp_chr3
scaffold_10148_ref0034005	4684	G	T	Lp_chr3_0	86022130	G	T	Lp_chr3
scaffold_10148_ref0034005	4686	G	A	Lp_chr3_0	86022132	G	A	Lp_chr3
scaffold_10148_ref0034005	5336	C	T	Lp_chr3_0	86022782	C	T	Lp_chr3
scaffold_10148_ref0034005	5338	A	T	Lp_chr3_0	86022784	A	T	Lp_chr3
scaffold_10148_ref0034005	5376	T	G	Lp_chr3_0	86022822	T	G	Lp_chr3
scaffold_10148_ref0034005	5378	A	G	Lp_chr3_0	86022824	A	G	Lp_chr3
scaffold_10148_ref0034005	5383	A	G	Lp_chr3_0	86022829	A	G	Lp_chr3
scaffold_10148_ref0034005	5386	A	T	Lp_chr3_0	86022832	A	T	Lp_chr3
scaffold_10148_ref0034005	5389	T	C	Lp_chr3_0	86022835	T	C	Lp_chr3
scaffold_10148_ref0034005	5401	G	C	Lp_chr3_0	86022847	G	C	Lp_chr3
scaffold_10148_ref0034005	8605	C	T	Lp_chr3_0	86026047	C	T	Lp_chr3
scaffold_10148_ref0034005	8657	T	G	Lp_chr3_0	86026099	T	G	Lp_chr3
scaffold_10148_ref0034005	8681	A	G	Lp_chr3_0	86026123	A	G	Lp_chr3
scaffold_10148_ref0034005	9181	A	G	Lp_chr3_0	86026623	A	G	Lp_chr3
scaffold_10148_ref0034005	9191	C	A	Lp_chr3_0	86026633	C	A	Lp_chr3
scaffold_10148_ref0034005	9223	G	A	Lp_chr3_0	86026665	G	A	Lp_chr3
scaffold_10148_ref0034005	9245	T	G	Lp_chr3_0	86026687	T	G	Lp_chr3
scaffold_10148_ref0034005	9268	A	C	Lp_chr3_0	86026710	A	C	Lp_chr3
scaffold_10148_ref0034005	9279	G	A	Lp_chr3_0	86026721	G	A	Lp_chr3
scaffold_10148_ref0034005	9289	G	C	Lp_chr3_0	86026731	G	C	Lp_chr3
scaffold_10148_ref0034005	9290	C	A	Lp_chr3_0	86026732	C	A	Lp_chr3
scaffold_10148_ref0034005	9300	G	A	Lp_chr3_0	86026742	G	A	Lp_chr3
scaffold_10148_ref0034005	9302	G	A	Lp_chr3_0	86026744	G	A	Lp_chr3
scaffold_10148_ref0034005	9320	T	C	Lp_chr3_0	86026762	T	C	Lp_chr3
scaffold_10148_ref0034005	9323	T	C	Lp_chr3_0	86026765	T	C	Lp_chr3
scaffold_10148_ref0034005	9329	C	T	Lp_chr3_0	86026771	C	T	Lp_chr3
scaffold_10148_ref0034005	9332	T	C	Lp_chr3_0	86026774	T	C	Lp_chr3
scaffold_1014_ref0032509	110977	C	T	Lp_chr7_0.1	192117878	G	A	Lp_chr7
scaffold_1014_ref0032509	110994	C	T	Lp_chr7_0.1	192117861	G	A	Lp_chr7
scaffold_1014_ref0032509	111000	A	C	Lp_chr7_0.1	192117855	T	G	Lp_chr7
scaffold_1014_ref0032509	111001	C	T	Lp_chr7_0.1	192117854	G	A	Lp_chr7
scaffold_1014_ref0032509	111002	G	A	Lp_chr7_0.1	192117853	C	T	Lp_chr7
scaffold_1014_ref0032509	111006	C	T	Lp_chr7_0.1	192117849	G	A	Lp_chr7
scaffold_1014_ref0032509	111025	G	A	Lp_chr7_0.1	192117830	C	T	Lp_chr7
scaffold_1014_ref0032509	111027	C	T	Lp_chr7_0.1	192117828	G	A	Lp_chr7
scaffold_1014_ref0032509	111318	C	T	Lp_chr7_0.1	192117537	G	A	Lp_chr7
scaffold_1014_ref0032509	111335	G	T	Lp_chr7_0.1	192117520	C	A	Lp_chr7
scaffold_1014_ref0032509	111339	G	A	Lp_chr7_0.1	192117516	C	T	Lp_chr7
scaffold_1014_ref0032509	111340	G	C	Lp_chr7_0.1	192117515	C	G	Lp_chr7
scaffold_1014_ref0032509	111341	G	A	Lp_chr7_0.1	192117514	C	T	Lp_chr7
scaffold_1014_ref0032509	111347	T	C	Lp_chr7_0.1	192117508	A	G	Lp_chr7
scaffold_1014_ref0032509	111350	G	A	Lp_chr7_0.1	192117505	C	T	Lp_chr7
scaffold_1014_ref0032509	111366	C	T	Lp_chr7_0.1	192117489	G	A	Lp_chr7
scaffold_1014_ref0032509	111375	C	G	Lp_chr7_0.1	192117480	G	C	Lp_chr7
scaffold_1014_ref0032509	112899	T	G	Lp_chr7_0.1	192115956	A	C	Lp_chr7
scaffold_1014_ref0032509	112900	G	T	Lp_chr7_0.1	192115955	C	A	Lp_chr7
scaffold_1014_ref0032509	112909	C	T	Lp_chr7_0.1	192115946	G	A	Lp_chr7
scaffold_1014_ref0032509	112912	A	G	Lp_chr7_0.1	192115943	T	C	Lp_chr7
scaffold_1014_ref0032509	112926	A	T	Lp_chr7_0.1	192115929	T	A	Lp_chr7
scaffold_1014_ref0032509	112929	G	A	Lp_chr7_0.1	192115926	C	T	Lp_chr7
scaffold_1014_ref0032509	112932	T	A	Lp_chr7_0.1	192115923	A	T	Lp_chr7
scaffold_1014_ref0032509	112939	T	G	Lp_chr7_0.1	192115916	A	C	Lp_chr7
scaffold_1014_ref0032509	112957	G	A	Lp_chr7_0.1	192115898	C	T	Lp_chr7
scaffold_1014_ref0032509	112960	T	C	Lp_chr7_0.1	192115895	A	G	Lp_chr7
scaffold_1014_ref0032509	112974	G	A	Lp_chr7_0.1	192115881	C	T	Lp_chr7
scaffold_1014_ref0032509	113158	G	A	Lp_chr7_0.1	192115697	C	T	Lp_chr7
scaffold_1014_ref0032509	113160	A	C	Lp_chr7_0.1	192115695	T	G	Lp_chr7
scaffold_1014_ref0032509	113161	G	C	Lp_chr7_0.1	192115694	C	G	Lp_chr7
scaffold_1014_ref0032509	113165	A	G	Lp_chr7_0.1	192115690	T	C	Lp_chr7
scaffold_1014_ref0032509	113178	T	G	Lp_chr7_0.1	192115677	A	C	Lp_chr7
scaffold_1014_ref0032509	113180	C	T	Lp_chr7_0.1	192115675	G	A	Lp_chr7
scaffold_1014_ref0032509	113181	T	C	Lp_chr7_0.1	192115674	A	G	Lp_chr7
scaffold_1014_ref0032509	113186	T	C	Lp_chr7_0.1	192115669	A	G	Lp_chr7
scaffold_1014_ref0032509	113194	T	A	Lp_chr7_0.1	192115661	A	T	Lp_chr7
scaffold_1014_ref0032509	113195	T	A	Lp_chr7_0.1	192115660	A	T	Lp_chr7
scaffold_1014_ref0032509	113198	T	A	Lp_chr7_0.1	192115657	A	T	Lp_chr7
scaffold_1014_ref0032509	113202	T	C	Lp_chr7_0.1	192115653	A	G	Lp_chr7
scaffold_1014_ref0032509	113208	T	C	Lp_chr7_0.1	192115647	A	G	Lp_chr7
scaffold_1014_ref0032509	113211	C	A	Lp_chr7_0.1	192115644	G	T	Lp_chr7
scaffold_1014_ref0032509	113228	C	T	Lp_chr7_0.1	192115627	G	A	Lp_chr7
scaffold_1014_ref0032509	113231	T	C	Lp_chr7_0.1	192115624	A	G	Lp_chr7
scaffold_10150_ref0044835	23806	A	T	Lp_chr5_0	77883776	A	T	Lp_chr5
scaffold_10150_ref0044835	23811	C	T	Lp_chr5_0	77883781	C	T	Lp_chr5
scaffold_10150_ref0044835	23814	A	G	Lp_chr5_0	77883784	A	G	Lp_chr5
scaffold_10150_ref0044835	23816	C	T	Lp_chr5_0	77883786	C	T	Lp_chr5
scaffold_10150_ref0044835	23817	G	A	Lp_chr5_0	77883787	G	A	Lp_chr5
scaffold_10150_ref0044835	23826	C	T	Lp_chr5_0	77883796	C	T	Lp_chr5
scaffold_10150_ref0044835	23832	T	C	Lp_chr5_0	77883802	T	C	Lp_chr5
scaffold_10150_ref0044835	23848	C	T	Lp_chr5_0	77883818	C	T	Lp_chr5
scaffold_10150_ref0044835	23851	G	T	Lp_chr5_0	77883821	G	T	Lp_chr5
scaffold_10150_ref0044835	23881	A	G	Lp_chr5_0	77883851	A	G	Lp_chr5
scaffold_10150_ref0044835	24679	C	T	Lp_chr5_0	77884649	C	T	Lp_chr5
scaffold_10150_ref0044835	24694	A	T	Lp_chr5_0	77884664	A	T	Lp_chr5
scaffold_10150_ref0044835	24703	T	C	Lp_chr5_0	77884673	T	C	Lp_chr5
scaffold_10150_ref0044835	24713	C	T	Lp_chr5_0	77884683	C	T	Lp_chr5
scaffold_10150_ref0044835	28721	T	A	Lp_chr5_0	77888691	T	A	Lp_chr5
scaffold_10150_ref0044835	28755	A	C	Lp_chr5_0	77888725	A	C	Lp_chr5
scaffold_10150_ref0044835	28986	A	T	Lp_chr5_0	77888956	A	T	Lp_chr5
scaffold_10150_ref0044835	28989	A	G	Lp_chr5_0	77888959	A	G	Lp_chr5
scaffold_10150_ref0044835	29001	C	G	Lp_chr5_0	77888971	C	G	Lp_chr5
scaffold_10150_ref0044835	29016	T	A	Lp_chr5_0	77888986	T	A	Lp_chr5
scaffold_10150_ref0044835	29020	T	C	Lp_chr5_0	77888990	T	C	Lp_chr5
scaffold_10150_ref0044835	29024	T	C	Lp_chr5_0	77888994	T	C	Lp_chr5
scaffold_10150_ref0044835	29025	A	C	Lp_chr5_0	77888995	A	C	Lp_chr5
scaffold_10150_ref0044835	29037	C	A	Lp_chr5_0	77889007	C	A	Lp_chr5
scaffold_10153_ref0044834	24623	C	T	Lp_chr4_0	184889071	G	A	Lp_chr4
scaffold_10153_ref0044834	24625	G	A	Lp_chr4_0	184889069	C	T	Lp_chr4
scaffold_10153_ref0044834	24634	G	A	Lp_chr4_0	184889060	C	T	Lp_chr4
scaffold_10153_ref0044834	24643	C	T	Lp_chr4_0	184889051	G	A	Lp_chr4
scaffold_10153_ref0044834	24645	A	G	Lp_chr4_0	184889049	T	C	Lp_chr4
scaffold_10153_ref0044834	24646	C	T	Lp_chr4_0	184889048	G	A	Lp_chr4
scaffold_10153_ref0044834	24647	G	A	Lp_chr4_0	184889047	C	T	Lp_chr4
scaffold_10153_ref0044834	24649	C	G	Lp_chr4_0	184889045	G	C	Lp_chr4
scaffold_10153_ref0044834	24653	G	A	Lp_chr4_0	184889041	C	T	Lp_chr4
scaffold_10153_ref0044834	24659	C	A	Lp_chr4_0	184889035	G	T	Lp_chr4
scaffold_10153_ref0044834	24665	C	T	Lp_chr4_0	184889029	G	A	Lp_chr4
scaffold_10153_ref0044834	24677	C	T	Lp_chr4_0	184889017	G	A	Lp_chr4
scaffold_10153_ref0044834	24681	C	A	Lp_chr4_0	184889013	G	T	Lp_chr4
scaffold_10153_ref0044834	24684	G	T	Lp_chr4_0	184889010	C	A	Lp_chr4
scaffold_10153_ref0044834	24687	G	C	Lp_chr4_0	184889007	C	G	Lp_chr4
scaffold_10153_ref0044834	24691	G	A	Lp_chr4_0	184889003	C	T	Lp_chr4
scaffold_10153_ref0044834	24816	T	C	Lp_chr4_0	184888878	A	G	Lp_chr4
scaffold_10153_ref0044834	24822	T	A	Lp_chr4_0	184888872	A	T	Lp_chr4
scaffold_10153_ref0044834	24830	T	C	Lp_chr4_0	184888864	A	G	Lp_chr4
scaffold_10153_ref0044834	24835	T	A	Lp_chr4_0	184888859	A	T	Lp_chr4
scaffold_10153_ref0044834	24836	C	T	Lp_chr4_0	184888858	G	A	Lp_chr4
scaffold_10153_ref0044834	24837	G	A	Lp_chr4_0	184888857	C	T	Lp_chr4
scaffold_10153_ref0044834	24838	C	T	Lp_chr4_0	184888856	G	A	Lp_chr4
scaffold_10153_ref0044834	24841	G	A	Lp_chr4_0	184888853	C	T	Lp_chr4
scaffold_10153_ref0044834	24862	A	C	Lp_chr4_0	184888832	T	G	Lp_chr4
scaffold_10153_ref0044834	24870	T	G	Lp_chr4_0	184888824	A	C	Lp_chr4
scaffold_10153_ref0044834	24871	G	T	Lp_chr4_0	184888823	C	A	Lp_chr4
scaffold_10158_ref0015571	26458	G	T	Lp_chr1_0	10380488	G	T	Lp_chr1
scaffold_10158_ref0015571	26461	G	T	Lp_chr1_0	10380491	G	T	Lp_chr1
scaffold_10158_ref0015571	26465	C	G	Lp_chr1_0	10380495	C	G	Lp_chr1
scaffold_10158_ref0015571	26476	T	G	Lp_chr1_0	10380506	T	G	Lp_chr1
scaffold_10158_ref0015571	26515	T	A	Lp_chr1_0	10380545	T	A	Lp_chr1
scaffold_10159_ref0015572	43568	G	A	#N/A	#N/A	#N/A	#N/A	#N/A
scaffold_10159_ref0015572	43580	C	T	#N/A	#N/A	#N/A	#N/A	#N/A
scaffold_10159_ref0015572	43592	C	A	#N/A	#N/A	#N/A	#N/A	#N/A
scaffold_10159_ref0015572	43625	G	A	#N/A	#N/A	#N/A	#N/A	#N/A
scaffold_10159_ref0015572	43635	G	A	#N/A	#N/A	#N/A	#N/A	#N/A
scaffold_10159_ref0015572	43639	G	C	#N/A	#N/A	#N/A	#N/A	#N/A
scaffold_10159_ref0015572	43646	C	T	#N/A	#N/A	#N/A	#N/A	#N/A
scaffold_10159_ref0015572	43968	A	G	Lp_chr5_0	61954412	T	C	Lp_chr5
scaffold_10159_ref0015572	43978	C	T	Lp_chr5_0	61954402	G	A	Lp_chr5
scaffold_10159_ref0015572	43990	A	G	#N/A	#N/A	#N/A	#N/A	#N/A
scaffold_10159_ref0015572	43997	C	G	#N/A	#N/A	#N/A	#N/A	#N/A
scaffold_10159_ref0015572	44008	C	T	#N/A	#N/A	#N/A	#N/A	#N/A
scaffold_10159_ref0015572	44010	C	A	#N/A	#N/A	#N/A	#N/A	#N/A
scaffold_10159_ref0015572	44012	T	C	#N/A	#N/A	#N/A	#N/A	#N/A
scaffold_10159_ref0015572	44017	G	A	#N/A	#N/A	#N/A	#N/A	#N/A
scaffold_10159_ref0015572	44019	T	C	#N/A	#N/A	#N/A	#N/A	#N/A
scaffold_10159_ref0015572	44022	A	C	#N/A	#N/A	#N/A	#N/A	#N/A
scaffold_10159_ref0015572	44028	A	T	#N/A	#N/A	#N/A	#N/A	#N/A
scaffold_10159_ref0015572	44038	G	C	Lp_chr5_0	61954342	C	G	Lp_chr5
scaffold_1015_ref0032510	119405	A	G	Lp_chr2_0	158831898	A	G	Lp_chr2
scaffold_1015_ref0032510	119440	C	T	Lp_chr2_0	158831933	C	T	Lp_chr2
scaffold_1015_ref0032510	16034	A	G	Lp_chr2_0	158744619	A	G	Lp_chr2
scaffold_1015_ref0032510	16058	G	A	Lp_chr2_0	158744643	G	A	Lp_chr2
scaffold_1015_ref0032510	16061	T	C	Lp_chr2_0	158744646	T	C	Lp_chr2
scaffold_1015_ref0032510	16077	C	T	Lp_chr2_0	158744662	C	T	Lp_chr2
scaffold_1015_ref0032510	16078	G	A	Lp_chr2_0	158744663	G	A	Lp_chr2
scaffold_1015_ref0032510	16127	G	A	Lp_chr2_0	158744712	G	A	Lp_chr2
scaffold_10160_ref0046581	12451	G	C	Lp_chr5_0	146007470	G	C	Lp_chr5
scaffold_10160_ref0046581	13273	A	G	Lp_chr5_0	146008292	A	G	Lp_chr5
scaffold_10160_ref0046581	13305	G	A	Lp_chr5_0	146008324	G	A	Lp_chr5
scaffold_10160_ref0046581	15879	G	A	Lp_chr5_0	146010898	G	A	Lp_chr5
scaffold_10160_ref0046581	15885	G	T	Lp_chr5_0	146010904	G	T	Lp_chr5
scaffold_10160_ref0046581	16396	A	T	Lp_chr5_0	146011415	A	T	Lp_chr5
scaffold_10160_ref0046581	16473	G	A	Lp_chr5_0	146011492	G	A	Lp_chr5
scaffold_10160_ref0046581	16481	A	C	Lp_chr5_0	146011500	A	C	Lp_chr5
scaffold_10160_ref0046581	16488	G	T	Lp_chr5_0	146011507	G	T	Lp_chr5
scaffold_10160_ref0046581	16554	A	G	Lp_chr5_0	146011573	A	G	Lp_chr5
scaffold_10160_ref0046581	16571	A	C	Lp_chr5_0	146011590	A	C	Lp_chr5
scaffold_10160_ref0046581	16589	T	C	Lp_chr5_0	146011608	T	C	Lp_chr5
scaffold_10160_ref0046581	16698	T	A	Lp_chr5_0	146011717	T	A	Lp_chr5
scaffold_10160_ref0046581	16952	G	A	Lp_chr5_0	146011971	G	A	Lp_chr5
scaffold_10160_ref0046581	16970	C	T	Lp_chr5_0	146011989	C	T	Lp_chr5
scaffold_10160_ref0046581	16985	G	A	Lp_chr5_0	146012004	G	A	Lp_chr5
scaffold_10160_ref0046581	16997	T	C	Lp_chr5_0	146012016	T	C	Lp_chr5
scaffold_10160_ref0046581	17040	T	C	Lp_chr5_0	146012059	T	C	Lp_chr5
scaffold_10160_ref0046581	17495	C	T	Lp_chr5_0	146012514	C	T	Lp_chr5
scaffold_10160_ref0046581	17498	A	G	Lp_chr5_0	146012517	A	G	Lp_chr5
scaffold_10160_ref0046581	17537	A	G	Lp_chr5_0	146012556	A	G	Lp_chr5
scaffold_10160_ref0046581	17543	A	G	Lp_chr5_0	146012562	A	G	Lp_chr5
scaffold_10160_ref0046581	17605	G	A	Lp_chr5_0	146012624	G	A	Lp_chr5
scaffold_10160_ref0046581	17633	T	C	Lp_chr5_0	146012652	T	C	Lp_chr5
scaffold_10160_ref0046581	17948	C	T	Lp_chr5_0	146012967	C	T	Lp_chr5
scaffold_10160_ref0046581	17966	T	C	Lp_chr5_0	146012985	T	C	Lp_chr5
scaffold_10160_ref0046581	17967	C	T	Lp_chr5_0	146012986	C	T	Lp_chr5
scaffold_10160_ref0046581	17998	C	T	Lp_chr5_0	146013017	C	T	Lp_chr5
scaffold_10160_ref0046581	18038	G	A	Lp_chr5_0	146013057	G	A	Lp_chr5
scaffold_10160_ref0046581	18059	C	T	Lp_chr5_0	146013078	C	T	Lp_chr5
scaffold_10160_ref0046581	18767	A	G	Lp_chr5_0	146013786	A	G	Lp_chr5
scaffold_10160_ref0046581	19283	T	C	Lp_chr5_0	146014302	T	C	Lp_chr5
scaffold_10160_ref0046581	19286	T	G	Lp_chr5_0	146014305	T	G	Lp_chr5
scaffold_10160_ref0046581	19295	T	A	Lp_chr5_0	146014314	T	A	Lp_chr5
scaffold_10160_ref0046581	19320	C	T	Lp_chr5_0	146014339	C	T	Lp_chr5
scaffold_10160_ref0046581	24329	A	G	Lp_chr5_0	146019348	A	G	Lp_chr5
scaffold_10160_ref0046581	24396	G	T	Lp_chr5_0	146019415	G	T	Lp_chr5
scaffold_10160_ref0046581	24415	A	G	Lp_chr5_0	146019434	A	G	Lp_chr5
scaffold_10160_ref0046581	24437	A	G	Lp_chr5_0	146019456	A	G	Lp_chr5
scaffold_10160_ref0046581	24476	G	A	Lp_chr5_0	146019495	G	A	Lp_chr5
scaffold_10160_ref0046581	24499	T	C	Lp_chr5_0	146019518	T	C	Lp_chr5
scaffold_10160_ref0046581	24500	A	T	Lp_chr5_0	146019519	A	T	Lp_chr5
scaffold_10160_ref0046581	24536	G	T	Lp_chr5_0	146019555	G	T	Lp_chr5
scaffold_10160_ref0046581	24629	C	T	Lp_chr5_0	146019648	C	T	Lp_chr5
scaffold_10160_ref0046581	24662	T	C	Lp_chr5_0	146019681	T	C	Lp_chr5
scaffold_10160_ref0046581	24666	G	A	Lp_chr5_0	146019685	G	A	Lp_chr5
scaffold_10160_ref0046581	6423	G	C	Lp_chr5_0	146001442	G	C	Lp_chr5
scaffold_10160_ref0046581	6442	G	T	Lp_chr5_0	146001461	G	T	Lp_chr5
scaffold_10160_ref0046581	6554	A	G	Lp_chr5_0	146001573	A	G	Lp_chr5
scaffold_10161_ref0046579	7425	T	A	#N/A	#N/A	#N/A	#N/A	#N/A
scaffold_10161_ref0046579	7431	T	A	#N/A	#N/A	#N/A	#N/A	#N/A
scaffold_10161_ref0046579	7432	C	T	#N/A	#N/A	#N/A	#N/A	#N/A
scaffold_10161_ref0046579	7436	C	T	#N/A	#N/A	#N/A	#N/A	#N/A
scaffold_10161_ref0046579	7437	G	A	#N/A	#N/A	#N/A	#N/A	#N/A
scaffold_10161_ref0046579	7441	T	C	#N/A	#N/A	#N/A	#N/A	#N/A
scaffold_10161_ref0046579	7447	G	T	#N/A	#N/A	#N/A	#N/A	#N/A
scaffold_10161_ref0046579	7477	G	A	#N/A	#N/A	#N/A	#N/A	#N/A
scaffold_10162_ref0010289	27016	C	T	Lp_chr5_0	150704393	G	A	Lp_chr5
scaffold_10162_ref0010289	27017	G	A	Lp_chr5_0	150704392	C	T	Lp_chr5
scaffold_10162_ref0010289	27026	A	G	Lp_chr5_0	150704383	T	C	Lp_chr5
scaffold_10162_ref0010289	27032	A	T	Lp_chr5_0	150704377	T	A	Lp_chr5
scaffold_10162_ref0010289	27059	A	G	Lp_chr5_0	150704350	T	C	Lp_chr5
scaffold_10162_ref0010289	27063	A	T	Lp_chr5_0	150704346	T	A	Lp_chr5
scaffold_10162_ref0010289	27093	T	A	Lp_chr5_0	150704316	A	T	Lp_chr5
scaffold_10165_ref0012580	44099	G	A	Lp_chr4_0	262790875	G	A	Lp_chr4
scaffold_10165_ref0012580	44109	G	T	Lp_chr4_0	262790885	G	T	Lp_chr4
scaffold_10165_ref0012580	44147	A	G	Lp_chr4_0	262790923	A	G	Lp_chr4
scaffold_10165_ref0012580	44653	T	C	Lp_chr4_0	262791429	T	C	Lp_chr4
scaffold_10167_ref0012572	11617	T	C	Lp_chr4_0	377088998	T	C	Lp_chr4
scaffold_10167_ref0012572	11621	C	T	Lp_chr4_0	377089002	C	T	Lp_chr4
scaffold_10167_ref0012572	11628	T	C	Lp_chr4_0	377089009	T	C	Lp_chr4
scaffold_10167_ref0012572	11644	G	A	Lp_chr4_0	377089025	G	A	Lp_chr4
scaffold_10167_ref0012572	12021	T	C	Lp_chr4_0	377089402	T	C	Lp_chr4
scaffold_10167_ref0012572	12023	T	G	Lp_chr4_0	377089404	T	G	Lp_chr4
scaffold_10167_ref0012572	12037	T	A	Lp_chr4_0	377089418	T	A	Lp_chr4
scaffold_10167_ref0012572	12040	A	C	Lp_chr4_0	377089421	A	C	Lp_chr4
scaffold_10167_ref0012572	12057	C	T	Lp_chr4_0	377089438	C	T	Lp_chr4
scaffold_10167_ref0012572	12083	C	G	Lp_chr4_0	377089464	C	G	Lp_chr4
scaffold_10167_ref0012572	12095	G	A	Lp_chr4_0	377089476	G	A	Lp_chr4
scaffold_10167_ref0012572	12592	G	A	Lp_chr4_0	377089973	G	A	Lp_chr4
scaffold_10167_ref0012572	12608	T	A	Lp_chr4_0	377089989	T	A	Lp_chr4
scaffold_10167_ref0012572	12610	T	C	Lp_chr4_0	377089991	T	C	Lp_chr4
scaffold_10167_ref0012572	12612	G	A	Lp_chr4_0	377089993	G	A	Lp_chr4
scaffold_10167_ref0012572	12615	A	G	Lp_chr4_0	377089996	A	G	Lp_chr4
scaffold_10167_ref0012572	12624	G	T	Lp_chr4_0	377090005	G	T	Lp_chr4
scaffold_10168_ref0010283	35330	C	G	#N/A	#N/A	#N/A	#N/A	#N/A
scaffold_10168_ref0010283	35332	T	G	#N/A	#N/A	#N/A	#N/A	#N/A
scaffold_10168_ref0010283	35352	C	T	#N/A	#N/A	#N/A	#N/A	#N/A
scaffold_10168_ref0010283	35364	T	C	#N/A	#N/A	#N/A	#N/A	#N/A
scaffold_10168_ref0010283	35393	A	G	#N/A	#N/A	#N/A	#N/A	#N/A
scaffold_10168_ref0010283	35395	G	T	#N/A	#N/A	#N/A	#N/A	#N/A
scaffold_10168_ref0010283	35921	G	A	#N/A	#N/A	#N/A	#N/A	#N/A
scaffold_10168_ref0010283	35937	C	T	#N/A	#N/A	#N/A	#N/A	#N/A
scaffold_10168_ref0010283	35941	T	C	#N/A	#N/A	#N/A	#N/A	#N/A
scaffold_10168_ref0010283	35947	T	C	#N/A	#N/A	#N/A	#N/A	#N/A
scaffold_10168_ref0010283	35951	A	G	#N/A	#N/A	#N/A	#N/A	#N/A
scaffold_10168_ref0010283	35957	A	T	#N/A	#N/A	#N/A	#N/A	#N/A
scaffold_10168_ref0010283	35958	A	C	#N/A	#N/A	#N/A	#N/A	#N/A
scaffold_10168_ref0010283	36089	T	A	Lp_chr3_0	91801695	T	A	Lp_chr3
scaffold_10168_ref0010283	36118	C	G	#N/A	#N/A	#N/A	#N/A	#N/A
scaffold_10168_ref0010283	36122	A	G	#N/A	#N/A	#N/A	#N/A	#N/A
scaffold_10168_ref0010283	36123	C	T	#N/A	#N/A	#N/A	#N/A	#N/A
scaffold_10169_ref0010282	18931	T	G	Lp_chr5_0	145084853	A	C	Lp_chr5
scaffold_10169_ref0010282	18954	T	C	Lp_chr5_0	145084830	A	G	Lp_chr5
scaffold_10169_ref0010282	18977	C	A	Lp_chr5_0	145084807	G	T	Lp_chr5
scaffold_10169_ref0010282	19003	A	G	Lp_chr5_0	145084781	T	C	Lp_chr5
scaffold_10169_ref0010282	19005	A	C	Lp_chr5_0	145084779	T	G	Lp_chr5
scaffold_10169_ref0010282	19020	G	A	Lp_chr5_0	145084764	C	T	Lp_chr5
scaffold_10169_ref0010282	19050	C	G	Lp_chr5_0	145084734	G	C	Lp_chr5
scaffold_10169_ref0010282	19211	C	T	Lp_chr5_0	145084573	G	A	Lp_chr5
scaffold_10169_ref0010282	19258	G	A	Lp_chr5_0	145084526	C	T	Lp_chr5
scaffold_10169_ref0010282	7870	C	T	Lp_chr5_0	145095910	G	A	Lp_chr5
scaffold_10169_ref0010282	7882	G	A	Lp_chr5_0	145095898	C	T	Lp_chr5
scaffold_10169_ref0010282	7885	A	G	Lp_chr5_0	145095895	T	C	Lp_chr5
scaffold_10169_ref0010282	7893	A	C	Lp_chr5_0	145095887	T	G	Lp_chr5
scaffold_10169_ref0010282	7903	C	T	Lp_chr5_0	145095877	G	A	Lp_chr5
scaffold_10169_ref0010282	7906	G	A	Lp_chr5_0	145095874	C	T	Lp_chr5
scaffold_10169_ref0010282	7918	G	C	Lp_chr5_0	145095862	C	G	Lp_chr5
scaffold_10169_ref0010282	7919	A	G	Lp_chr5_0	145095861	T	C	Lp_chr5
scaffold_10169_ref0010282	7945	T	C	Lp_chr5_0	145095835	A	G	Lp_chr5
scaffold_10169_ref0010282	8083	G	A	Lp_chr5_0	145095697	C	T	Lp_chr5
scaffold_10169_ref0010282	8086	C	T	Lp_chr5_0	145095694	G	A	Lp_chr5
scaffold_10169_ref0010282	8098	G	C	Lp_chr5_0	145095682	C	G	Lp_chr5
scaffold_1016_ref0032511	131000	C	T	Lp_chr1_0	3780879	C	T	Lp_chr1
scaffold_1016_ref0032511	131013	T	G	Lp_chr1_0	3780892	T	G	Lp_chr1
scaffold_1016_ref0032511	131852	G	T	Lp_chr1_0	3781731	G	T	Lp_chr1
scaffold_1016_ref0032511	131857	G	C	Lp_chr1_0	3781736	G	C	Lp_chr1
scaffold_1016_ref0032511	131859	G	A	Lp_chr1_0	3781738	G	A	Lp_chr1
scaffold_1016_ref0032511	131883	A	G	Lp_chr1_0	3781762	A	G	Lp_chr1
scaffold_1016_ref0032511	131912	C	T	Lp_chr1_0	3781791	C	T	Lp_chr1
scaffold_1016_ref0032511	99913	C	G	Lp_chr1_0	3749155	C	G	Lp_chr1
scaffold_10171_ref0028228	18610	T	C	Lp_chr2_0	250476545	T	C	Lp_chr2
scaffold_10171_ref0028228	18625	G	T	Lp_chr2_0	250476560	G	T	Lp_chr2
scaffold_10171_ref0028228	18641	A	G	Lp_chr2_0	250476576	A	G	Lp_chr2
scaffold_10171_ref0028228	18646	C	G	Lp_chr2_0	250476581	C	G	Lp_chr2
scaffold_10173_ref0023595	6870	T	C	Lp_chr2_0	333527212	A	G	Lp_chr2
scaffold_10173_ref0023595	6891	G	A	Lp_chr2_0	333527191	C	T	Lp_chr2
scaffold_10173_ref0023595	6894	C	T	Lp_chr2_0	333527188	G	A	Lp_chr2
scaffold_10173_ref0023595	6897	A	G	Lp_chr2_0	333527185	T	C	Lp_chr2
scaffold_10173_ref0023595	6898	C	T	Lp_chr2_0	333527184	G	A	Lp_chr2
scaffold_10173_ref0023595	6907	G	T	Lp_chr2_0	333527175	C	A	Lp_chr2
scaffold_10173_ref0023595	6917	T	C	Lp_chr2_0	333527165	A	G	Lp_chr2
scaffold_10173_ref0023595	6930	A	G	Lp_chr2_0	333527152	T	C	Lp_chr2
scaffold_10173_ref0023595	6983	T	C	Lp_chr2_0	333527099	A	G	Lp_chr2
scaffold_10173_ref0023595	6984	T	C	Lp_chr2_0	333527098	A	G	Lp_chr2
scaffold_10173_ref0023595	6993	A	G	Lp_chr2_0	333527089	T	C	Lp_chr2
scaffold_10173_ref0023595	6998	C	A	Lp_chr2_0	333527084	G	T	Lp_chr2
scaffold_10173_ref0023595	7001	C	A	Lp_chr2_0	333527081	G	T	Lp_chr2
scaffold_10173_ref0023595	7002	G	A	Lp_chr2_0	333527080	C	T	Lp_chr2
scaffold_10173_ref0023595	7011	A	G	Lp_chr2_0	333527071	T	C	Lp_chr2
scaffold_10173_ref0023595	9107	C	A	Lp_chr2_0	333524975	G	T	Lp_chr2
scaffold_10173_ref0023595	9139	G	T	Lp_chr2_0	333524943	C	A	Lp_chr2
scaffold_10173_ref0023595	9140	T	A	Lp_chr2_0	333524942	A	T	Lp_chr2
scaffold_10173_ref0023595	9155	A	G	Lp_chr2_0	333524927	T	C	Lp_chr2
scaffold_10173_ref0023595	9169	C	T	Lp_chr2_0	333524913	G	A	Lp_chr2
scaffold_10173_ref0023595	9173	T	A	Lp_chr2_0	333524909	A	T	Lp_chr2
scaffold_10174_ref0028223	34580	A	C	#N/A	#N/A	#N/A	#N/A	#N/A
scaffold_10174_ref0028223	34597	A	C	#N/A	#N/A	#N/A	#N/A	#N/A
scaffold_10174_ref0028223	34607	A	G	#N/A	#N/A	#N/A	#N/A	#N/A
scaffold_10174_ref0028223	34610	G	A	#N/A	#N/A	#N/A	#N/A	#N/A
scaffold_10174_ref0028223	34618	T	A	#N/A	#N/A	#N/A	#N/A	#N/A
scaffold_10174_ref0028223	34625	A	T	#N/A	#N/A	#N/A	#N/A	#N/A
scaffold_10174_ref0028223	34627	T	A	#N/A	#N/A	#N/A	#N/A	#N/A
scaffold_10174_ref0028223	34634	G	A	#N/A	#N/A	#N/A	#N/A	#N/A
scaffold_10174_ref0028223	34641	G	T	#N/A	#N/A	#N/A	#N/A	#N/A
scaffold_10174_ref0028223	34648	G	A	#N/A	#N/A	#N/A	#N/A	#N/A
scaffold_10174_ref0028223	34674	A	G	#N/A	#N/A	#N/A	#N/A	#N/A
scaffold_10174_ref0028223	34675	G	A	#N/A	#N/A	#N/A	#N/A	#N/A
scaffold_10174_ref0028223	34683	A	G	#N/A	#N/A	#N/A	#N/A	#N/A
scaffold_10174_ref0028223	34690	G	C	#N/A	#N/A	#N/A	#N/A	#N/A
scaffold_10174_ref0028223	34691	T	C	#N/A	#N/A	#N/A	#N/A	#N/A
scaffold_10174_ref0028223	34698	G	A	#N/A	#N/A	#N/A	#N/A	#N/A
scaffold_10174_ref0028223	34699	T	C	#N/A	#N/A	#N/A	#N/A	#N/A
scaffold_10174_ref0028223	34722	T	C	#N/A	#N/A	#N/A	#N/A	#N/A
scaffold_10174_ref0028223	34728	G	C	#N/A	#N/A	#N/A	#N/A	#N/A
scaffold_10174_ref0028223	34752	A	G	#N/A	#N/A	#N/A	#N/A	#N/A
scaffold_10175_ref0028224	1739	A	T	Lp_chr2_0	82938047	T	A	Lp_chr2
scaffold_10175_ref0028224	2255	G	A	Lp_chr2_0	82937531	C	T	Lp_chr2
scaffold_10175_ref0028224	2297	A	G	Lp_chr2_0	82937489	T	C	Lp_chr2
scaffold_10175_ref0028224	9567	T	C	Lp_chr2_0	82930219	A	G	Lp_chr2
scaffold_10175_ref0028224	9588	G	A	Lp_chr2_0	82930198	C	T	Lp_chr2
scaffold_10175_ref0028224	9598	T	C	Lp_chr2_0	82930188	A	G	Lp_chr2
scaffold_10175_ref0028224	9600	A	G	Lp_chr2_0	82930186	T	C	Lp_chr2
scaffold_10175_ref0028224	9619	T	G	Lp_chr2_0	82930167	A	C	Lp_chr2
scaffold_10175_ref0028224	9626	G	A	Lp_chr2_0	82930160	C	T	Lp_chr2
scaffold_10175_ref0028224	9637	T	A	Lp_chr2_0	82930149	A	T	Lp_chr2
scaffold_10175_ref0028224	9642	C	T	Lp_chr2_0	82930144	G	A	Lp_chr2
scaffold_10175_ref0028224	9643	T	G	Lp_chr2_0	82930143	A	C	Lp_chr2
scaffold_10175_ref0028224	9747	T	C	Lp_chr2_0	82930039	A	G	Lp_chr2
scaffold_10175_ref0028224	9780	T	A	Lp_chr2_0	82930006	A	T	Lp_chr2
scaffold_10175_ref0028224	9813	A	G	Lp_chr2_0	82929973	T	C	Lp_chr2
scaffold_1017_ref0032512	152193	A	G	Lp_chr7_0.1	326273430	T	C	Lp_chr7
scaffold_1017_ref0032512	152232	G	A	Lp_chr7_0.1	326273391	C	T	Lp_chr7
scaffold_1017_ref0032512	152598	C	T	Lp_chr7_0.1	326273025	G	A	Lp_chr7
scaffold_1017_ref0032512	152630	T	A	Lp_chr7_0.1	326272993	A	T	Lp_chr7
scaffold_1017_ref0032512	152631	T	C	Lp_chr7_0.1	326272992	A	G	Lp_chr7
scaffold_1017_ref0032512	152655	T	A	Lp_chr7_0.1	326272968	A	T	Lp_chr7
scaffold_1017_ref0032512	152670	G	A	Lp_chr7_0.1	326272953	C	T	Lp_chr7
scaffold_1017_ref0032512	152685	C	A	Lp_chr7_0.1	326272938	G	T	Lp_chr7
scaffold_1017_ref0032512	152691	G	A	Lp_chr7_0.1	326272932	C	T	Lp_chr7
scaffold_1017_ref0032512	152787	T	C	Lp_chr7_0.1	326272836	A	G	Lp_chr7
scaffold_1017_ref0032512	152792	A	C	Lp_chr7_0.1	326272831	T	G	Lp_chr7
scaffold_1017_ref0032512	152793	A	T	Lp_chr7_0.1	326272830	T	A	Lp_chr7
scaffold_1017_ref0032512	152795	G	T	Lp_chr7_0.1	326272828	C	A	Lp_chr7
scaffold_1017_ref0032512	152806	T	G	Lp_chr7_0.1	326272817	A	C	Lp_chr7
scaffold_1017_ref0032512	152816	A	G	Lp_chr7_0.1	326272807	T	C	Lp_chr7
scaffold_1017_ref0032512	152821	T	C	Lp_chr7_0.1	326272802	A	G	Lp_chr7
scaffold_1017_ref0032512	152838	G	A	Lp_chr7_0.1	326272785	C	T	Lp_chr7
scaffold_1017_ref0032512	152882	G	T	Lp_chr7_0.1	326272741	C	A	Lp_chr7
scaffold_1017_ref0032512	152923	A	G	Lp_chr7_0.1	326272700	T	C	Lp_chr7
scaffold_1017_ref0032512	152927	A	C	Lp_chr7_0.1	326272696	T	G	Lp_chr7
scaffold_1017_ref0032512	153189	A	G	Lp_chr7_0.1	326272434	T	C	Lp_chr7
scaffold_1017_ref0032512	153197	A	T	Lp_chr7_0.1	326272426	T	A	Lp_chr7
scaffold_1017_ref0032512	153199	T	C	Lp_chr7_0.1	326272424	A	G	Lp_chr7
scaffold_1017_ref0032512	153213	A	G	Lp_chr7_0.1	326272410	T	C	Lp_chr7
scaffold_1017_ref0032512	153214	T	A	Lp_chr7_0.1	326272409	A	T	Lp_chr7
scaffold_1017_ref0032512	153220	T	A	Lp_chr7_0.1	326272403	A	T	Lp_chr7
scaffold_1017_ref0032512	153246	G	T	Lp_chr7_0.1	326272377	C	A	Lp_chr7
scaffold_1017_ref0032512	153248	C	T	Lp_chr7_0.1	326272375	G	A	Lp_chr7
scaffold_1017_ref0032512	153251	G	A	Lp_chr7_0.1	326272372	C	T	Lp_chr7
scaffold_1017_ref0032512	153261	C	G	Lp_chr7_0.1	326272362	G	C	Lp_chr7
scaffold_10180_ref0022843	28229	G	T	Lp_chr3_0	171962970	G	T	Lp_chr3
scaffold_10180_ref0022843	28271	G	C	Lp_chr3_0	171963012	G	C	Lp_chr3
scaffold_10180_ref0022843	28280	C	T	Lp_chr3_0	171963021	C	T	Lp_chr3
scaffold_10180_ref0022843	28281	G	A	Lp_chr3_0	171963022	G	A	Lp_chr3
scaffold_10180_ref0022843	28289	G	A	Lp_chr3_0	171963030	G	A	Lp_chr3
scaffold_10180_ref0022843	28295	G	A	Lp_chr3_0	171963036	G	A	Lp_chr3
scaffold_10180_ref0022843	28298	C	A	Lp_chr3_0	171963039	C	A	Lp_chr3
scaffold_10180_ref0022843	28395	C	T	Lp_chr3_0	171963136	C	T	Lp_chr3
scaffold_10180_ref0022843	28398	G	A	Lp_chr3_0	171963139	G	A	Lp_chr3
scaffold_10180_ref0022843	28403	A	G	Lp_chr3_0	171963144	A	G	Lp_chr3
scaffold_10180_ref0022843	28427	T	C	Lp_chr3_0	171963168	T	C	Lp_chr3
scaffold_10180_ref0022843	28430	G	A	Lp_chr3_0	171963171	G	A	Lp_chr3
scaffold_10180_ref0022843	28431	A	G	Lp_chr3_0	171963172	A	G	Lp_chr3
scaffold_10180_ref0022843	28433	T	C	Lp_chr3_0	171963174	T	C	Lp_chr3
scaffold_10180_ref0022843	28436	A	G	Lp_chr3_0	171963177	A	G	Lp_chr3
scaffold_10180_ref0022843	28472	C	G	Lp_chr3_0	171963213	C	G	Lp_chr3
scaffold_10184_ref0022839	10323	T	C	Lp_chr3_0	260669082	A	G	Lp_chr3
scaffold_10184_ref0022839	10329	C	G	Lp_chr3_0	260669076	G	C	Lp_chr3
scaffold_10184_ref0022839	10382	T	C	Lp_chr3_0	260669023	A	G	Lp_chr3
scaffold_10184_ref0022839	10392	C	T	Lp_chr3_0	260669013	G	A	Lp_chr3
scaffold_10184_ref0022839	10410	G	T	Lp_chr3_0	260668995	C	A	Lp_chr3
scaffold_10184_ref0022839	10442	G	A	Lp_chr3_0	260668963	C	T	Lp_chr3
scaffold_10184_ref0022839	10457	G	C	Lp_chr3_0	260668948	C	G	Lp_chr3
scaffold_10184_ref0022839	9492	A	G	Lp_chr3_0	260669913	T	C	Lp_chr3
scaffold_10184_ref0022839	9544	A	T	Lp_chr3_0	260669861	T	A	Lp_chr3
scaffold_10186_ref0022841	1088	C	G	Lp_chr6_0	250479409	G	C	Lp_chr6
scaffold_10186_ref0022841	1097	T	C	Lp_chr6_0	250479400	A	G	Lp_chr6
scaffold_10186_ref0022841	1110	A	T	Lp_chr6_0	250479387	T	A	Lp_chr6
scaffold_10186_ref0022841	1127	C	T	Lp_chr6_0	250479370	G	A	Lp_chr6
scaffold_10186_ref0022841	1129	T	C	Lp_chr6_0	250479368	A	G	Lp_chr6
scaffold_10186_ref0022841	1135	G	A	Lp_chr6_0	250479362	C	T	Lp_chr6
scaffold_10186_ref0022841	1137	C	T	Lp_chr6_0	250479360	G	A	Lp_chr6
scaffold_10186_ref0022841	1152	G	A	Lp_chr6_0	250479345	C	T	Lp_chr6
scaffold_10186_ref0022841	1164	C	T	Lp_chr6_0	250479333	G	A	Lp_chr6
scaffold_10186_ref0022841	1177	T	G	Lp_chr6_0	250479320	A	C	Lp_chr6
scaffold_10186_ref0022841	1182	T	C	Lp_chr6_0	250479315	A	G	Lp_chr6
scaffold_10186_ref0022841	1184	G	A	Lp_chr6_0	250479313	C	T	Lp_chr6
scaffold_10189_ref0022846	25294	T	C	Lp_chr4_0	300963962	T	C	Lp_chr4
scaffold_10189_ref0022846	25319	T	G	Lp_chr4_0	300963987	T	G	Lp_chr4
scaffold_10189_ref0022846	25323	T	C	Lp_chr4_0	300963991	T	C	Lp_chr4
scaffold_10189_ref0022846	36259	C	T	Lp_chr4_0	300974662	C	T	Lp_chr4
scaffold_10189_ref0022846	36261	A	G	Lp_chr4_0	300974664	A	G	Lp_chr4
scaffold_10189_ref0022846	36271	T	C	Lp_chr4_0	300974674	T	C	Lp_chr4
scaffold_10189_ref0022846	36302	C	G	Lp_chr4_0	300974705	C	G	Lp_chr4
scaffold_10189_ref0022846	36322	G	C	Lp_chr4_0	300974725	G	C	Lp_chr4
scaffold_1018_ref0032507	98670	T	C	Lp_chr4_0	34429719	T	C	Lp_chr4
scaffold_1018_ref0032507	98698	C	G	Lp_chr4_0	34429747	C	G	Lp_chr4
scaffold_1018_ref0032507	98702	G	C	Lp_chr4_0	34429751	G	C	Lp_chr4
scaffold_1018_ref0032507	98708	C	G	Lp_chr4_0	34429757	C	G	Lp_chr4
scaffold_1018_ref0032507	98714	A	G	Lp_chr4_0	34429763	A	G	Lp_chr4
scaffold_1018_ref0032507	98838	G	A	Lp_chr4_0	34429887	G	A	Lp_chr4
scaffold_1018_ref0032507	98873	A	G	Lp_chr4_0	34429922	A	G	Lp_chr4
scaffold_10190_ref0040647	29472	A	G	Lp_chr7_0.1	117650943	A	G	Lp_chr7
scaffold_10190_ref0040647	29475	C	T	Lp_chr7_0.1	117650946	C	T	Lp_chr7
scaffold_10190_ref0040647	29487	T	C	Lp_chr7_0.1	117650958	T	C	Lp_chr7
scaffold_10190_ref0040647	29493	A	G	Lp_chr7_0.1	117650964	A	G	Lp_chr7
scaffold_10190_ref0040647	29498	C	T	Lp_chr7_0.1	117650969	C	T	Lp_chr7
scaffold_10190_ref0040647	29501	A	G	Lp_chr7_0.1	117650972	A	G	Lp_chr7
scaffold_10190_ref0040647	29503	A	G	Lp_chr7_0.1	117650974	A	G	Lp_chr7
scaffold_10190_ref0040647	29508	A	G	Lp_chr7_0.1	117650979	A	G	Lp_chr7
scaffold_10190_ref0040647	29513	T	C	Lp_chr7_0.1	117650984	T	C	Lp_chr7
scaffold_10190_ref0040647	29519	T	A	Lp_chr7_0.1	117650990	T	A	Lp_chr7
scaffold_10190_ref0040647	29527	T	G	Lp_chr7_0.1	117650998	T	G	Lp_chr7
[truncated: 243,058+ more rows]
