# Supplementary material for: How Robust Are Genomic Offset Predictions to Methodological Choices? Insights From Perennial Ryegrass
Source: Mol Ecol. 2026 Jul 13;35(14):e70463. doi: 10.1111/mec.70463 (PMC13361167; doi:10.1111/mec.70463)
Supplement: Supplementary file 7 — Table S3: Climatic variable description and value at the 457 populations sites. [file MEC-35-e70463-s004.xlsx]

## Sheet: Feuil1
Table S3 : Climatic variable description and value at the 457 populations sites.
					Entry_number
Environmental variable	Type	Description	Unit	1989-2010	1	2	3	6	7	8	9	10	11	12	13	14	15	16	17	21	22	24	25	26	27	28	29	30	31	32	33	34	35	36	37	38	39	40	41	42	43	44	46	47	48	49	50	51	52
bio1	BIOCLIM derived variables	Annual mean temperature	°C	mean	4.265575533	8.342537843	4.308845449	9.80586649	9.127266477	7.391811293	9.679407338	9.834084301	9.304879424	9.02120657	9.296604594	9.616135063	9.939187174	8.92729729	8.447723917	9.087133401	9.789195076	8.971429736	9.568457415	8.934362636	7.686948885	9.751501585	9.013280902	9.057162102	8.33523764	10.52046826	9.726314613	9.651044067	9.521767533	9.563469727	9.644096116	9.532587328	8.854983373	8.179264626	9.326575371	8.705318032	8.179736257	10.9349541	8.512013989	9.641275157	8.336780872	9.973625392	9.657606238	9.521524091	9.066546436
bio2	BIOCLIM derived variables	Mean diurnal range	°C	mean	6.128015846	9.246029905	7.647383478	9.053480167	8.017454144	8.066977037	8.411705101	8.843092691	8.030566553	8.765754861	6.677730687	6.334877694	4.98155767	9.412102238	8.658201438	7.835044233	9.173929564	5.929908229	8.398389569	5.98203137	8.662816321	9.58999754	7.95687764	7.376754465	9.472819573	8.397022237	8.036968698	7.718243628	8.673127613	8.897772219	8.940141196	8.68801174	8.597086054	9.177547546	8.057461816	9.043814393	8.720078944	8.601559175	8.793079116	8.438544994	8.580628119	9.155533527	9.022801706	8.789655946	7.894789723
bio3	BIOCLIM derived variables	Isothermality (bio2 / bio7 × 100)	%	mean	25.97315959	32.15457189	29.38312626	31.93470909	29.56494698	29.84685931	30.6613138	31.23538217	30.2285221	31.58812132	27.44080424	27.63198842	23.31345068	33.56736679	32.10432492	29.38858069	32.30068934	25.03498296	30.90245584	25.06809405	31.0918216	33.33751755	31.11408144	30.50000744	33.8337145	33.61274873	31.72266675	31.60098633	30.91553592	32.3395398	31.92186772	30.91454339	32.14359597	33.87100508	31.76465647	32.82997842	31.95872633	30.91580995	32.33133165	30.4080702	32.21552605	33.37276271	34.19252433	31.80078247	29.40018171
bio4	BIOCLIM derived variables	Temperature seasonality (standard deviation of average daily mean temperature per year-slice x100)	°C × 100	mean	626.6442445	697.2683796	672.7980246	663.238902	658.366451	655.1156704	657.1710518	675.9332734	631.0529818	645.1221095	599.6209168	562.2076872	541.9708057	672.5961446	668.7827081	644.2464191	656.1555598	604.8342686	623.1613081	605.9193134	672.0814037	675.311041	596.8209838	574.2144298	649.5342942	566.4028727	584.9759238	568.606993	664.5819414	638.4321606	656.4169783	683.2257181	609.0315155	634.7788564	589.9403773	639.8428089	639.1993264	657.5575306	632.8530398	654.5004093	615.9895463	650.4072155	610.1065662	652.1261776	644.1391451
bio5	BIOCLIM derived variables	Average daily maximum temperature (tasmax) of warmest 14/15 days period	°C × 15	mean	17.38718626	24.99696077	19.02456134	26.23476642	24.64535705	22.98845389	25.52918099	26.01820417	24.71840583	25.23417668	23.36708112	22.89024595	22.0566262	24.12051415	23.41244927	24.63597507	26.24400888	22.52845491	25.57663622	22.33494334	24.09102466	26.20516516	24.14731017	23.15577266	23.18870231	25.11100932	24.38094007	23.62294684	25.77345161	25.61727453	25.99149138	25.73481081	24.68931504	24.589972	24.17094425	25.44777436	24.06890615	26.97087894	24.96686489	25.79378504	24.4655015	26.25204016	26.16465367	25.6530237	24.47584419
bio6	BIOCLIM derived variables	Average daily minimum temperature (tasmin) of coldest 14/15 days period	°C	mean	-6.206461731	-3.757985608	-7.001884619	-2.11520271	-2.472750589	-4.039438566	-1.905080818	-2.292935559	-1.847783973	-2.515985396	-0.967958866	-0.035638347	0.688885579	-3.918927537	-3.556507281	-2.024190371	-2.157643688	-1.15803307	-1.600458096	-1.52818466	-3.771017109	-2.561216516	-1.425926359	-1.030301655	-4.809463759	0.129350408	-0.954157893	-0.801112424	-2.280817399	-1.896327311	-2.01483104	-2.36850494	-2.056560132	-2.505614688	-1.195178697	-2.099652805	-3.216533366	-0.85164678	-2.229908856	-1.957219682	-2.169569131	-1.182109081	-0.22357558	-1.986723706	-2.377016111
bio7	BIOCLIM derived variables	Temperature Annual Range (bio5 - bio6)	°C	mean	23.59364799	28.75494637	26.02644596	28.34996913	27.11810764	27.02789246	27.43426181	28.31113973	26.5661898	27.75016207	24.33503999	22.92588429	21.36774062	28.03944169	26.96895655	26.66016544	28.40165257	23.68648798	27.17709431	23.863128	27.86204177	28.76638168	25.57323653	24.18607431	27.99816607	24.98165891	25.33509796	24.42405926	28.05426901	27.51360185	28.00632242	28.10331575	26.74587517	27.09558669	25.36612295	27.54742716	27.28543952	27.82252572	27.19677374	27.75100472	26.63507063	27.43414924	26.38822925	27.6397474	26.8528603
bio8	BIOCLIM derived variables	Mean temperature of wettest quarter	°C	mean	11.91573349	16.89013995	12.52263115	17.8932282	17.80415896	15.3664657	18.25754607	18.62015092	17.60171037	15.77224694	17.33755656	11.21098702	11.95804887	17.28278571	16.7585323	16.12291642	16.81548203	17.20102805	16.42250551	17.15061882	14.88127528	18.50264635	16.99212822	12.47500089	16.46361465	16.61955975	16.08989931	15.95813524	17.63900488	17.97167537	18.25505182	17.80720823	15.35619226	14.99270487	17.17551059	2.487254882	15.96519575	4.427919128	15.22743498	16.51622269	14.96016023	3.584824397	3.74876761	18.07610837	17.62972207
bio9	BIOCLIM derived variables	Mean temperature of driest quarter	°C	mean	0.529738709	3.24800127	-4.047946777	4.788780153	1.055506381	-0.715754958	6.412310239	6.600148443	6.024598017	2.90662563	4.244035835	9.508486139	9.405913256	0.487987255	0.064073664	5.63233273	4.807918241	3.555901703	4.64124312	5.01242692	10.37724903	6.571768945	10.74718866	8.903638838	0.324358713	10.87579624	9.991339224	9.759403516	6.291892896	4.524858853	6.313263128	1.074025557	4.177118052	3.365539656	9.438528753	3.899317727	0.318120454	6.153625594	3.78214291	1.619351726	3.58834387	12.49055564	11.87970946	6.187688182	3.852599146
bio10	BIOCLIM derived variables	Mean temperature of warmest quarter	°C	mean	12.51134906	17.44263457	13.04606987	18.55189966	17.8083678	15.98144342	18.35230466	18.7478632	17.62147656	17.50379444	17.33755656	17.10872809	17.20373367	17.84712591	17.33098093	17.59688072	18.44997782	17.20102805	17.79339564	17.15061882	16.40894105	18.6728243	16.99212822	16.73924081	16.99077784	17.96638491	17.45909663	17.17593758	18.29458178	18.01699283	18.32876569	18.45342749	16.87005188	16.52709666	17.17551059	17.10342918	16.58502669	19.6079907	16.82334176	18.25042509	16.4328774	18.53187801	17.72560096	18.13992979	17.62972207
bio11	BIOCLIM derived variables	Mean temperature of coldest quarter	mm	mean	-3.594035497	-0.680145419	-4.325651172	1.396546374	0.896591608	-0.926461247	1.422462623	1.311014436	1.396361348	0.758993741	1.886676469	2.595180595	3.196405597	0.381608279	-0.034742238	1.057418488	1.475890597	1.619522378	1.652469162	1.558933216	-1.031760411	1.219913978	1.628984102	1.980670399	0.157369448	3.269745299	2.370413463	2.470817123	1.093316319	1.579846309	1.414452063	0.762805082	1.001782538	-0.021367207	1.992807957	0.44434474	0.000288102	2.487332443	0.336608829	1.25162168	0.407816934	1.565863287	1.786248431	1.366455637	1.041674553
bio12	BIOCLIM derived variables	Cumulated annual precipitation	mm	mean	1363.212752	712.1336613	1145.449434	578.8645315	557.5740472	792.7409568	530.1857074	548.845544	632.6855704	551.0093637	617.7631255	776.4503171	819.0439534	983.9689872	1036.374522	540.6685115	541.5529442	606.2208403	574.0393708	586.1628858	851.5307801	562.5522089	824.4714	870.6118827	1263.73148	786.3301868	743.2160268	861.5796986	620.5013241	576.3041053	531.6573112	700.6461848	945.8478162	684.0456192	849.9138455	628.6471927	813.6961652	673.9441609	766.2332203	582.1168517	595.4399216	873.7283602	1062.263358	551.8868856	583.2792749
bio13	BIOCLIM derived variables	Cumulated precipitation of wettest 14 days period	mm	mean	77.87628174	39.54343843	69.09214211	32.14051199	37.32171869	46.91426468	29.07793522	30.35023737	34.54855776	32.5984664	37.53479433	43.56672144	49.26730251	65.5596447	69.50799274	31.43053579	29.60518026	39.678298	27.92346287	36.39945793	43.69666767	34.20006847	44.8793149	48.04143667	81.60602665	40.31367302	40.69752693	46.27846241	38.68288803	34.36237526	28.21042204	46.31272888	51.68354273	34.78293562	44.59575367	34.21543837	47.05807972	39.29831028	39.76101685	38.49880838	32.55788136	50.41321635	64.65959072	29.19164276	34.96227217
bio14	BIOCLIM derived variables	Cumulated precipitation of driest 14 days period	mm	mean	30.89667845	18.13209391	28.41103077	11.59413636	12.17609727	17.00419092	10.8688277	12.20272505	14.48969245	12.46211851	13.91577828	16.56534243	14.36758852	17.87240672	19.94457531	13.97377276	10.70295024	13.82834804	11.17799366	14.62765622	19.50045967	11.18961024	16.47574592	17.5243547	28.03205013	17.67214847	16.41933274	18.33047962	12.96323311	11.45459294	9.932580471	14.79277349	24.09195161	18.1181066	18.54650927	15.40870547	19.47550082	17.40198708	20.2319417	10.57882774	13.49454451	24.3047936	26.04778075	11.28216159	14.33715725
bio15.mod	BIOCLIM derived variables	Precipitation seasonality (standard deviation of cumulated precipitation per year-slice × 100)	mm × 100	mean	1033.425602	580.643049	1076.162947	574.0293283	640.8722884	789.3077691	476.3649781	491.1787139	501.9141428	488.0959097	587.4471158	703.1906842	827.4393489	1378.86605	1448.891553	394.1343566	549.8378445	600.9143792	416.0003131	496.9549138	541.0997958	550.2963207	642.4777354	830.6867591	1484.2509	552.3121385	615.8184386	784.8560221	622.8543103	539.3993774	480.0739493	732.6497827	744.4154967	452.7517486	671.3723099	435.4203546	742.1058643	530.2438838	518.6059153	749.383838	466.2040165	614.237708	984.0063748	470.602769	554.0713064
bio16	BIOCLIM derived variables	Cumulated precipitation of wettest quarter	mm	mean	375.9954815	204.3329177	358.2449718	169.8267558	184.4616985	246.1736217	152.09269	159.0406177	180.2987812	157.8440683	190.2366304	221.3461509	252.3870816	349.5007696	370.8986793	142.8855367	158.6894631	183.5334964	148.404146	173.2414768	216.0737038	167.4064217	224.0165758	257.7999158	423.4347982	202.1379426	205.6091402	247.1387472	184.4951706	173.2119284	151.7027094	218.303441	250.0285397	177.3490074	238.3835235	164.5025325	240.9779587	177.4640477	197.221338	189.6041043	155.0471802	224.3787484	307.1060443	158.4147072	178.9680765
bio17	BIOCLIM derived variables	Cumulated precipitation of driest quarter	mm	mean	261.2896919	133.7811444	213.698122	103.7835803	94.47866166	141.9615092	95.90151489	102.3558774	120.5897059	104.3900336	108.0167505	129.3015425	129.6184306	139.7753682	149.561378	106.7211576	93.87455595	103.3099138	117.8583033	105.3038387	177.7737768	106.348145	144.2084024	139.1043854	207.5004592	150.3243051	141.025389	149.4049149	114.3241086	103.9020593	95.87523925	122.4655117	177.8437133	141.4384909	151.8735044	126.5723596	148.3836597	133.2293227	150.4687059	88.76027036	116.4108469	179.6627769	188.8550968	101.8309755	105.0206246
bio18	BIOCLIM derived variables	Cumulated precipitation of warmest quarter	mm	mean	368.7281456	201.9414043	355.5197392	167.5291381	176.3450208	240.7631841	150.1126347	158.3930845	177.2719929	148.9447041	190.2366304	206.5778406	215.9566116	337.8305593	357.5406365	139.9086061	155.1861653	183.5334964	144.973505	173.2414768	208.9994898	166.9529417	224.0165758	249.7002411	409.4194741	190.3248217	191.4561176	246.2478824	180.1488228	168.3841276	149.2973824	215.9725833	247.5490704	170.4827187	238.3835235	150.7516813	238.2730937	163.4031508	192.3113425	185.250001	153.3634484	198.4542551	229.2395091	155.5138848	178.9680765
bio19	BIOCLIM derived variables	Cumulated precipitation of coldest quarter	mm	mean	301.4289408	148.7398186	222.8763094	111.4620672	96.6060735	146.4928429	111.7005352	114.413065	137.248278	108.6203833	126.3234839	173.2096062	178.9581752	143.8220029	154.2829647	119.5851506	102.3818228	113.5194592	127.5605663	120.66724	208.1422977	112.9528582	200.5757637	183.1624603	216.4076657	187.4557006	170.9858837	183.6440854	120.3596509	118.9475427	112.5260919	126.8401262	200.9788086	156.3202248	192.5931268	154.1546838	153.9092351	158.1071093	172.5932214	90.36687422	132.6223345	216.1305506	284.7983675	117.6904467	113.4904435
bio.ad.20	BIOCLIM derived variables	Precipitation - evapotranspiration of wettest quarter	mm	mean	146.3742618	-93.11963065	115.4055965	-91.20559663	-90.39130778	-17.69186597	-132.290628	-127.4074512	-91.02145244	-125.5682707	-80.24928403	112.3978016	139.5364319	43.6177373	66.25728994	-75.5542976	-137.0555074	-101.2409036	-78.2668902	-101.0591175	-48.37693366	-121.3895526	-41.18295321	120.4026949	126.3861154	-22.19006962	-8.98173036	36.03428128	-77.30045234	-106.7011071	-130.7373248	-75.41770101	35.67289444	-94.46347003	-23.84256517	142.0276683	-28.13995628	144.8279594	-81.34005327	-103.0040462	-57.22847758	196.33234	279.7983497	-121.0770926	-97.43518032
bio.ad.21	BIOCLIM derived variables	Precipitation - evapotranspiration of driest quarter	mm	mean	209.1877261	69.95537554	211.2915844	32.18973436	77.29530116	132.2071622	-8.954190249	-4.65058675	22.68895536	57.43832968	45.13648609	-41.73405591	-44.27094017	123.5099397	134.4812025	13.11400459	21.41009559	45.51850291	46.36199658	19.13564996	-14.39549069	-1.95080728	-57.84076567	-26.11785883	191.4175109	-37.3000756	-33.5254877	-22.01503361	8.971338133	36.1465477	-7.204700643	101.6267349	112.5584234	80.90137476	-14.82894105	59.6031604	131.7031919	41.27406176	85.42553803	64.6666328	54.49755284	-43.64668553	-24.94616401	0.46563533	43.7386964
bio.ad.22	BIOCLIM derived variables	Precipitation - evapotranspiration of warmest quarter	mm	mean	137.0751336	-92.51536533	111.4895933	-131.2254973	-111.9414975	-22.55775726	-148.4546881	-141.7104135	-107.8729393	-142.1391175	-80.24928403	-56.07701629	-51.00336491	32.38596687	53.0398409	-145.8918612	-145.4864484	-101.2409036	-134.7980656	-101.0591175	-63.92978389	-136.0886902	-41.18295321	-11.96945749	112.5153974	-100.3627645	-88.21574928	-15.37269329	-118.5030842	-125.5766883	-147.2272802	-75.07888541	-31.22154386	-109.6828829	-23.84256517	-143.699864	-29.73918534	-161.3007978	-95.6448251	-114.2266525	-123.3535805	-108.4547578	-67.72020491	-138.5831535	-97.43518032
bio.ad.23	BIOCLIM derived variables	Precipitation - evapotranspiration of coldest quarter	mm	mean	296.8751393	138.4176602	220.5008682	94.3467666	83.18815181	136.1713962	95.76569732	98.15095056	122.6036905	92.54723553	110.892609	155.0065588	158.1055765	125.7124962	137.4914623	106.3851636	84.90102677	97.09223075	108.4646118	107.3218418	199.4838752	96.22515055	186.121222	167.4964707	199.2272291	164.687092	152.9195076	165.5302343	103.6595866	102.447122	96.33329436	111.0820568	186.1259644	144.7483772	176.9072014	140.9499396	141.6479028	135.2909566	159.9166359	72.24633603	119.7915494	197.7395544	267.4662858	102.3977123	99.79836017
bio.ad.24	BIOCLIM derived variables	Evapotranspiration of wettest quarter	mm	mean	229.6212197	297.4525483	242.8393752	261.0323524	274.8530063	263.8654876	284.383318	286.4480689	271.3202336	283.412339	270.4859145	108.9483492	112.8506497	305.8830323	304.6413893	218.4398343	295.7449706	284.7744	226.6710362	274.3005943	264.4506374	288.7959743	265.199529	137.3972209	297.0486829	224.3280122	214.5908705	211.1044659	261.7956229	279.9130354	282.4400343	293.7211421	214.3556452	271.8124774	262.2260886	22.47486415	269.117915	32.63608829	278.5613913	292.6081505	212.2756578	28.04640841	27.3076946	279.4917998	276.4032568
bio.ad.25	BIOCLIM derived variables	Evapotranspiration of driest quarter	mm	mean	52.10196583	63.82576884	2.406537575	71.59384595	17.1833605	9.754347009	104.8557051	107.0064641	97.90075059	46.95170393	62.88026437	171.0355984	173.8893708	16.26542853	15.08017549	93.60715296	72.46446035	57.79141084	71.49630673	86.16818877	192.1692675	108.2989523	202.0491681	165.2222442	16.08294827	187.6243807	174.5508767	171.4199485	105.3527705	67.75551162	103.0799399	20.83877682	65.28528984	60.5371161	166.7024454	66.96919916	16.68046785	91.95526091	65.04316786	24.09363756	61.91329411	223.3094625	213.8012608	101.3653402	61.28192824
bio.ad.26	BIOCLIM derived variables	Evapotranspiration of warmest quarter	mm	mean	231.653012	294.4567697	244.0301458	298.7546353	288.2865182	263.3209413	298.5673228	300.1034981	285.1449322	291.0838216	270.4859145	262.6548569	266.9599765	305.4445924	304.5007956	285.8004673	300.6726137	284.7744	279.7715706	274.3005943	272.9292737	303.0416319	265.199529	261.6696986	296.9040768	290.6875862	279.6718669	261.6205757	298.651907	293.9608159	296.5246625	291.0514687	278.7706142	280.1656016	262.2260886	294.4515453	268.012279	324.7039486	287.9561676	299.4766535	276.7170289	306.9090129	296.959714	294.0970383	276.4032568
bio.ad.27	BIOCLIM derived variables	Evapotranspiration of coldest quarter	mm	mean	4.553801454	10.32215836	2.375441197	17.11530065	13.41792168	10.32144667	15.93483786	16.26211439	14.64458754	16.07314773	15.43087497	18.20304737	20.85259867	18.10950669	16.79150244	13.199987	17.48079605	16.4272285	19.09595447	13.3453982	8.658422548	16.72770766	14.4545417	15.66598965	17.18043661	22.76860867	18.06637613	18.1138511	16.70006429	16.50042066	16.19279757	15.75806932	14.85284423	11.57184751	15.68592542	13.20474419	12.26133228	22.81615267	12.67658552	18.12053818	12.83078507	18.39099618	17.33208171	15.29273444	13.6920833
cum_ws	Ecophysiological indices	Cumulated water stress (negative values, stress increases as value decreases)	mm	mean	0	-1031.866938	0	-2481.771061	-1817.553893	0	-3126.733065	-2968.952413	-1739.958431	-2799.459918	-1492.882911	-718.7177712	-801.8346502	0	0	-2700.710846	-2732.08586	-1833.006064	-2838.116648	-1911.914638	0	-2807.513778	-406.7881787	-25.3747777	0	-1112.128947	-925.068027	0	-2119.076276	-2376.052904	-2982.066587	-779.4935395	0	-1286.945773	0	-2309.418176	0	-2844.166538	-758.5199971	-1933.236179	-1819.835324	-1044.44783	-98.63429793	-2735.347736	-1837.918198
daily_ws	Ecophysiological indices	Daily mean water stress (negative values, stress increases as value decreases)	mm	mean	0	-13.94414781	0	-18.80129592	-14.77686092	0	-21.27029296	-20.47553388	-15.81780391	-21.20802968	-14.49400885	-11.97862952	-12.14900985	0	0	-20.61611333	-19.79772362	-17.13089779	-21.66501258	-17.70291331	0	-19.49662346	-8.843221276	-0.768932657	0	-13.23963032	-10.88315326	0	-16.5552834	-17.47097724	-20.8536125	-9.279684994	0	-16.08682217	0	-21.99445882	0	-22.93682692	-13.30736837	-15.22233212	-19.1561613	-15.35952691	-5.191278838	-19.67876069	-15.1894066
pet_au	Seasonal climate descriptors	Cumulated evapotranspiration for autumn period	mm	mean	58.89913218	78.57444033	58.67110688	84.06950639	76.23444054	71.59166953	81.92476312	82.7195363	77.28608272	82.09212519	78.49836528	80.51286032	83.88211358	88.50977342	86.89492931	75.45943676	84.29900427	78.2954139	84.52816239	76.0510341	70.29978918	83.06212183	74.89229856	74.9062275	88.78815863	89.42856337	80.26926606	79.54121991	84.48692802	81.34417035	82.00332321	84.1341966	76.55235741	74.43649656	76.22999252	78.57321228	75.07493047	96.68302528	77.26489561	86.20896487	74.66539099	87.84069762	85.30319602	80.01621193	77.19716408
pet_sp	Seasonal climate descriptors	Cumulated evapotranspiration for spring period	mm	mean	110.8532968	177.996867	120.172702	183.6521428	170.8620646	149.9947124	183.0062549	184.8413595	173.4550599	175.06184	169.6145752	171.0355984	173.8893708	182.1375887	177.1369496	169.1903355	185.5621988	166.0433674	178.0505948	160.0348656	156.7629088	187.0165884	166.2291741	165.2222442	170.7141228	187.6243807	174.5508767	171.4199485	182.4139734	178.879458	179.8790972	180.0479942	166.8074612	164.1925545	166.7024454	173.1337933	157.978328	206.2628224	170.2969799	184.4576269	162.7604727	189.326133	180.8822652	178.8780355	170.4243349
pet_su	Seasonal climate descriptors	Cumulated evapotranspiration for summer period	mm	mean	257.5681881	329.6297208	271.5134877	333.8719638	322.1576985	293.6185021	333.3882635	335.3261147	318.160586	325.3735015	317.3467546	306.6547517	312.5083655	341.6539202	340.4870804	318.9090845	335.8408824	334.0292937	328.3376118	321.6344076	304.4337936	338.3468264	310.5291089	306.3751777	332.0087139	324.0449294	312.0225452	306.3202585	333.5385985	328.5173672	331.3096269	325.3242284	310.9590486	312.1218082	306.3616737	328.100669	299.1054434	362.8547901	321.0864604	334.8982234	308.5058312	342.7388838	330.8822358	328.2046457	324.148407
pet_wi	Seasonal climate descriptors	Cumulated evapotranspiration for winter period	mm	mean	6.838222596	16.35694862	3.500094731	24.9880741	19.28259542	15.38008498	22.97650391	23.66252356	20.98231781	23.85151333	21.58488775	25.05589901	28.45994063	26.55357243	24.72094852	18.88797796	25.50730253	18.84569498	27.47527964	18.58502457	13.51087836	24.35079223	20.34197012	21.56535865	24.94631357	32.1039698	25.2495582	25.1475944	24.38781438	23.59102885	23.30750013	23.2591566	22.04325322	17.9424535	21.90472675	20.11437229	18.53876581	33.90429925	19.58890664	26.74598571	19.50557345	27.48305757	25.85222843	21.9890693	19.63390341
laut	Ecophysiological indices	Length of the autumn growth period	number of days	mean	189	34	133	0	0	49	0	0	10	0	19	44	48	119	63	0	0	19	0	13	35	0	53	66	77	29	26	63	0	0	0	0	63	20	63	14	49	20	26	4	18	41	54	0	0
lmts	Ecophysiological indices	Length of the heat stress period (dtse - dtsb +1)	number of days	mean	0	0	0	0	0	0	0	0	0	0	0	0	0	0	0	0	0	0	0	0	0	0	0	0	0	0	0	0	0	0	0	0	0	0	0	0	0	0	0	0	0	0	0	0	0
lmws	Ecophysiological indices	Length of the water (drought) stress period (dwse - dwsb + 1)	number of days	mean	0	75	0	133	124	0	148	146	111	133	104	61	67	0	0	132	139	108	132	109	0	145	47	6	0	85	86	0	129	137	144	85	0	81	0	106	0	125	58	128	96	69	20	140	122
lspring	Ecophysiological indices	Length of the spring growth period (dwsb - dgrb + 1)	number of days	mean	7	129	63	113	103	161	100	91	117	101	115	133	123	119	175	97	108	111	114	116	189	91	138	166	161	124	126	175	114	106	103	140	175	123	175	104	175	121	140	120	110	142	164	104	105
lvr	Ecophysiological indices	Length of period with temperatures favourable for vernalisation	number of days	mean	5	7	5	11	10	5	11	11	11	11	11	11	10	10	8	11	11	11	11	11	5	11	11	11	9	10	11	11	11	11	11	10	11	8	11	9	8	10	9	11	9	11	11	11	11
pr_au	Seasonal climate descriptors	Cumulated precipitation for autumn period	mm	mean	309.1082797	155.2994907	216.956027	125.4064776	116.0172048	159.0044503	118.1068996	114.7824126	138.9442115	126.5586067	141.4147303	205.0869303	236.0040598	196.3372891	203.5448439	122.0943983	120.190361	150.3360093	127.2735864	138.6474223	190.2270875	117.2607746	192.3618159	235.214025	249.2834792	192.2256079	174.9550891	209.5157332	138.6889411	127.4313328	118.6493311	146.6375468	236.2527437	160.9625008	198.2883785	148.7615373	185.9850845	166.5260026	183.3502979	126.5614473	142.7484491	205.9432967	275.9711895	124.0080627	123.8417447
pr_pet_au	Seasonal climate descriptors	Cumulated precipitation - cumulated evapotranspiration for autumn period	mm	mean	250.2091475	76.72505036	158.2849202	41.33697118	39.78276423	87.41278079	36.1821365	32.06287635	61.65812876	44.46648155	62.91636503	124.57407	152.1219462	107.8275157	116.6499146	46.6349615	35.89135675	72.04059537	42.745424	62.59638821	119.9272983	34.19865278	117.4695174	160.3077975	160.4953206	102.7970445	94.68582304	129.9745133	54.2020131	46.08716247	36.64600788	62.50335018	159.7003863	86.52600425	122.058386	70.18832503	110.9101541	69.84297737	106.0854023	40.35248239	68.0830581	118.102599	190.6679935	43.99185079	46.64458058
pr_pet_sp	Seasonal climate descriptors	Cumulated precipitation - cumulated evapotranspiration for spring period	mm	mean	159.767353	-27.33071	140.5180276	-54.8459821	-55.7009592	30.51743984	-78.62974127	-69.58489648	-48.44491731	-49.36539081	-55.00623192	-41.73405591	-44.27094017	51.17005758	66.07006546	-60.467762	-64.13154406	-56.98119749	-50.09158136	-49.23535539	22.86940519	-66.82031606	-20.36120765	-26.11785883	118.4032922	-37.3000756	-33.5254877	-22.01503361	-52.35402736	-65.3686441	-72.65387191	-23.91141827	22.11604509	-17.22559267	-14.82894105	-42.6983196	12.86054708	-67.81404779	-6.539690506	-48.00737269	-38.22458169	-3.123259769	11.85291712	-70.543308	-51.63075149
pr_pet_su	Seasonal climate descriptors	Cumulated precipitation - cumulated evapotranspiration for summer period	mm	mean	174.2876507	-95.64284332	133.0511757	-136.3015773	-108.490959	-12.81161446	-154.1976936	-148.5849682	-108.3120431	-153.6770333	-98.61523298	-65.69738931	-67.89888516	44.50436069	68.25512184	-147.5699426	-152.1155258	-123.7666875	-156.6633504	-123.5549241	-63.99434524	-143.2252461	-56.35397904	-22.33465469	141.207928	-98.96175211	-82.36812339	-17.64008321	-121.2915177	-130.4588588	-153.8018225	-75.56207331	-23.08420546	-117.7146818	-32.81842699	-154.8548897	-20.82498873	-174.4777767	-102.1699262	-121.2916154	-133.3737104	-111.4054683	-60.9813354	-144.1447237	-114.2407272
pr_pet_wi	Seasonal climate descriptors	Cumulated precipitation - cumultaed evapotranspiration for winter period	mm	mean	344.789761	155.8241875	259.7379195	102.0934327	93.44640217	157.0373817	105.5352204	108.4029982	137.9003556	103.2063263	121.4236426	176.0485829	180.352042	141.6121986	156.1595125	119.6244199	90.69926929	117.71436	119.65723	120.0514452	227.7210519	105.6227893	211.7245177	190.6875906	227.16763	186.5931268	172.3315687	188.8312808	115.1175417	113.7124213	104.9674503	124.8507504	210.7534699	163.7665766	204.3039892	156.0900302	160.0529852	146.688071	180.6201922	78.7525566	133.5178872	222.7657172	297.8038575	113.4951041	111.1023637
pr_sp	Seasonal climate descriptors	Cumulated precipitation for spring period	mm	mean	270.6206498	150.666157	260.6907296	128.8061607	115.1611054	180.5121522	104.3765136	115.2564631	125.0101426	125.6964492	114.6083432	129.3015425	129.6184306	233.3076463	243.207015	108.7225735	121.4306548	109.0621699	127.9590135	110.7995102	179.632314	120.1962724	145.8679664	139.1043854	289.117415	150.3243051	141.025389	149.4049149	130.0599461	113.510814	107.2252253	156.1365759	188.9235063	146.9669619	151.8735044	130.4354737	170.8388751	138.4487746	163.7572894	136.4502542	124.5358911	186.2028732	192.7351823	108.3347275	118.7935834
pr_su	Seasonal climate descriptors	Cumulated precipitation for summer period	mm	mean	431.8558388	233.9868774	404.5646634	197.5703864	213.6667395	280.8068876	179.1905699	186.7411466	209.8485429	171.6964681	218.7315216	240.9573624	244.6094804	386.1582808	408.7422023	171.3391418	183.7253566	210.2626061	171.6742613	198.0794835	240.4394484	195.1215804	254.1751299	284.0405231	473.2166419	225.0831773	229.6544218	288.6801753	212.2470808	198.0585084	177.5078044	249.7621551	287.8748431	194.4071264	273.5432467	173.2457793	278.2804546	188.3770134	218.9165342	213.6066079	175.1321208	231.3334155	269.9009004	184.059922	209.9076798
pr_wi	Seasonal climate descriptors	Cumulated precipitation for winter period	mm	mean	351.6279836	172.1811361	263.2380142	127.0815068	112.7289976	172.4174666	128.5117244	132.0655217	158.8826734	127.0578396	143.0085304	201.1044819	208.8119826	168.165771	180.880461	138.5123979	116.2065718	136.560055	147.1325096	138.6364697	241.2319303	129.9735816	232.0664878	212.2529492	252.1139436	218.6970966	197.5811269	213.9788752	139.5053561	137.3034501	128.2749504	148.109907	232.7967231	181.7090302	226.2087159	176.2044024	178.591751	180.5923703	200.2090988	105.4985423	153.0234606	250.2487748	323.656086	135.4841734	130.7362671
r01mm_au	ETCCDI derived indices	Count of days when precipitation ≥ 1mm for autumn period	count of days	mean	37.59090948	28.77272725	32.40909052	25.18181801	24.86363626	25.9545455	24.31818151	24.13636351	27.31818223	26.00000024	28.13636327	33.45454502	37.0454545	29.40909147	29.72727251	25.54545474	23.9545455	28.72727251	25.59090924	27.90909052	30.68181825	24.5	31.409091	34.40909052	31.09090948	33.409091	30.68181801	35.409091	26.81818223	25.909091	23.72727251	26.49999952	38.45454597	28.45454526	32.31818199	27.22727275	30.909091	26.77272701	30.409091	24.31818175	26.90909147	32.59090853	38.13636398	24.22727251	26.59090924
r01mm_sp	ETCCDI derived indices	Count of days when precipitation ≥ 1mm for spring period	count of days	mean	38.590909	29.5454545	41.090909	26.22727251	24.81818175	31.86363745	22.81818175	23.45454526	25.40909052	25.31818151	23.9545455	26.36363626	26.18181801	33.13636398	34.45454502	23.09090877	24.68181849	21.409091	25.77272725	22.49999976	30.77272797	24.090909	27.13636374	25.86363626	36.81818199	29.36363602	27.86363626	29.36363649	26.00000024	24.22727275	22.72727251	28.36363697	34.68181801	28.18181801	27.63636303	24.590909	31.81818151	26.31818151	28.50000048	26.81818199	26.63636327	30.63636351	32.72727299	23.09090948	24.590909
r01mm_su	ETCCDI derived indices	Count of days when precipitation ≥ 1mm for summer period	count of days	mean	51.81818199	38.54545403	50.59090948	34.27272749	36.13636303	38.40909004	32.95454502	31.54545498	35.86363649	31.0454545	33.590909	37.36363649	37.9545455	44.22727251	45.86363649	30.22727299	31.90909076	33.590909	29.50000048	33	38.54545403	31.45454502	36.5	40.36363697	46.45454502	35.77272749	36.13636398	42.81818247	34.27272797	34.27272701	30.5	36.81818199	47.81818151	33.95454502	39.0454545	29.77272677	39.40909052	31.18181825	35.90909052	34.909091	32.590909	36.81818151	39.22727299	33.77272701	34.81818199
r01mm_wi	ETCCDI derived indices	Count of days when precipitation ≥ 1mm for winter period	count of days	mean	48.36363649	35.5	41.49999952	31.18181753	28.81818128	34.68181849	30.04545426	30.81818175	33.77272701	31.40909076	32.68181801	38.81818104	40.81818199	33.04545426	34.36363673	31.63636351	29.04545426	31.31818151	33.31818151	32.22727299	40.49999952	31.49999952	40.72727299	40.22727299	36.90909147	39.13636398	37.81818199	40.95454502	31.68181801	30.63636398	30.77272677	33.68181801	43.68181801	37.27272701	40.409091	32.31818223	38.409091	32.81818175	37.13636351	27.27272749	33.0454545	41.63636351	45.27272701	31.36363602	30.77272677
rx1day_au	ETCCDI derived indices	Maximum 1-day precipitation for autumn period	mm	mean	22.66322517	12.90242958	15.98022366	10.58661175	10.17439175	13.334548	10.9419508	9.444868088	10.77095127	10.46974468	11.15651798	15.78403091	15.74353409	16.47311401	16.47162056	10.37851048	11.07648849	10.59814072	11.18405056	10.45192432	14.94612694	10.27922916	13.31544209	15.21804142	18.84572792	15.01278114	16.71562386	16.02414131	11.64118671	11.89537144	11.04248905	12.05501747	19.34579086	13.27743244	13.7313509	13.83030796	15.59377956	15.29362202	15.23580551	12.36371422	13.41270351	14.76342392	20.61671638	11.23309231	9.746952057
rx1day_sp	ETCCDI derived indices	Maximum 1-day precipitation for spring period	mm	mean	20.67906952	13.47853756	19.76131439	10.86320877	8.99425602	15.60881901	9.248062134	10.14668083	9.725943565	10.20323944	9.448027611	9.166277885	10.79201889	22.91108894	23.21852875	8.174786568	10.51580048	9.173563957	9.842165947	10.08742714	12.47941208	11.20183945	10.52525234	10.66368198	23.93494225	11.1345129	10.49485016	10.82885742	11.31586933	8.909137726	9.707157135	13.40927982	14.61782455	12.25805569	10.75099754	10.65057373	13.4535799	11.14735794	13.56497478	11.56066227	11.23379326	13.51002216	13.69430637	9.273400307	9.091312408
rx1day_su	ETCCDI derived indices	Maximum 1-day precipitation for summer period	mm	mean	24.28723335	14.0839386	20.58836174	13.57395649	13.80941772	19.19617844	11.76853085	14.17812729	15.25669861	16.01957893	15.27343464	14.77103043	17.11976624	22.00989532	22.93177414	13.61752415	12.58749962	15.60460472	12.60347557	14.0877409	16.93747711	13.67189121	19.6193161	17.03971291	26.76310921	15.78417683	15.23264503	17.05311394	15.42784119	17.22574997	13.46250534	17.0383091	15.48051167	12.95395756	18.73558807	12.76511288	18.83683205	13.26256943	15.28349876	15.61724186	12.51593018	14.85515785	17.01089478	15.00652122	13.58630466
rx1day_wi	ETCCDI derived indices	Maximum 1-day precipitation for winter period	mm	mean	18.67885399	11.16438961	12.95313931	8.324951172	6.986607552	9.345088959	9.046194077	8.023101807	9.022025108	9.028725624	9.025887489	12.08152771	11.77233219	11.21928215	11.50404358	8.319188118	8.142368317	9.478194237	9.174384117	8.433450699	14.14254761	8.400473595	12.85256958	12.99635696	14.98966599	12.83545208	11.31507969	12.01305771	9.373091698	9.447851181	8.859102249	8.567316055	13.06772423	10.81501865	13.34274292	11.04468346	10.8105402	13.56532574	11.65327168	8.441993713	9.606238365	15.25936031	20.10630035	9.480800629	8.074512482
sdii_au	ETCCDI derived indices	Simple precipitation intensity index for autumn period	mm	mean	7.908325672	4.963309884	6.437018156	4.689126094	4.371922731	5.780846437	4.545388977	4.402224104	4.877802769	4.66779991	4.620699962	5.63967212	5.815386057	6.293264389	6.397496382	4.578329047	4.64843444	4.931376775	4.616053263	4.655437152	5.721161048	4.63100481	5.57152009	6.440695206	7.577779373	5.323498805	5.214850664	5.435924212	4.904121995	4.598326723	4.665018559	5.162670374	5.726107915	5.320066293	5.655896902	5.125689109	5.753813664	5.539374987	5.724519014	4.967484633	5.163111448	5.738552014	6.616609255	4.774104913	4.276433746
sdii_sp	ETCCDI derived indices	Simple precipitation intensity index for spring period	mm	mean	6.478033463	4.771378398	6.002637704	4.353399356	4.171781858	5.26787134	4.127038678	4.31333518	4.433478991	4.47843655	4.371907751	4.550247947	4.694018165	6.786290805	6.768662135	4.188455741	4.4391855	4.525754054	4.618402322	4.349167466	5.487786134	4.441718221	5.003077825	5.177016179	7.707665761	4.909406265	4.664108674	4.821457545	4.350982388	4.156929453	4.363515337	5.002179702	5.066731652	4.96121041	5.125977119	5.00249362	4.959377488	4.682727575	5.428390265	4.551116387	4.423745513	5.633793831	5.424809376	4.197054108	4.321166476
sdii_wi	ETCCDI derived indices	Simple precipitation intensity index for winter period	mm	mean	6.606135096	4.279199464	5.702172961	3.580544267	3.421915872	4.516303641	3.82685583	3.840948582	4.079929182	3.591276203	3.806907449	4.538980995	4.577365943	4.778573922	4.959984711	3.816447837	3.487793446	3.791707379	4.066731283	3.661782503	5.374826363	3.747505222	5.062721252	4.69845983	6.420307704	5.044187341	4.722900323	4.670373372	3.970593521	3.967508759	3.716738837	3.929182972	4.841664791	4.456717866	4.938069616	4.833181109	4.155881882	4.860653469	4.851754052	3.306652376	4.211374692	5.461698192	6.242901734	3.789536442	3.628876039
sis_au	Seasonal climate descriptors	Average surface incident shortwave solar radiation per day for autumn period	W m-2	mean	77	77.83333333	80.16666667	73.66666667	66	71.83333333	71.33333333	72.16666667	67.16666667	74.83333333	65.16666667	66.5	65.5	84.66666667	85.33333333	66	73.83333333	64.16666667	73.16666667	62.33333333	69.33333333	73.83333333	65.5	64.33333333	87.5	73.66666667	68.16666667	66.5	75.33333333	71.16666667	71.83333333	74.16666667	69.33333333	72.33333333	65.66666667	73.33333333	71.83333333	81.33333333	73	76	70.16666667	77.16666667	75.66666667	70.16666667	67.16666667
sis_sp	Seasonal climate descriptors	Average surface incident shortwave solar radiation per day for spring period	W m-2	mean	161.6666667	177.1666667	167.1666667	171.6666667	171	161	173.3333333	172.5	169.8333333	173.3333333	173.6666667	169.8333333	174.3333333	178.6666667	179.3333333	169.1666667	174.6666667	181.3333333	173	173.8333333	164	175.8333333	170	170.1666667	174.3333333	172.8333333	167.8333333	167.3333333	173.8333333	172.3333333	171.6666667	169.6666667	166	169	165.5	173.8333333	160.5	182.8333333	172.8333333	174.8333333	168.3333333	174.3333333	171.3333333	172.3333333	173.3333333
sis_su	Seasonal climate descriptors	Average surface incident shortwave solar radiation per day for summer period	W m-2	mean	191.8571429	209.4285714	197.7142857	206	202.4285714	192.2857143	207.1428571	205.8571429	200.5714286	206.2857143	202.2857143	195.5714286	200.4285714	215	217.5714286	201	208.1428571	216.1428571	207.1428571	207.1428571	197.8571429	208.7142857	199	197.8571429	213.5714286	202.2857143	196.8571429	194.5714286	207.1428571	205.5714286	205.7142857	200.4285714	199.4285714	202.8571429	194.7142857	210.8571429	192.4285714	219.7142857	207.2857143	208.4285714	200.8571429	212.5714286	208.8571429	204.7142857	205.2857143
sis_wi	Seasonal climate descriptors	Average surface incident shortwave solar radiation per day for winter period	W m-2	mean	47.57142857	45.28571429	48.28571429	40.28571429	32.57142857	40.71428571	36.85714286	38.42857143	33	42	32.14285714	33.28571429	34	54.57142857	52.42857143	32.85714286	40.42857143	30.14285714	39.71428571	30.71428571	39	39.57142857	31.14285714	31.28571429	53.57142857	39.57142857	34.28571429	33.42857143	41	36.57142857	38.14285714	40.57142857	38.28571429	39.28571429	32.28571429	42.28571429	41.14285714	48.57142857	40.57142857	41.71428571	39.14285714	45.42857143	43.28571429	36.42857143	32
staut	Ecophysiological indices	Sum of growing-degree-days for the autumn period	°C	mean	1818.776959	275.6459087	1324.012636	0	0	506.6596006	0	0	92.24974833	0	210.099538	557.3748262	656.8373349	1684.2922	650.7824455	0	0	211.5850291	0	126.5816331	338.9185999	0	658.4531192	883.675753	863.4785769	359.1810061	292.3706307	842.7625147	0	0	0	0	785.0444749	185.6102442	823.1708954	129.7097146	540.2473136	202.1887909	258.7898931	32.6261091	169.8875078	426.6809015	688.5244904	0	0
stspring	Ecophysiological indices	Sum of growing-degree-days for the spring period	°C	mean	47.64875336	1551.054678	618.2681903	1184.976852	1091.413736	2064.189845	945.0706141	1001.601385	1160.081893	1063.011301	1065.529651	1406.964377	1230.349895	1407.982882	2321.437949	986.0552929	1095.102789	914.7249975	1134.390757	1000.433968	2372.997487	999.8671876	1440.127464	1917.958215	2050.470866	1420.638217	1345.753668	2196.434072	1161.953967	1017.216512	983.6579957	1870.303261	2134.944371	1358.146509	2162.611274	1097.847806	2227.03454	1265.384014	1688.443531	1277.160661	1129.32393	1752.855525	2090.227998	984.9284987	1096.294762
tas_au	Seasonal climate descriptors	Average daily mean temperature for autumn period	°C	mean	3.866106544	7.160880455	3.710634412	8.738667251	8.364035047	6.623407511	8.66945814	8.716443056	8.492590411	8.209146316	8.945943699	9.293608404	10.06944715	7.846093354	7.39899683	8.326113984	8.756579352	8.962528351	8.911108742	8.843446912	6.859896283	8.581546377	8.396713957	8.642211623	7.417331686	9.91673983	9.042103398	9.17775258	8.538391615	8.639751193	8.666613003	8.603347818	8.099581077	7.292809398	8.681113477	7.834640939	7.345095653	9.838881165	7.642431456	8.764975253	7.621589667	8.939771485	8.802761035	8.556295261	8.429561968
tas_sp	Seasonal climate descriptors	Average daily mean temperature for spring period	°C	mean	4.474957493	9.43707025	5.011906222	10.4545596	9.387536126	7.945905816	10.24500873	10.5200527	9.657122334	9.51053227	9.044652772	9.508486139	9.405913256	9.665256127	9.118499498	9.337473558	10.39032208	8.183248551	9.832036937	8.253265123	8.519507345	10.4944211	9.032604274	8.903638838	8.840542754	10.87579624	9.991339224	9.759403516	10.08325024	9.96462115	10.12279045	10.27454235	9.371382683	8.881723254	9.438528753	9.401550432	8.755581817	11.7443746	9.180724708	10.19074399	8.837706073	10.82082972	10.31374859	9.986608603	9.133431181
tas_su	Seasonal climate descriptors	Average daily mean temperature for summer period	°C	mean	12.1046726	17.03954186	12.61259019	18.1868488	17.50809981	15.60142222	17.99311619	18.3665979	17.31376568	17.1727131	16.99684851	16.78405934	16.84081955	17.40372177	16.88944475	17.28700533	18.09117828	16.82033891	17.47346898	16.79057821	16.0365705	18.27442779	16.66816547	16.42594173	16.54639773	17.66338955	17.16311778	16.87710998	17.93344985	17.68571098	17.97352334	18.08495292	16.53914689	16.15363842	16.8652934	16.74311981	16.22437851	19.22475899	16.46631236	17.91012831	16.09328722	18.14052458	17.3467224	17.79741596	17.30789544
tas_wi	Seasonal climate descriptors	Average daily mean temperature for winter period	°C	mean	-3.410589794	-0.279787619	-4.08477049	1.783603728	1.177543243	-0.634105987	1.746568033	1.671576005	1.690318396	1.14632966	2.112885867	2.816932713	3.382995324	0.745082897	0.329961519	1.324986546	1.857059346	1.805734193	2.000962263	1.739872692	-0.667392039	1.59460597	1.870319398	2.17564568	0.477735415	3.590461649	2.648814248	2.737777038	1.471707965	1.889143139	1.742202129	1.140751296	1.375679561	0.362602199	2.245150357	0.817040274	0.356918328	2.890851308	0.729891462	1.652562931	0.763931097	1.966711552	2.138806807	1.674327351	1.313854337
tasmax_au	Seasonal climate descriptors	Average daily maximum temperature for autumn period	°C	mean	11.80548734	18.75417025	13.47449606	19.82284035	18.51194153	16.81959993	19.15469404	19.52094937	18.67442504	19.047938	18.15774104	18.20489189	18.06642928	18.55200596	17.81508809	18.42223412	19.84103992	17.25608215	19.32437812	17.23936328	18.07147696	19.77832432	18.42772252	18.09820244	17.87363111	19.66768422	18.78573731	18.68837276	19.28057231	19.37429378	19.66234484	19.38963342	18.41967223	18.52724312	18.5533947	19.09410912	18.08215891	20.68872154	18.70813547	19.45784694	18.27910747	20.04216424	19.98960425	19.39181483	18.21491434
tasmax_sp	Seasonal climate descriptors	Average daily maximum temperature for spring period	°C	mean	13.38497473	20.46959641	15.06512832	20.7867224	19.26687408	17.84453934	20.4204639	20.80324786	19.65145581	19.7863546	18.02265419	17.67180192	16.64993072	19.81748729	19.05672924	19.3888683	20.68631402	16.7900072	19.63678835	16.62969559	19.23211733	21.17063194	18.98141345	17.95535064	18.73103614	20.37063385	19.16464257	18.77632898	20.20979908	20.33198036	20.7154587	20.36942265	19.32665049	19.50450218	19.11804976	20.20916177	19.00361439	22.07171694	19.81598756	20.19686596	19.09840754	21.39950585	21.20590868	20.51562484	18.97530676
tasmax_su	Seasonal climate descriptors	Average daily maximum temperature for summer period	°C	mean	17.46516145	24.99696077	19.02456134	26.23476642	24.64535705	22.98845389	25.52918099	26.01820417	24.71840583	25.23417668	23.36708112	22.89024595	22.0566262	24.319182	23.57848471	24.63597507	26.24400888	22.52845491	25.57663622	22.33494334	24.09102466	26.20516516	24.14731017	23.15577266	23.22332669	25.11100932	24.38094007	23.62294684	25.77345161	25.61727453	25.99149138	25.73481081	24.68931504	24.589972	24.17094425	25.44777436	24.06890615	26.97087894	24.96686489	25.79378504	24.4655015	26.25204016	26.16465367	25.6530237	24.47584419
tasmax_wi	Seasonal climate descriptors	Average daily maximum temperature for winter period	°C	mean	0.593520365	6.941652214	1.789118224	8.248305521	6.380636081	5.161549992	7.289955278	7.72327001	6.934556282	7.628537106	6.452495862	6.880173165	6.683357774	7.765344635	6.885797912	6.347851483	8.269472831	5.162133393	7.828903634	5.331547963	6.291065008	8.015344635	6.802010118	6.338104882	7.087248805	9.080926514	7.554559326	7.802587177	7.569727751	7.429502254	7.784482723	7.643027011	7.475147039	7.4345436	7.199471055	7.869665607	6.666426463	9.640763161	7.434068001	8.044571755	7.219890089	9.255839004	9.361992616	7.353799637	6.126837634
tasmin_au	Seasonal climate descriptors	Average daily minimum temperature for autumn period	°C	mean	-3.679286818	-1.225705293	-4.485686473	0.000172345	-0.024463663	-1.649387568	0.150195174	-0.220124936	0.409174476	-0.253194893	1.285442739	1.940671787	2.831639218	-1.901746537	-1.942419731	0.340517059	-0.010779106	1.362083871	0.640239309	1.095843763	-1.116463461	-0.598118036	0.534053991	0.83521572	-2.643433073	2.048068297	1.068975612	1.378558607	-0.389342925	0.178540852	-0.002148576	0.188915243	0.212403473	-0.296163643	0.713227844	0.144380188	-0.998844751	1.310288011	0.103459683	0.172383435	0.153403879	0.981471807	1.697057491	0.021244535	0.143536793
tasmin_sp	Seasonal climate descriptors	Average daily minimum temperature for spring period	°C	mean	-3.049494716	0.367998435	-3.075183383	1.337230375	0.747900272	-0.422338669	1.252852839	1.068339598	1.120744225	1.1112703	1.661861311	2.490525322	3.218058044	0.660237934	0.744146213	0.723181826	1.306639872	1.136908236	1.755332293	1.042543129	0.184569559	0.854630943	1.057832039	1.284933551	0.101809058	2.945926855	1.745852027	1.984076205	1.407878965	1.034432587	1.097300383	1.369945219	1.198977027	0.638430152	1.278338583	1.333837772	0.451862325	3.416832902	1.191278671	1.867954046	1.073082902	2.291718758	2.620255943	0.967772684	0.776480578
tasmin_su	Seasonal climate descriptors	Average daily minimum temperature for summer period	°C	mean	6.788814634	9.577756649	6.82612376	10.93320053	10.50756196	9.168000397	10.8545492	11.16492436	10.28225187	10.28466157	10.78750882	11.13443899	12.20634316	9.787070772	9.783545001	10.38698503	10.68370466	10.89847866	10.59278923	10.95301714	9.52375084	10.5136523	9.851739997	10.05694178	9.132165131	10.75295499	10.06464013	10.29433207	10.81017268	10.0957538	10.69220837	11.16232125	9.593147516	9.232149139	10.05627911	9.793123557	9.480988678	12.17640531	9.603058991	11.16214736	9.242241342	10.85792545	10.63208586	10.48934653	9.992970593
tasmin_wi	Seasonal climate descriptors	Average daily minimum temperature for winter period	°C	mean	-6.206461731	-3.808418333	-7.001884619	-2.175732313	-2.472750589	-4.039438566	-1.905080818	-2.292935559	-1.847783973	-2.664102292	-0.967958866	-0.035638347	0.688885579	-3.918927537	-3.814061212	-2.024190371	-2.160443303	-1.15803307	-1.600458096	-1.52818466	-3.771017109	-2.675326469	-1.425926359	-1.030301655	-4.809463759	0.129350408	-0.954157893	-0.801112424	-2.4608251	-1.896327311	-2.01483104	-2.510896172	-2.222340879	-2.86366382	-1.195178697	-2.130892825	-3.326180109	-0.85164678	-2.241777058	-1.957219682	-2.228251034	-1.286876787	-0.429499103	-1.986723706	-2.377016111
[truncated: 412 more columns]
