# Supplementary material for: How Robust Are Genomic Offset Predictions to Methodological Choices? Insights From Perennial Ryegrass
Source: Mol Ecol. 2026 Jul 13;35(14):e70463. doi: 10.1111/mec.70463 (PMC13361167; doi:10.1111/mec.70463)
Supplement: Supplementary file 8 — Table S4: Phenotypic value and description of phenotypic traits recorded on studied populations from the cultural diversity of perennial ryegrass in three experimental gardens. [file MEC-35-e70463-s007.xlsx]

## Sheet: TableS4_pheno_pegard
Table S4 : Phenotypic value and description of phenotypic traits recorded on studied populations from the cultural diversity of perennial ryegrass in three experimental gardens
										Entry_number
Phenotypic trait	Exp. garden(s)	Record year(s)	Description	Unit	Type of trait	hL²	Numb. pop. $	Used for CANCOR	Used for validation	1	2	3	6	7	8	9	10	11	12	13	14	15	16	17	21	22	24	25	26	27	28	29	30	31	32	33	34	35	36	37	38	39	40	41	42	43	44	46	47
ADF_10_me17	ME	2017	Acid Detergent Fibre content in aerial biomass dry matter	% dry matter	Biochemistry of aerial biomass	0.71	350	yes	yes	23.18992918	22.18992918	21.82326251	22.38992918	22.45659584	23.17326251	22.70659584	22.32326251	21.78992918	23.40659584	22.39073809	21.57407143	22.34073809	21.87326251	23.37326251	23.47326251	21.13992917	23.12326251	23.02326251	21.88992918	22.43992918	21.27326251	22.77407143	23.60740476	22.12326251	21.59073809	21.22407143	21.57407143	22.98992918	22.53992918	22.02326251	22.22326251	22.97326251	22.30659584	22.22407143	23.13992918	22.12326251	22.63992918	22.57326251	22.27326251
ADL_10_me17	ME	2017	Acid Detergent Lignin content in aerial biomass dry matter	% dry matter	Biochemistry of aerial biomass	0.86	350	yes	yes	1.326234568	1.486234568	1.296234568	1.316234568	1.372901235	1.272901235	1.352901235	1.149567901	1.436234568	1.299567901	1.119480376	1.046147043	1.059480376	1.036234568	1.102901235	1.209567901	1.046234568	1.272901235	1.422901235	1.229567901	1.329567901	1.082901235	0.906147043	0.992813709	1.262901235	1.196147043	1.076147043	1.049480376	1.356234568	1.186234568	0.989567901	0.956234568	1.319567901	1.466234568	1.192813709	1.379567901	1.302901235	1.262901235	1.282901235	1.192901235
AGR_me17	ME	2017	Autumn growth rate	mm / growing-degree-days	Summer and autumn growth variables	0.51	350	yes	yes	0.145096809	0.138184915	0.166984473	0.138184915	0.134728968	0.103625445	0.14048888	0.107081392	0.089801657	0.063306064	0.091243769	0.115435398	0.154602797	0.157768615	0.132425004	0.139336897	0.119753198	0.115145269	0.103625445	0.085193728	0.131273021	0.134728968	0.086635839	0.14653892	0.111689322	0.062444211	0.057836281	0.100459627	0.084041746	0.150856721	0.153160685	0.117449233	0.10592941	0.148552756	0.107371521	0.137032933	0.130121039	0.13588095	0.162376544	0.14048888
AGR_po17	PO	2017	Autumn growth rate	mm / growing-degree-days	Summer and autumn growth variables	0.9	385	yes	yes	0.142499497	0.147080178	0.155560587	0.133419614	0.137914097	0.16197323	0.143577659	0.12817605	0.145956557	0.135423971	0.157781666	0.147759997	0.166396092	0.151154662	0.18233006	0.151397546	0.159637431	0.137253574	0.142454039	0.138794833	0.146903063	0.150648465	0.158442189	0.16723609	0.150362483	0.151217057	0.153573166	0.156569488	0.130797832	0.16351685	0.154900064	0.164969552	0.130468751	0.158647827	0.152958102	0.134763448	0.150033401	0.14507346	0.151531562	0.143289316
AHD_avg	LU, ME, PO	2016, 2017	Aftermath heading (average over exp. gardens and record years)	1 (no fertile stem) to 9 (100% plants with fertile stems)	Phenology	0.79	385	yes	no	1.945555317	3.112189315	2.811605812	2.393976756	2.518976756	2.318192225	2.211432703	2.102310089	2.469809636	1.947691918	2.367533986	1.835247156	1.869554401	2.032584966	2.122849919	2.227310089	2.200490938	2.231235704	2.211432703	2.265873736	2.018976756	1.727310089	1.710815262	1.668580111	2.411597862	1.964529574	1.654935179	2.350587353	2.477310089	2.127711475	2.408854951	2.144279182	2.531749317	2.605972344	2.157334519	2.218088014	2.053222984	1.894222848	1.817609173	1.765873736
CH300h_lu16	LU	2016	Canopy height 300 degree days before spike emergence	mm	Dynamics of vegetative spring growth	0.44 0.96 0.80	380	yes	yes	65.12986777	163.2182921	118.3525735	78.28251475	95.38906669	99.57036813	113.3996585	113.0351163	115.5055797	173.0360722	102.2172755	92.47729622	116.1824377	94.81873722	103.8253939	116.7190927	194.069981	124.2173987	128.7648409	148.571889	129.1329732	191.7569416	134.0407035	170.5944417	60.93794097	147.704863	154.2294445	106.031211	117.754371	113.0767236	154.5340855	187.1552131	109.0078836	109.7958649	103.5377266	143.0266676	143.9924672	156.2783601	108.9025578	177.2071896
CH300h_lu17	LU	2017	Canopy height 300 degree days before spike emergence	mm	Dynamics of vegetative spring growth	0.32 0.95 0.75	353	yes	yes	85.71324963	143.8292979	106.0385087	98.31868376	101.8836805	110.799446	124.9831905	127.1605585	108.1965183		108.9985025	111.7438462	133.6383479	112.0455067	122.3704323	124.7652482		132.2639618	129.7557127	123.9154849	138.0392231		130.792465		85.47913623	140.7137696		123.3358947	133.3725907	133.3833599		158.9009826	101.1299357	117.4583589	117.4735887	141.9324532	139.8598091		130.9742688
CH300h_po16	PO	2016	Canopy height 300 degree days before spike emergence	mm	Dynamics of vegetative spring growth	0.73 0.89 0.83	384	yes	yes	143.1027381	252.456272	215.7638448	154.7075113	188.5348569	191.0062862	227.0911883	228.5127937	181.8530816	220.4056623	175.5528492	165.9810627	223.7735346	176.7545443	218.5867537	236.7049361	284.6872958	259.0751274	255.4241668	253.2723389	257.3332719	277.5226054	214.1285113		139.7798846	246.8128081	254.8091218	206.2673025	198.5086174	279.5551184	248.6253972	301.5639159	186.9840217	186.1916943	185.2483971	244.9559375	245.3371324	238.5104766	245.1361013	249.9385054
CH300h_po17	PO	2017	Canopy height 300 degree days before spike emergence	mm	Dynamics of vegetative spring growth	0.23 0.92 0.77	385	yes	yes	80.92596041	132.8118931	100.1370462	89.92556341	96.51060086	93.92599378	123.7752268	110.3777322	105.2106902	129.2704291	113.8601979	97.85652273	118.8087032	99.14118345	124.7068131	133.0874503	167.8179674	121.7500808	125.014915	136.3305464	154.5085491	156.637523	141.5807219	158.1822092	65.85048212	135.9915869	162.5867615	109.2759416	124.5226064	152.6929052	152.2540345	170.1899546	99.11638208	105.1132862	102.2719253	114.231101	139.7766482	127.0236776	134.4789529	135.1119815
CHs300_me16	ME	2016	Canopy height 300 degree days after start of spring growth	mm	Dynamics of vegetative spring growth	0.67 0.92 0.81	350	yes	yes	21.93583723	38.71468813	39.88749596	35.86773825	31.11205694	41.14210186	33.13739047	40.78277984	38.85627972	34.74879422	43.09922142	33.34428413	29.61059712	32.6513153	40.73612796	32.17293337	37.37617518	31.21876991	23.97021618	31.37310338	30.04780597	38.32887112	34.254983	33.42760644	42.73906201	27.60013498	32.08557124	40.93351279	33.43172882	45.99229937	33.86016052	46.02348585	36.69455725	37.91714135	39.56176167	29.61759368	18.00046294	18.08163724	27.94427777	31.01826934
CHs300_me17	ME	2017	Canopy height 300 degree days after start of spring growth	mm	Dynamics of vegetative spring growth	0.54 0.87 0.76	350	yes	yes	65.96717816	67.58051886	71.02251738	69.12169342	62.48726342	61.11221033	56.21295289	61.6248664	65.62787646	66.41199188	68.1603184	66.35025685	67.20478724	62.68394993	75.62924599	59.02782665	58.42765933	61.90297737	60.8174008	60.09514284	54.86342617	65.44286277	58.42423822	67.02792769	77.39987582	65.90333372	71.61701716	61.22926459	60.43168092	58.17838291	60.7901512	67.57347331	68.64631724	61.80937909	60.29308661	66.78748675	61.09818564	64.94592174	61.28779875	67.17930755
CHs300_lu16	LU	2016	Canopy height 300 degree days after start of spring growth	mm	Dynamics of vegetative spring growth	0.44 0.96 0.80	380	yes	yes	47.516139	63.2090435	48.83520465	55.22746056	53.0598959	52.47525623	55.16525573	50.35312635	53.9151521	53.33671059	48.07072061	46.9338843	46.42509112	49.38200014	53.73867365	48.46832193	57.6878705	40.17955552	50.21989649	49.92217931	43.8281797	52.16394181	48.70723067	48.00244442	58.02896297	45.64711236	54.05812199	55.70329301	57.39472211	53.10970621	54.95048765	59.44491869	54.49552055	50.79533714	48.54153685	49.16072427	48.76139159	52.94200706	44.61164451	55.46428963
CHs300_lu17	LU	2017	Canopy height 300 degree days after start of spring growth	mm	Dynamics of vegetative spring growth	0.32 0.95 0.75	380	yes	yes	47.1020034	52.92927519	53.21709213	50.93776717	51.96244923	61.85743207	54.42929996	56.46850462	53.21472812	56.80670037	50.25717382	53.66909489	54.36464551	52.38657198	62.73829333	52.37170456	62.7527154	53.0767421	53.10059959	46.77378386	54.22358376	57.90559285	61.90539165	59.96332779	59.36046289	52.64869849	57.74971455	63.48259541	54.12213089	61.04916299	61.19279843	61.52631453	54.62432143	56.36544931	59.13999463	57.53424063	58.13349181	52.3900422	51.43098623	62.0029699
CHs300_po16	PO	2016	Canopy height 300 degree days after start of spring growth	mm	Dynamics of vegetative spring growth	0.73 0.89 0.83	385	yes	yes	216.5389947	230.3810442	249.8233049	240.1022114	237.1942788	236.6971335	209.8537114	229.8711525	237.0603764	176.1254702	217.5527272	207.578285	204.7917093	223.4409147	219.0126198	207.8206829	225.0428919	225.2692217	202.5590351	200.9977316	197.495508	211.1296789	182.3597258	179.4193732	274.7906744	196.2759831	198.4656652	257.2355082	197.7086325	228.3375564	194.3781044	239.2063206	229.9347436	211.8526246	232.0348199	201.008228	187.8008108	198.6758847	204.491969	193.9842574
CHs300_po17	PO	2017	Canopy height 300 degree days after start of spring growth	mm	Dynamics of vegetative spring growth	0.23 0.92 0.77	385	yes	yes	69.32598821	75.03313053	71.52205261	77.20352468	75.6973221	72.45616257	76.84067287	79.85580249	82.55600546	75.40152178	75.62565666	69.54022967	67.41068826	79.12697727	87.23741917	77.19317119	80.0516458	78.03640641	67.47099212	70.27351423	75.42701477	78.54485867	78.33198278	69.6061979	80.87146908	70.13067629	76.15768102	74.13279759	77.62800014	78.8923735	75.75466961	86.10886657	77.54869175	75.36686528	77.57903189	68.97656715	72.33907135	74.14390599	75.95392085	71.43842003
DES_po15	PO	2015	Count of days from sowing to emergence	Number of days	Vigour after sowing	0.7	385	yes	no	25.27769065	26.62592857	27.03508218	28.02762989	30.69429656	27.32677923	27.65266027	30.02762989	29.29259523	29.00089819	24.80435416	28.05441492	30.13768749	29.66756485	26.96671419	27.36096323	32.02762989	27.32677923	27.65266027	29.00089819	32.02762989	28.02762989	30.17187149	30.72108158	29.9934459	30.0693195	30.17187149	30.17187149	27.36096323	24.28514294	29.00089819	27.32677923	27.65266027	25.28514294	27.76271787	26.96671419	32.95180961	30.36841552	27.61847628	29.66756485
DHE_07_lu16	LU	2016	Drechslera (Helmintosporium) susceptibility	1 (no damage) to 9	Biotic stresses	0.69	380	yes	yes	4.73181727	4.065150603	4.398483936	4.398483936	4.065150603	4.398483936	4.73181727	4.73181727	4.73181727	4.065150603	4.482505688	4.149172355	4.815839021	4.065150603	4.065150603	3.73181727	3.73181727	4.398483936	4.065150603	4.398483936	4.065150603	5.065150603	5.149172355	4.482505688	5.065150603	4.149172355	4.482505688	4.815839021	4.065150603	4.398483936	3.73181727	4.065150603	4.065150603	4.398483936	5.149172355	4.73181727	4.398483936	4.065150603	4.73181727	4.398483936
DHE_01_lu16	LU	2016	Drechslera (Helmintosporium) susceptibility	1 (no damage) to 9	Biotic stresses	0.55	380	yes	yes	6.225314834	6.225314834	4.891981501	5.558648167	6.225314834	6.225314834	5.8919815	6.891981501	6.558648167	6.225314834	5.451229758	6.117896425	6.451229758	5.225314834	4.891981501	5.8919815	5.8919815	6.225314834	6.225314834	6.558648167	5.8919815	6.558648167	5.784563091	6.117896425	6.225314834	5.784563092	6.451229758	6.451229758	5.225314834	5.225314834	6.225314834	6.558648167	5.8919815	5.8919815	6.451229758	5.558648167	5.8919815	5.558648167	5.8919815	5.8919815
DHE_04_lu17	LU	2017	Drechslera (Helmintosporium) susceptibility	1 (no damage) to 9	Biotic stresses	0.77	380	yes	yes	3.521019991	4.187686658	2.854353324	3.187686658	3.021019991	3.021019991	4.521019991	4.354353324	3.354353324	3.021019991	3.674196446	3.674196446	4.507529779	3.521019991	3.187686658	3.521019991	3.687686658	3.854353324	3.687686658	3.854353324	3.687686658	3.521019991	3.007529779	4.174196446	3.687686658	4.507529779	5.340863112	3.507529779	3.354353324	3.854353324	4.187686658	4.521019991	3.187686658	3.187686658	3.674196446	3.687686658	2.854353324	3.687686658	4.021019991	3.854353324
DIS_avg	LU, ME, PO	2015, 2016, 2017	Indeterminate disease susceptibility (average over exp. gardens and record dates)	1 (no damage) to 9	Biotic stresses	0.88	385	yes	no	3.17918416	3.393469874	2.631565113	3.155374636	3.274422255	2.917279398	2.869660351	2.917279398	3.012517493	3.464898446	2.969874912	3.01749396	3.231779674	2.917279398	3.107755589	3.345850827	3.012517493	3.202993684	2.941088922	2.822041303	4.060136541	2.98870797	3.01749396	2.731779674	3.202993684	3.01749396	2.850827293	3.01749396	2.798231779	3.202993684	2.98870797	3.060136541	3.17918416	2.964898446	3.350827293	3.845850827	3.917279398	3.131565113	3.774422255	3.798231779
DNDF_10_me17	ME	2017	In vitro Neutral Detergent Fibre degradability in aerial biomass	% NDF dry matter	Biochemistry of aerial biomass	0.66	350	yes	yes	73.11851852	70.71851852	73.48518519	74.61851852	72.65185185	74.01851852	72.95185185	75.65185185	72.51851852	73.75185185	70.29022664	73.12355998	71.95689331	73.61851852	74.65185185	77.58518519	77.31851852	76.31851852	75.55185185	73.48518519	74.58518519	73.58518519	72.69022664	74.09022664	72.71851852	69.09022664	67.82355998	67.49022664	74.05185185	74.31851852	79.01851852	77.91851852	76.45185185	73.61851852	69.55689331	75.08518519	72.51851852	74.98518519	75.95185185	77.21851852
DRO_lu16	LU	2016	Drought stress symptoms	1 (no damage) to 9	Abiotic stresses	0.79	380	yes	yes	6.725689157	6.725689157	6.392355823	6.392355823	6.55902249	6.55902249	6.892355823	6.892355823	7.05902249	6.225689157	6.791756839	5.958423506	5.458423506	6.05902249	6.225689157	6.225689157	6.225689157	7.225689157	6.725689157	6.55902249	6.225689157	5.892355823	6.125090173	5.458423506	6.225689157	5.458423506	5.458423506	6.625090173	6.392355823	6.392355823	5.892355823	5.725689157	6.725689157	6.55902249	7.125090173	7.05902249	6.55902249	6.225689157	7.392355823	5.725689157
DRO_po16	PO	2016	Drought stress symptoms	1 (no damage) to 9	Abiotic stresses	0.76	385	yes	yes	6.993067276	6.685044347	6.12095132	6.858296118	6.358296118	6.105003566	6.842348363	6.691629451	6.185044347	5.867658768	6.641637141	6.443074966	5.808303808	5.534325435	5.614366216	6.191629451	6.358296118	6.771670232	6.675681697	6.367658768	6.191629451	6.191629451	5.06159636	5.109741633	6.271670232	5.635052037	4.56159636	5.894929693	6.524962784	5.755722478	5.867658768	5.771670232	6.842348363	6.422389145	5.792356053	6.281032882	6.589055811	6.454284653	6.089055811	6.034325435
DST_lu17	LU	2017	Spike density	1 (no fertile stem) to 9 (maximum density)	Investment in sexual reproduction	0.96	381	yes	yes	7.281156314	5.21786049	6.915013327	7.863327906	6.529994573	6.207260865	4.655575443	5.529994573	6.551193823	3.60200311	5.494614736	4.912443144	3.62529996	5.092279619	5.602879245	5.696661239	3.786955952	5.431979197	4.120289285	4.453622619	3.786955952	3.786955952	3.920966915		6.373927531	2.786955952	4.21354218	6.484015111	5.863327906	5.631979197	3.453622619	4.120289285	6.655575443	6.166175069	6.45352894	5.127033703	3.453622619	4.868562602	4.769956691	2.120289285
DST_po17	PO	2017	Spike density	1 (no fertile stem) to 9 (maximum density)	Investment in sexual reproduction	0.57	351	yes	yes	8.666260806	6.433242847	7.779291632	8.395800612	6.729133945	6.747855063	7.031030709	7.729133945	7.433242847	6.111742581	7.271827783	6.87562131	6.21236438	5.79801275	7.1500672	7.395800612		7.043931793					6.694015756		7.414521729		7.371288483	7.253106665	7.729133945	8.043931793			7.697697376	6.716418493	8.240391213	8.211864953		7.563004972	6.968695263
DVG_04_lu17	LU	2017	Sward density	1 (poor density) to 9 (very dense)	Morphology of plants and sward density	0.72	380	yes	yes	6.225314834	6.225314834	4.891981501	5.558648167	6.225314834	6.225314834	5.8919815	6.891981501	6.558648167	6.225314834	5.451229758	6.117896425	6.451229758	5.225314834	4.891981501	5.8919815	5.8919815	6.225314834	6.225314834	6.558648167	5.8919815	6.558648167	5.784563091	6.117896425	6.225314834	5.784563092	6.451229758	6.451229758	5.225314834	5.225314834	6.225314834	6.558648167	5.8919815	5.8919815	6.451229758	5.558648167	5.8919815	5.558648167	5.8919815	5.8919815
GRH_avg	LU, PO	2016	Growth habit (average over exp. gardens)	1 (most erect) to 9 (most prostrate)	Morphology of plants and sward density	0.31	385	yes	no	4.725581755	4.211608383	3.296739168	3.942614743	3.831503632	3.854889341	4.278542694	4.387059187	4.211608383	4.764569321	4.351951785	4.46825213	5.129729563	4.65345821	3.899066141	4.275948076	4.498170299	4.74377823	5.056320471	4.320124877	5.164836965	4.275948076	4.773010521	5.134918797	4.521556007	4.954278758	4.884121632	4.217454965	4.275948076	4.524150625	4.542347099	3.632667119	4.056320471	4.07970618	4.243435291	5.232399475	5.190817291	4.741183613	4.635261736	4.542347099
HEA_avg	LU, PO	2016, 2017	Spike emergence (heading) date (average over exp. gardens and record years)	Growing-degree-days from start of spring growth (see Methods S6)	Phenology	0.97	385	yes	no	770.1708475	985.990992	871.9286636	773.844008	829.2956746	829.9241667	970.6486777	906.8473413	842.6726587	1096.008822	893.1144969	867.0371697	1000.621164	861.085489	894.7403295	994.8881746	1143.139008	974.59	1064.757844	1040.898822	1079.955675	1113.315675	1019.431838	1296.267926	698.4458333	1087.825648	1150.323505	856.5926715	965.6948413	997.1188364	1135.991322	1118.215833	855.8186777	870.5488364	859.0033333	1054.421481	1092.321336	1068.01783	1026.510503	1146.845489
resCH300h_lu16	LU	2016	Residual of regression of CH300h_lu16 on HEA_avg	mm	Dynamics of vegetative spring growth	NA	380	yes	no	-35.0488541	27.32286158	1.50193284	-22.1984304	-14.44066417	-10.58249516	-19.91118489	-9.933673919	3.024783565	18.90998032	-18.62003253	-24.01941666	-22.09374288	-20.23042557	-16.88323691	-20.62118653	31.86136471	-9.852827979	-20.12420788	4.436719398	-21.86466133	34.35573216	-8.070526411	-16.08543545	-27.44843846	-5.447023059	-9.618525281	-8.326792957	-14.61254659	-24.30999841	-5.80891691	29.0631021	-5.281262292	-7.201770096	-11.58335567	-4.49262441	-9.82892028	6.932134228	-33.48087627	13.85990538
resCH300h_lu17	LU	2017	Residual of regression of CH300h_lu17 on HEA_avg	mm	Dynamics of vegetative spring growth	NA	353	yes	no	-17.55416552	5.205010328	-13.73286015	-5.247909857	-10.93751232	-2.341623786	-11.08254896	1.332678806	-7.24903103		-14.71936911	-7.67716059	-7.34270431	-5.94253368	-1.220058481	-15.28933161		-4.553510367	-21.73128592	-22.8655286	-15.53511784		-13.98499945		-6.11474117	-14.99311936		6.032049912	-1.75873276	-6.717194801		-1.696359858	-16.10574475	-2.458523355	-0.585646597	-8.19858858	-16.50983623		-14.07265743
resCH300h_po16	PO	2016	Residual of regression of CH300h_po16 on HEA_avg	mm	Dynamics of vegetative spring growth	NA	384	yes	no	3.533627328	33.66287886	39.21426042	14.46803023	27.55855917	29.31323886	14.03074395	38.39236184	14.99637792	-38.82569718	-9.839679369	-9.783464065	-0.300670247	4.200870966	33.47964792	14.70668155	7.527851134	44.33027264	7.80924672	16.20213809	5.041235723	11.02661131	-18.45232932		26.36771557	-10.25763677	-25.98662106	35.24670892	-12.45807737	57.4538478	-24.39587441	33.53541279	16.11616427	9.316057504	12.5351971	0.379315257	-13.21835324	-10.1185214	11.95147663	-29.74665207
resCH300h_po17	PO	2017	Residual of regression of CH300h_po17 on HEA_avg	mm	Dynamics of vegetative spring growth	NA	385	yes	no	-12.73445371	1.936104259	-10.89483714	-4.049755219	-7.205776684	-10.12707477	-4.407526134	-7.029017053	-1.267990835	-20.60097604	-1.325632559	-12.80658208	-14.54773145	-10.01363236	9.655059156	0.706187167	9.524896736	-7.223918963	-19.39970177	-3.130719349	7.896870784	3.353576982	4.228319941	-25.60893157	-15.52278521	-12.86473492	2.585550394	0.841285524	-2.676613793	20.26325056	-4.095141535	16.18611693	-9.246526678	-6.071759305	-6.957827714	-28.75628427	-9.777267214	-17.86729933	-3.157074788	-24.36753536
resCHs300_me16	ME	2016	Residual of regression of CHs300_me16 on HEA_avg	mm	Dynamics of vegetative spring growth	NA	350	yes	no	-18.32998175	3.331598734	1.900847545	-4.356764649	-7.834400072	2.239819364	-2.599030477	3.632526239	0.272242297	1.857966653	5.657578955	-4.690748745	-5.447026711	-5.581608028	3.276894398	-3.012634871	5.590286522	-4.413837908	-9.636552644	-2.883554737	-3.270704097	5.885775553	-0.278362152	4.987114206	0.861145454	-5.423873492	0.523793932	2.606103106	-2.433733536	10.81308019	1.819229098	13.67484147	-1.642265824	-0.049411888	1.338670251	-4.176430694	-14.9320199	-15.46263221	-6.551855126	-0.611955266
resCHs300_me17	ME	2017	Residual of regression of CHs300_me17 on HEA_avg	mm	Dynamics of vegetative spring growth	NA	350	yes	no	-0.879999264	3.635066647	5.529813226	2.299069459	-3.575839068	-4.924639975	-7.942478401	-3.370782189	-0.219846078	3.947649539	2.991502243	0.828798612	3.452753815	-2.955111318	10.44997573	-4.800242017	-3.380036144	-2.190759496	-2.07241356	-3.180889948	-7.855080788	3.244600135	-5.016225084	7.208345827	9.594655549	3.359844174	9.942507345	-4.465948337	-3.800437542	-5.645912611	-1.169111954	5.431341442	2.945510097	-3.671382837	-5.340131698	3.786389528	-1.390911735	2.093249733	-2.130549922	5.464120642
resCHs300_lu16	LU	2016	Residual of regression of CHs300_lu16 on HEA_avg	mm	Dynamics of vegetative spring growth	NA	380	yes	no	-11.18467494	9.397613362	-7.583332652	-3.431980988	-4.319758032	-4.860162985	1.000012519	-5.227876295	-3.101588336	2.02093875	-7.802068006	-9.533103401	-7.060429907	-7.2831477	-2.151730035	-5.14531787	7.478543386	-13.88173309	-1.812792296	-2.761284442	-7.915857489	1.296512142	-4.253297187	1.143072856	-2.286145516	-5.802021885	4.073211646	-1.056469953	3.100261631	-0.497575877	4.485770198	8.672068926	-2.273668632	-5.603077599	-8.113765683	-3.059475259	-2.59609229	0.971902827	-8.311620379	5.410838708
resCHs300_lu17	LU	2017	Residual of regression of CHs300_lu17 on HEA_avg	mm	Dynamics of vegetative spring growth	NA	380	yes	no	-10.90297235	-4.966876911	-4.737086694	-7.066287752	-6.013121292	3.882846086	-3.474727005	-1.467033087	-4.752764989	-1.03390554	-7.684858205	-4.286162301	-3.52425279	-5.573095687	4.795869244	-5.520045296	4.936735775	-4.824971133	-4.755962833	-11.09726295	-3.626554107	0.07496575	4.028178192	2.221908561	1.319557574	-5.194875684	-0.061270202	5.520821882	-3.78477208	3.157554639	3.371134549	3.697792508	-3.337661899	-1.588281644	1.180546091	-0.326495244	0.29195751	-5.465127271	-6.445397862	4.190459631
resCHs300_po16	PO	2016	Residual of regression of CHs300_po16 on HEA_avg	mm	Dynamics of vegetative spring growth	NA	385	yes	no	-3.511813911	29.45020782	38.69735624	20.21318984	22.3098764	21.9857113	7.539286248	22.02038947	23.59514992	-15.04607569	8.560932924	-3.73712923	5.135342903	11.35059373	9.951941645	7.663307107	38.19810643	23.36131188	8.583980069	4.477816241	4.649227263	21.71137845	-15.24365082	5.674614159	48.42715482	4.582922536	12.4984632	44.7751941	-5.111097661	28.20504249	6.534613164	50.15787562	17.43756813	0.80536539	19.98299908	6.299910814	-3.533850279	4.945567075	7.03430944	7.749026961
resCHs300_po17	PO	2017	Residual of regression of CHs300_po17 on HEA_avg	mm	Dynamics of vegetative spring growth	NA	385	yes	no	-16.26806668	-2.170741474	-10.15561545	-8.319535183	-7.629622143	-10.7948749	-0.97034239	-0.384656039	-0.148179205	2.480199553	-5.115506614	-12.22057927	-9.233923689	-2.973874484	6.466028434	0.328707415	9.028982796	0.403777257	-6.680559623	-4.994767389	1.770789186	6.392891643	2.588259135	4.332058807	-7.492715348	-3.019495825	5.520117204	-8.130413719	-0.404751962	2.038819561	4.293756767	14.11919866	-4.730694946	-6.276272448	-4.50492531	-5.49675304	-0.653828734	0.099749342	0.274140459	0.68324057
HFY_avg	LU, PO	2015	Proportion of plants heading during sowing year (average over exp. gardens)	1 (no fertile stem) to 9 (100% plants with fertile stems)	Phenology	0.81	385	yes	no	1.363019328	1.362852463	0.930371918	1.013788684	0.930455351	0.938320573	0.938404006	1.097122017	1.112852463	1.021570474	1.199106226	0.965003537	0.949106226	0.938237141	0.946102363	0.930455351	0.930455351	1.021653907	0.938404006	0.938237141	0.930455351	0.930455351	0.941241004	0.965003537	3.85498724	0.964836672	0.941241004	0.941241004	0.930455351	1.196269229	0.938237141	0.938320573	0.938404006	1.112935896	0.957054882	0.946102363	1.196269229	0.930371918	0.946269229	0.938237141
HST_lu17	LU	2017	Straw height	cm	Investment in sexual reproduction	0.84	378	yes	yes	44.48006632	43.81339965	49.14673299	42.81339965	48.48006632	44.14673299	39.48006632	39.81339965	43.81339965	35.14673299	44.01924803	42.6859147	35.35258136	42.14673299	40.48006632	38.48006632	33.48006632	41.48006632	35.14673299	40.81339965	32.48006632	36.48006632	35.01924803		49.81339965	31.01924803	30.06139206	42.01924803	38.14673299	38.14673299	34.14673299	33.14673299	45.14673299	41.48006632	39.01924803	33.14673299	36.81339965	35.48006632	35.14673299	32.48006632
LMW_avg	LU, ME, PO	2016, 2017	Leaf lamina width (average over exp. gardens)	1 (very thin) to 9 (very large)	Morphology	0.76	385	yes	no	4.319965424	4.730361222	4.624126015	5.307817005	4.641150338	4.741311336	4.091668992	3.974483671	4.730361222	2.835398124	3.759943624	3.660980932	3.537721402	4.057620346	4.380003566	3.418928116	2.974483671	3.630200225	2.202780103	3.168731457	3.085594783	3.752261449	3.326449293	2.438758709	5.741311336	2.849154508	3.104227071	4.993115959	3.530039227	3.636274434	2.39095368	2.519089114	4.536113436	4.414052212	3.4326845	2.602225789	3.414052212	2.179681571	2.636274434	2.279842569
LSL_lu17	LU	2017	Spikelet jength	mm	Investment in sexual reproduction	0.5	375	yes	yes	10.28489606	10.95156273	11.28489606	9.284896063	9.284896063	11.28489606	9.951562729	9.284896062	9.951562729	8.284896063	11.10517632	10.09719131	8.542436974	9.951562729	11.6182294	8.284896063	8.284896063	8.284896063	8.951562729	7.951562729	8.951562729	10.6182294	7.763857979	8.20669999	10.28489606	9.097191313	8.00365265	12.00365265	9.284896063	9.284896062	8.618229396	9.951562729	9.951562729	8.618229396	10.00365265	9.284896063	8.951562729	8.951562729	8.618229396	7.951562729
LSP_lu17	LU	2017	Spike jength	mm	Investment in sexual reproduction	0.53	375	yes	yes	188.8751334	205.2084668	218.8751334	167.5418001	163.5418001	194.5418001	180.8751334	179.2084668	159.2084668	182.2084668	196.3781454	183.044812	171.044812	163.5418001	196.2084668	177.8751334	142.8751334	177.2084668	175.2084668	167.8751334	184.2084668	203.8751334	147.7114787	137.2432035	176.2084668	181.044812	144.3781454	181.044812	170.5418001	188.5418001	157.2084668	172.5418001	187.8751334	174.5418001	159.7114787	173.2084668	151.8751334	167.8751334	157.8751334	129.8751334
NDF_10_lu17	LU	2017	Neutral Fetergent Fibre content in aerial biomass dry matter	% dry matter	Biochemistry of aerial biomass	0.79	350	yes	yes	46.97728395	48.04395062	47.94395062	47.61061728	46.64395062	46.51061728	47.37728395	45.91061728	46.94395062	47.51061728	46.9924415	46.45910816	46.22577483	45.67728395	45.71061728	47.51061728	45.01061728	46.71061728	49.71061728	47.01061728	48.97728395	46.27728395	46.95910816	46.55910816	43.47728395	46.32577483	47.15910816	45.4924415	47.51061728	45.91061728	45.04395062	46.94395062	46.94395062	49.24395062	47.3924415	48.04395062	47.91061728	48.71061728	48.84395062	49.44395062
NLI_lu16	LU	2016	Leaf lamina nitrogen content	0	Leaf lamina traits	0.41	380	yes	yes	2.8947065	2.6527141	2.70937175	2.7377294	2.53637365	2.62309265	2.55570665	2.45202175	2.4058236	2.7377053	2.5650358	2.57155205	2.5891829	2.5897501	2.63610855	2.7100103	2.87117655	2.5000039	2.7071723	2.6886138	2.76850615	2.6863233	2.6949533	2.62999155	2.80777095	2.889304	2.71532765	2.54722755	2.8630821	2.60839725	2.6224286	2.6207046	2.8310339	2.71374215	2.82252545	2.783511	2.75286415	2.88118895	2.64675675	2.73364745
NSL_lu17	LU	2017	Spikelet count	Number per spike	Investment in sexual reproduction	0.48	375	yes	yes	25.18180471	28.84847138	25.84847138	21.51513804	22.51513804	25.84847138	22.84847138	23.51513804	22.18180471	24.18180471	25.13712391	22.13712391	25.13712391	22.51513804	22.18180471	25.18180471	22.84847138	22.51513804	23.18180471	26.84847138	23.18180471	23.84847138	21.80379058	18.70459487	22.18180471	22.47045724	23.13712391	24.80379058	25.84847138	22.18180471	23.51513804	18.51513804	27.18180471	26.18180471	20.80379058	24.51513804	23.18180471	23.84847138	26.84847138	22.18180471
OMD_10_me17	ME	2017	Organic Matter Digestibility in earial biomass	% organic dry matter	Biochemistry of aerial biomass	0.65	350	yes	yes	83.20240741	81.10240741	83.66907407	83.43574074	82.46907407	83.86907407	83.06907407	85.36907407	82.53574074	82.90240741	80.56329372	83.29662705	82.86329372	84.53574074	84.60240741	85.26907407	87.16907407	84.50240741	83.20240741	84.00240741	83.16907407	84.10240741	82.42996038	83.02996038	84.80240741	81.06329372	80.36329372	80.62996038	83.90240741	84.46907407	88.63574074	87.30240741	84.73574074	82.53574074	80.36329372	83.96907407	83.73574074	83.50240741	84.16907407	84.03574074
PRT_10_me17	ME	2017	Crude Protein content in aerial biomass dry matter	% dry matter	Biochemistry of aerial biomass	0.73	350	yes	yes	17.13125309	16.88125309	17.36458642	17.46125309	16.21791975	16.54458642	16.60125309	17.52458642	15.81125309	16.05458642	14.60904192	16.35570859	14.39570859	15.42458642	15.45791975	18.10458642	17.40791975	17.42458642	18.84791975	16.91458642	16.76791975	16.44458642	14.07237525	15.36237525	15.78458642	14.39570859	12.54904192	12.67904192	17.52458642	15.63458642	18.95791975	15.97458642	17.93125309	18.25791975	14.95904192	17.26125309	16.82125309	16.23458642	18.45125309	18.67791975
RAS_me15	ME	2015	Regularity after sowing	1 (no emergence) to 9 (100% plants emerged)	Vigour after sowing	0.87	350	yes	no	4.900737055	7.234070388	7.234070388	7.567403721	6.567403721	7.567403721	7.567403721	6.900737055	7.234070388	7.234070388	6.622480192	5.289146858	4.622480192	6.567403721	6.567403721	5.900737055	7.234070388	7.567403721	6.900737055	6.567403721	6.900737055	6.567403721	7.289146858	5.955813525	7.234070388	5.955813525	5.955813525	5.955813525	6.900737055	7.234070388	6.900737055	7.900737055	5.900737055	7.567403721	6.622480192	7.234070388	2.567403721	4.900737055	7.567403721	7.900737055
RAS_lu15	LU	2015	Regularity after sowing	1 (no emergence) to 9 (100% plants emerged)	Vigour after sowing	0.48	380	yes	yes	7.006399723	7.17306639	6.67306639	6.839733056	5.67306639	7.17306639	7.17306639	7.17306639	7.17306639	6.67306639	7.339124577	5.839124577	6.339124577	5.006399723	6.339733056	7.17306639	6.006399723	6.839733056	7.17306639	7.006399723	6.339733056	6.839733056	5.67245791	6.505791244	7.006399723	6.67245791	6.67245791	6.17245791	6.506399723	6.339733056	7.339733056	7.006399723	7.006399723	7.17306639	6.67245791	6.839733056	4.339733056	6.006399723	7.506399723	7.339733056
RAS_po15	PO	2015	Regularity after sowing	1 (no emergence) to 9 (100% plants emerged)	Vigour after sowing	0.42	385	yes	yes	8.009105334	8.983655729	8.88474692	8.064138389	8.064138389	8.190563726	8.703288529	8.064138389	8.983655729	8.34450559	7.889648881	8.501282493	7.222982214	7.677838923	7.80426426	8.730805056	8.064138389	8.190563726	8.036621862	7.677838923	8.064138389	8.730805056	8.429890211	8.501282493	8.857230393	7.475832887	8.429890211	8.429890211	8.730805056	8.829713865	8.34450559	8.857230393	7.369955195	8.829713865	8.52879902	8.470930927	6.829713865	7.551413587	8.829713865	9.011172257
SCD_16to17_me	ME	2016 to 2017	Soil coverage loss from end of spring 2015 to end of autumn 2017 at ME	Difference between late and early scores, each recorded on a 1 (no living plants) to 9 (best soil coverage) scale	Dynamics of persitency	0.62	350	yes	yes	-0.25	-0.916666667	-1.583333333	-0.916666667	-1.25	-1.25	-0.916666667	-0.583333333	-0.916666667	-0.916666667	0.145061728	-0.521604938	0.478395062	0.083333333	-0.583333333	-1.25	-0.916666667	-0.583333333	-0.916666667	-0.916666667	-1.25	-0.916666667	-0.188271605	-0.521604938	0.083333333	-0.521604938	-0.188271605	0.145061728	-0.25	-0.583333333	-0.916666667	-0.583333333	-0.916666667	-0.583333333	-0.188271605	-0.916666667	-0.583333333	-1.25	-1.583333333	-1.25
SCD_15to18_lu	LU	2015 to 2018	Soil coverage loss from end of spring 2015 to end of autumn 2018 at LU	Difference between late and early scores, each recorded on a 1 (no living plants) to 9 (best soil coverage) scale	Dynamics of persitency	0.77	380	yes	yes	-1	-1.333333333	-0.666666667	-1.333333333	-1	-0.666666667	-0.333333333	-0.666666667	-1	-0.666666667	-0.666666667	-0.333333333	-0.333333333	-0.666666667	-0.666666667	-1	-0.666666667	-1	-0.666666667	-1.333333333	2.94209e-14	-1	-0.333333333	-1	-2.77556e-15	-1	-7.00551e-14	-0.666666667	-3.09752e-14	-1	-0.666666667	-2.65343e-14	-1	-1	-1	-0.666666667	-1.16573e-14	-1.333333333	-1	-0.666666667
SCD_15to17_po	PO	2015 to 2017	Soil coverage loss from end of spring 2015 to end of autumn 2017 at PO	Difference between late and early scores, each recorded on a 1 (no living plants) to 9 (best soil coverage) scale	Dynamics of persitency	0.32	385	yes	yes	-1.888302953	-2.064728341	-2.03532411	-1.268683057	-1.935349723	-2.023562417	-1.911826338	-1.941230569	-2.029443264	-1.374538289	-1.374538289	-1.964753955	-1.701990776	-1.719633315	-1.784322624	-1.625539775	-0.964753955	-1.011800725	-1.947111416	-1.409823367	-1.268683057	-1.941230569	-1.637301467	-1.607897236	-2.023562417	-1.439227598	-1.976515647	-1.654944006	-1.280444749	-1.970634801	-1.380419136	-1.654944006	-1.607897236	-1.964753955	-1.292206442	-2.08237088	-0.970634801	-1.339253212	-1.30984898	-1.719633315
SGR_me16	ME	2016	Summer growth rate	mm / growing-degree-days	Summer and autumn growth variables	0.48	350	yes	yes	0.325716515	0.360846566	0.364544466	0.406145842	0.346979441	0.371015791	0.366393416	0.376562641	0.339583641	0.375638166	0.445545597	0.380832346	0.301327495	0.383033966	0.359922091	0.312773865	0.371015791	0.389505291	0.30815149	0.322018615	0.400598992	0.380260541	0.349400196	0.276366669	0.442200367	0.369738646	0.413188971	0.408566596	0.331263366	0.410768217	0.356224191	0.381185016	0.358997616	0.331263366	0.299478545	0.292435415	0.346979441	0.388580816	0.323867565	0.349752866
SGR_me17	ME	2017	Summer growth rate	mm / growing-degree-days	Summer and autumn growth variables	0.37	350	yes	yes	0.086098895	0.095002152	0.100937657	0.069479481	0.102124758	0.088473097	0.090253748	0.057014921	0.107466713	0.088473097	0.066415002	0.087189269	0.090750572	0.106873162	0.095595703	0.108653814	0.084911794	0.090847299	0.074821436	0.065918178	0.099750556	0.091440849	0.118053895	0.122802298	0.099750556	0.083627966	0.10024738	0.090157022	0.083131143	0.09262795	0.069479481	0.074227885	0.10449896	0.090253748	0.109744188	0.111028015	0.086692445	0.100937657	0.108653814	0.081944042
SGR_lu16	LU	2016	Summer growth rate	mm / growing-degree-days	Summer and autumn growth variables	0.83	380	yes	yes	-0.014509027	0.00980058	-0.006729953	-0.032660201	7.6737e-05	-0.013212515	-0.017102052	-0.023908742	-0.034929097	-0.018722692	-0.01611062	-0.031992896	-0.017083004	-0.014184899	-0.034929097	-0.005433441	0.000400865	-0.01742618	-0.01580554	-0.000895647	-0.005433441	-0.009971234	-0.010276314	-0.012221082	-0.061183473	-0.028103359	-0.029075743	-0.013193467	0.002669762	-0.021639845	-0.006081697	-0.008026465	0.005262787	-0.01061949	-0.01773126	-0.012888387	-0.00219216	-0.013536643	-0.025853511	-0.018074436
SGR_po17	PO	2017	Summer growth rate	mm / growing-degree-days	Summer and autumn growth variables	0.8	385	yes	yes	0.115887616	0.124654538	0.149766824	0.112924002	0.130941092	0.113784523	0.120697491	0.125793352	0.11035526	0.109159438	0.122645509	0.127611023	0.113779957	0.141761793	0.145482169	0.138662702	0.110636117	0.12236409	0.126989174	0.110589366	0.130655107	0.106060348	0.116923234	0.123607225	0.105490941	0.096911938	0.139516093	0.121213017	0.108920204	0.155304309	0.109159438	0.128655772	0.119267564	0.127849695	0.110685995	0.107732075	0.12813568	0.114876585	0.130995536	0.142619749
VAS_lu15	LU	2015	Vigour after sowing	1 (small) to 9 (strong)	Vigour after sowing	0.41	380	yes	yes	8.014062706	8.014062706	8.014062706	8.347396039	8.014062706	8.014062706	8.014062706	8.014062706	8.014062706	8.014062706	8.264991529	7.931658196	8.264991529	7.680729373	8.014062706	8.014062706	8.014062706	7.680729373	7.680729373	8.014062706	8.014062706	7.014062706	7.931658196	7.931658196	8.347396039	7.598324863	8.264991529	8.598324863	8.014062706	8.014062706	8.014062706	8.347396039	7.680729373	8.014062706	8.931658196	8.014062706	7.347396039	8.014062706	8.014062706	7.347396039
VAS_po15	PO	2015	Vigour after sowing	1 (small) to 9 (strong)	Vigour after sowing	0.45	385	yes	yes	3.296169502	4.029893437	3.578390098	2.878194797	2.878194797	4.78737745	3.420515483	2.878194797	3.363226771	4.820906085	2.585743039	3.003717744	3.252409706	2.820906085	4.063422072	3.544861463	3.544861463	2.78737745	3.420515483	4.154239418	2.21152813	3.544861463	3.343227052	3.003717744	4.78737745	3.070775013	3.343227052	3.343227052	2.21152813	3.996364803	2.820906085	2.78737745	3.420515483	3.329698136	3.128063725	3.396755405	1.329698136	2.911723431	4.663031469	2.820906085
WID_po16	PO	2016	Winter damage	1 (no damage) to 9	Abiotic stresses	0.89	385	yes	yes	5.361828114	6.099169944	5.74677576	5.878104846	5.878104846	6.155304061	5.61996648	6.211438179	5.76583661	6.690641643	6.763932624	5.580989226	6.097265957	5.690641643	5.634507525	5.878104846	5.211438179	5.821970728	6.61996648	6.690641643	5.878104846	5.544771512	6.486733408	6.914322559	6.155304061	6.318331055	5.820066741	5.820066741	5.544771512	6.230499029	5.690641643	5.488637395	5.286633147	6.230499029	5.505794258	5.967840858	6.230499029	5.74677576	5.230499029	6.023974976
WID_po17	PO	2017	Winter damage	1 (no damage) to 9	Abiotic stresses	0.64	385	yes	yes	4.413907594	5.339553612	4.020105404	3.723949062	4.057282395	4.031751337	3.735594995	3.390615729	4.672886945	3.994574346	2.858340699	3.881632565	3.858340699	2.661241012	3.302376621	4.390615729	4.057282395	4.36508467	6.068928328	4.661241012	3.723949062	5.057282395	2.883871758	2.881632565	4.36508467	2.807278582	2.550538424	2.883871758	3.057282395	4.04339727	2.661241012	3.698418004	3.735594995	4.710063936	3.869986632	5.969043287	4.710063936	3.353438738	4.710063936	3.327907679
WSC_10_me17	ME	2017	Water Soluble Carbohydrate content in aerial biomass dry matter	% dry matter	Biochemistry of aerial biomass	0.8	350	yes	yes	17.79382716	17.86049383	17.42716049	16.76049383	19.29382716	18.72716049	18.46049383	18.12716049	19.56049383	18.62716049	20.72169707	19.1550304	21.5550304	20.69382716	21.16049383	16.49382716	19.69382716	17.82716049	13.96049383	18.96049383	16.72716049	20.02716049	21.22169707	19.7550304	23.12716049	21.4550304	23.22169707	24.32169707	16.86049383	20.99382716	17.69382716	19.92716049	17.09382716	15.09382716	20.42169707	17.89382716	18.36049383	18.06049383	15.42716049	13.99382716
13C_lu16	LU	2016	Leaf lamina d13C	0	Leaf lamina traits	0.61	380	no	yes	16.3016337033337	17.7349670366666	15.7349670366667	17.06830037	16.2349670366667	17.3016337033333	16.2016337033333	15.5016337033333	16.1349670366667	16.26830037	16.21891766	15.81891766	16.6855843266667	15.6683003700001	17.2016337033333	15.5016337033334	15.6349670366667	15.5349670366666	15.76830037	14.9016337033333	17.06830037	15.3349670366667	17.6522509933334	16.0855843266666	15.7016337033334	14.8189176599999	15.8855843266667	15.8522509933333	15.9683003699999	16.8016337033334	15.36830037	16.8349670366665	17.1349670366666	17.7349670366667	16.5855843266667	17.76830037	17.0349670366667	16.76830037	16.0349670366667	17.06830037
ADF_04_me17	ME	2017	Acid Detergent Fibre content in aerial biomass dry matter	% dry matter	Biochemistry of aerial biomass	0.73	350	no	yes	0.419487569999974	0.649487569999987	0.529487570000001	0.326154236666667	0.549487570000009	0.54282090333333	0.466154236666664	0.416154236666666	0.529487570000002	0.569487570000014	0.354475224333333	0.301141890999994	0.554475224333341	0.449487569999999	0.526154236666667	0.399487569999994	0.44948757	0.412820903333328	0.216154236666661	0.366154236666661	0.489487570000009	0.519487569999997	0.464475224333341	0.264475224333321	0.456154236666679	0.381141891	0.521141890999997	0.224475224333322	0.56948757	0.656154236666672	0.336154236666672	0.466154236666651	0.469487569999998	0.439487570000001	0.401141890999998	0.599487570000002	0.73615423666666	0.316154236666663	0.439487569999997	0.572820903333333
ADL_04_me17	ME	2017	Acid Detergent Lignin content in aerial biomass dry matter	% dry matter	Biochemistry of aerial biomass	0.59	350	no	yes	1.04444809033352	1.54444809033332	1.37778142366668	1.37778142366665	1.71111475700008	1.54444809033334	1.21111475700006	1.21111475699999	1.54444809033333	1.04444809033334	1.41113100133335	1.57126283049497	1.07779766800005	1.21111475700004	1.21111475699997	1.21111475699998	1.04444809033336	1.21111475700004	1.04444809033335	1.21111475700002	1.04444809033324	1.04444809033336	1.07779766800003	1.07779766800002	1.71111475700002	1.07779766800001	1.322724818745	1.32272481874502	1.04444809033335	1.37778142366665	1.3777814236667	1.04444809033335	1.37778142366667	1.54444809033332	1.577797668	1.21111475700006	1.37778142366668	1.04444809033335	1.04444809033334	1.04444809033335
AHD_lu16	LU	2016	Aftermath heading	1 (no fertile stem) to 9 (100% plants with fertile stems)	Phenology	0.94	380	no	yes	1.82841118500004	4.49507785166648	2.1617445183333	2.16174451833337	2.49507785166682	2.16174451833327	2.82841118500005	2.16174451833332	2.16174451833335	2.16174451833336	2.300016123	1.96668278966667	2.30001612300005	2.16174451833336	2.16174451833332	2.16174451833331	3.16174451833332	2.16174451833338	2.16174451833334	2.49507785166662	2.16174451833336	2.16174451833335	2.30001612300002	1.96668278966676	2.16174451833346	2.300016123	1.96668278966674	2.30001612300008	3.16174451833337	2.16174451833337	2.16174451833332	2.49507785166666	2.4950778516667	2.82841118500005	2.30001612300005	2.49507785166667	2.16174451833336	2.49507785166669	1.82841118499998	1.82841118500002
AHD_lu17	LU	2017	Aftermath heading	1 (no fertile stem) to 9 (100% plants with fertile stems)	Phenology	0.83	380	no	yes	2.43215385433346	3.43215385433332	3.76548718766677	3.09882052100011	3.09882052099996	2.4321538543333	2.09882052099993	2.43215385433333	2.09882052099999	1.43215385433342	2.32106007933334	1.65439341266661	0.987726746000068	2.43215385433333	2.43215385433328	2.09882052099999	1.76548718766674	2.76548718766665	2.09882052099991	2.09882052099994	2.098820521	1.43215385433329	0.987726745999938	1.65439341266661	2.76548718766656	1.32106007933336	1.32106007933344	2.987726746	3.43215385433324	1.76548718766661	2.09882052099997	1.76548718766672	2.76548718766663	3.09882052099998	1.98772674599996	2.098820521	2.098820521	1.43215385433332	1.76548718766665	1.43215385433332
AHD_me16	ME	2016	Aftermath heading	1 (no fertile stem) to 9 (100% plants with fertile stems)	Phenology	0.66	350	no	yes	1.06527600700011	1.39860934033333	1.06527600700003	1.39860934033337	1.065276007	1.39860934033334	1.06527600699995	1.065276007	1.065276007	1.065276007	1.096306918	1.096306918	1.09630691799999	1.065276007	1.065276007	1.06527600700001	1.065276007	1.065276007	1.06527600700001	1.0652760069999	1.065276007	1.065276007	1.09630691799999	1.09630691799996	1.06527600699997	1.09630691800001	1.096306918	1.096306918	1.39860934033329	1.06527600700001	1.06527600699999	1.065276007	1.06527600699999	1.06527600700001	1.096306918	1.065276007	1.39860934033331	1.065276007	1.065276007	1.065276007
AHD_me17	ME	2017	Aftermath heading	1 (no fertile stem) to 9 (100% plants with fertile stems)	Phenology	0.86	350	no	yes	3.02744584148533	4.41199503783969	4.06604558690257	3.43185883795677	3.43185883795682	3.5194148760326	3.06298567305432	3.09852550462348	4.34581856733982	3.73944740627942	3.53586749156972	2.3776550892458	2.7264312169859	2.67327093577957		3.43185883795662	3.41770423315586	3.35274820936587	3.39631900638772	3.90611407294615	3.26519217129005	2.43185883795683	2.41761273085908	1.87765508924604	4.19570106162957		2.08427939752594	3.41761273085933	3.26519217129013	3.49423024357904		3.18608154269918	4.14251960070247	3.74423024357906	2.86791325119905		2.8992547534125	2.51151127323596	2.71114200832922	2.90611407294619
AHD_po16	PO	2016	Aftermath heading	1 (no fertile stem) to 9 (100% plants with fertile stems)	Phenology	0.71	354	no	yes	1.25491671630135	2.98471728159608	3.34280555038444	1.97790526773738	2.31123860107076	1.6479779413334	2.28307765868608	1.64457193440409	2.31805061492929	1.34621155731387	2.05849182438464	1.33550327294863	1.72515849105128	1.34621155731391	2.01628423090975	2.31123860107063	1.64457193440406	1.64797794133331	2.61641099201941	2.01287822398055	1.31123860107071	1.31123860107075	1.38841915078876	1.33550327294876	1.64797794133332	1.39863717157649	1.38841915078878	2.05508581745549	2.31123860107068	1.61981699894873	2.01287822398058	2.31464460799996	2.28307765868605	2.28648366561529	1.6969975486667	1.68295089757652	1.28648366561529	2.00947221705139	1.28648366561534	1.3462115573139
AHD_po17	PO	2017	Aftermath heading	1 (no fertile stem) to 9 (100% plants with fertile stems)	Phenology	0.84	385	no	yes	127.132822732766	116.4661560661	135.4661560661	111.132822732766	126.132822732766	116.466156066099	123.799489399433	110.799489399433	107.799489399433	117.799489399433	119.673563473507	122.340230140174	140.340230140174	129.466156066099	127.799489399433	121.132822732766	113.4661560661	102.799489399433	104.132822732766	103.799489399433	114.799489399433	116.132822732766	118.340230140174	131.673563473507	120.799489399433	120.00689680684	116.00689680684	129.340230140174	107.466156066099	122.799489399433	111.799489399433	121.799489399433	113.466156066099	111.132822732766	122.00689680684	120.799489399433	114.799489399433	114.799489399433	117.799489399433	107.4661560661
AMH_me17	ME	2017	Autumn maximum height	mm	Summer and autumn growth variables	0.55	350	no	yes	132.937295133333	138.930149066667	143.287952366667	126.458192066667	128.458192066667	139.7775039	133.614410266667	133.958192066667	138.430149066667	138.6072642	143.866996533333	130.3460996	142.366996533333	135.6072642	152.5932427	147.958192066667	125.124858733333	122.944170566667	140.114410266667	133.440597533333	135.7915254	133.124858733333	146.0476847	145.679432933333	124.7775039	146.5056202	147.381018033333	140.881018033333	119.958192066667	142.767055433333	137.1072642	139.7775039	120.4477436	133.600388766667	143.023214733333	137.759909366667	132.9337221	139.787952366667	140.267055433333	134.273930866667
AMH_po17	PO	2017	Autumn maximum height	mm	Summer and autumn growth variables	0.9	385	no	yes	-30.5045	-29.6980000000001	-30.4450000000001	-30.8580000000001	-30.5725000000001	-30.4415000000001	-30.8995000000001	-30.7690000000001	-30.543	-30.3985000000001	-30.4890000000001	-30.6	-30.4440000000001	-30.3420000000001	-30.0145000000001	-30.0750000000001	-30.7730000000001	-30.0180000000001	-30.192	-30.3425000000001	-30.2825000000001	-30.3965	-30.236	-30.1710000000001	-30.6935000000001	-30.4835000000001	-30.4505000000001	-30.6200000000001	-30.5950000000001	-30.6905000000001	-30.2180000000001	-30.7115000000001	-30.4305000000001	-30.8585000000001	-30.5435000000001	-30.9325000000001	-30.3130000000001	-30.7345000000001	-30.4310000000001	-30.5785000000001
CH400h_lu16	LU	2016	Canopy height 400 degree days before spike emergence	mm	Dynamics of vegetative spring growth	0.44 0.96 0.80	380	no	yes	43.71784952	123.418522	79.47056755	52.31746449	68.37969913	69.22377227	88.17862377	82.89733362	80.1356307	133.3437667	74.36921551	67.11541462	88.13731807	70.65640859	77.15549334	87.75619783	151.6897575	88.33526587	100.3890172	110.6051688	97.35950099	146.5212438	103.0412037	141.3140683	45.28268992	113.4038964	127.0832291	75.88150458	91.48762683	88.17109396	120.3108274	147.7492264	79.74487977	79.35969073	71.98418703	109.8375566	110.3457467	119.5793927	84.25831701	140.3959517
CH400h_lu17	LU	2017	Canopy height 400 degree days before spike emergence	mm	Dynamics of vegetative spring growth	0.32 0.95 0.75	377	no	yes	65.65729814	124.3998755	84.76795124	74.46921166	81.98058851	91.34726899	112.5891035	111.142061	87.07421885	133.9780093	91.25020786	92.69126751	121.6063339	93.69250845	105.4588043	108.3443203	147.5822563	114.1053026	117.7816306	109.2234129	128.6626698	144.0195925	118.7981772		66.88791027	130.9300392	133.2521704	102.8398616	117.738428	118.0177498	150.2171885	146.7951233	85.27504156	95.96745131	97.70450487	127.0699094	130.3861681	140.4259163	118.0764712	142.371652
CH400h_po16	PO	2016	Canopy height 400 degree days before spike emergence	mm	Dynamics of vegetative spring growth	0.73 0.89 0.83	385	no	yes	77.9314381017939	185.747042880616	136.892340981698	86.8294237095074	118.950342314679	122.08751761898	161.647578441439	155.578466310142	111.840277671625	175.873621783963	95.9446253779666	95.153700999581	160.834526729946	110.413092011954	160.269756195509	183.944435688549	241.214540048546	192.913887053616	206.63179531235	203.081663686319	211.37809833787	227.043084240511	166.886478220655	239.662339845281	79.8601635607236	196.497181991685	222.142419861764	110.416698550636	142.030664306897	218.557443645966	213.479604089303	264.256804946847	113.500577035247	124.602279307915	106.244059143776	196.558744953611	200.21591874903	182.868644881889	199.29355584005	215.181122661064
CH400h_po17	PO	2017	Canopy height 400 degree days before spike emergence	mm	Dynamics of vegetative spring growth	0.23 0.92 0.77	385	no	yes	57.7743494571108	102.660773981928	74.5077705642534	62.710027588643	69.5163185124188	67.1186240109688	99.8615887713019	82.3199962617909	80.2251957410788	107.296362438104	86.0238540239976	75.4878331819247	95.3420312196387	76.8451440567092	96.6987460987986	106.657001156414	140.412186990338	94.8800029324526	104.90695901157	109.869329289395	125.735173134588	128.559185835507	116.623846134961	136.442128108417	44.9578008895035	112.265464251798	133.811247369711	77.7118579566705	96.4724360788012	123.108896380766	129.233271424244	143.302288725631	75.9552526748831	77.8866769336072	76.8693055284765	94.8551379202735	116.410658693007	105.324541351731	109.712522348776	113.78701932944
CHs500_lu16	LU	2016	Canopy height 500 degree days after start of spring growth	mm	Dynamics of vegetative spring growth	0.44 0.96 0.80	380	no	yes	91.51119718	128.8551528	118.6280369	141.381876	114.4154071	126.6412421	128.0199486	118.5958619	124.663823	84.20008191	108.1096671	110.6083931	82.56224794	101.4026348	120.5381849	99.97741138	108.5524951	107.6379963	84.97888547	92.90163126	76.27543111	91.71216211	97.77181801	96.88034037	149.3207415	76.53049775	102.8828449	132.4480276	101.65048	104.8690413	101.3369966	109.0526672	123.1354677	119.8327146	107.8449161	95.2994069	55.37737168	57.3374543	80.70941724	97.46329953
CHs500_lu17	LU	2017	Canopy height 500 degree days after start of spring growth	mm	Dynamics of vegetative spring growth	0.32 0.95 0.75	380	no	yes	119.431340890416	121.622927158107	117.705909575927	113.411515626379	112.430720874768	113.051333186488	107.634123723121	94.8280429761164	113.159418851157	99.6518873659023	124.439869159749	114.650816811939	102.359026609532	97.6835866086525	125.690905136376	85.7545839636502	99.8092090893674	100.67171502357	100.161777670052	94.1699203818412	97.0964468902357	101.112239714802	105.333956876005	94.4770617975949	152.362679549796	96.228010231107	107.733186688173	124.19553843648	92.1685076124079	95.9500401444408	103.217924478617	107.96086889621	114.166014781095	103.385391071288	113.984407407097	104.681965824717	98.8089843970279	96.2363502896883	93.0550784861795	101.941353717019
CHs500_me16	ME	2016	Canopy height 500 degree days after start of spring growth	mm	Dynamics of vegetative spring growth	0.67 0.92 0.81	350	no	yes	105.462308958565	111.709463287443	108.547242236125	126.10767378207	103.253932190883	108.568582059245	93.7392896820067	97.0792877170501	112.012305188173	90.1987617199293	90.8112239690271	90.0717234223184	85.3087249064198	88.9295879257827	97.3207016692601	88.0367628353628	93.3692511608271	81.1784404490386	82.3949483888992	91.7694868229496	77.7007907075004	89.3772401687272	86.9413004739486	74.1617969239101	121.088694584535	78.8992479028364	85.7444410657768	108.761792187561	97.2546228647254	88.4144618759165	92.4174531204463	95.6703625541892	101.827080904633	97.3124557861994	100.424265107	83.3405837252611	81.0599457792708	90.3937979106259	74.4352410903588	88.4890328654642
CHs500_me17	ME	2017	Canopy height 500 degree days after start of spring growth	mm	Dynamics of vegetative spring growth	0.54 0.87 0.76	350	no	yes	80.27308972	82.66812569	75.32247453	90.5631618	83.33899822	92.66898951	79.73565727	88.31883757	83.92434867	81.51707407	74.92629383	83.14024196	80.2085321	83.92124397	92.69591161	74.07817545	89.02976477	79.48418458	77.3890472	73.36185622	81.0822975	85.43447936	86.69274063	82.18141565	96.88683429	79.11798422	81.11157124	97.11253686	79.23335665	90.41174401	91.62084874	92.75903899	80.80697325	87.66870228	88.07454063	80.93977891	84.9246339	82.01562813	78.60051075	87.75979784
CHs500_po17	PO	2017	Canopy height 500 degree days after start of spring growth	mm	Dynamics of vegetative spring growth	0.23 0.92 0.77	384	no	yes	134.479736463205	126.707399647701	128.818372116235	153.803197701133	142.127112447748	138.880380987476	121.048653340586	141.617921676085	140.14816400668	109.439419749632	132.395097742811	116.844604692251	104.628458581313	130.560314570454	144.876678565975	121.364130672109	119.651491214535	128.681212093661	95.6114023058412	108.187542226184	120.52196236465	122.304252997471	122.234596218547	106.829893862515	166.630773340029	107.033564651427	114.23676511809	144.824601528919	129.830172732953	128.556416727186	108.829471987577	131.757657693414	131.383809982373	136.878660703665	136.901423809278	100.034168999984	105.504551078424	112.618221697964	118.589018604758	103.39558465015
DIS_lu15	LU	2015	Indeterminate disease susceptibility	1 (no damage) to 9	Biotic stresses	0.85	380	no	yes	1.60972616266664	2.27639282933326	1.27639282933329	1.94305949599999	1.94305949600005	2.60972616266669	1.60972616266669	2.27639282933331	1.60972616266666	2.27639282933337	1.84028347133333	1.84028347133333	1.84028347133336	1.94305949600004	2.27639282933331	2.27639282933334	2.27639282933334	2.60972616266665	2.27639282933332	2.27639282933335	2.27639282933331	1.94305949600005	1.84028347133335	1.50695013800005	1.60972616266674	1.17361680466669	1.17361680466667	1.84028347133334	1.27639282933336	1.94305949600003	2.27639282933333	1.94305949600008	2.27639282933335	1.60972616266671	1.84028347133336	2.60972616266668	2.60972616266666	1.94305949600001	2.27639282933335	2.27639282933331
DIS_lu16	LU	2016	Indeterminate disease susceptibility	1 (no damage) to 9	Biotic stresses	0.75	380	no	yes	2.10087543816654	2.4342087715001	1.9342087715001	2.10087543816664	2.60087543816658	2.10087543816665	2.10087543816658	2.10087543816666	2.43420877149995	2.26754210483355	2.75396185750004	2.25396185750001	2.42062852416648	2.10087543816673	2.26754210483324	1.93420877149996	2.26754210483356	2.26754210483325	1.93420877149996	2.10087543816654	2.43420877150004	2.4342087715	1.7539618575002	2.25396185750002	3.1008754381665	2.75396185750001	2.42062852416672	2.42062852416663	2.10087543816671	2.26754210483337	1.93420877150001	2.43420877150003	2.26754210483337	1.76754210483339	2.25396185749997	2.60087543816667	3.10087543816661	2.10087543816665	2.26754210483338	2.6008754381667
DIS_lu17	LU	2017	Indeterminate disease susceptibility	1 (no damage) to 9	Biotic stresses	0.64	380	no	yes	4.10548117450023	3.85548117450008	3.27214784116681	4.0221478411666	3.68881450783337	3.77214784116664	3.60548117449994	3.60548117449995	3.43881450783341	3.93881450783312	3.58996734808343	3.50663401475006	3.75663401475009	3.60548117449987	3.68881450783334	3.85548117450008	3.93881450783317	3.85548117449991	3.52214784116671	3.68881450783348	4.18881450783344	3.35548117450002	3.83996734808339	3.50663401475002	3.77214784116662	3.25663401474999	3.25663401475012	3.67330068141673	3.52214784116672	3.77214784116662	3.77214784116657	3.85548117449999	3.93881450783335	3.35548117449999	3.92330068141668	4.52214784116658	4.43881450783325	3.93881450783336	5.1054811745	4.35548117449998
DIS_me16	ME	2016	Indeterminate disease susceptibility	1 (no damage) to 9	Biotic stresses	0.86	350	no	yes	1.01298885100005	2.34632218433343	1.01298885099999	1.01298885099998	1.01298885100005	1.34632218433326	1.012988851	1.01298885099999	1.01298885099999	2.01298885099993	1.01066599499999	1.010665995	1.010665995	1.01298885099998	1.34632218433336	1.34632218433334	1.67965551766665	1.34632218433326	1.01298885099999	1.01298885099999	3.0129888509999	1.01298885099995	1.01066599500002	1.01066599499999	1.01298885099988	1.01066599499999	1.010665995	1.010665995	1.01298885099999	1.34632218433338	1.67965551766664	1.01298885099997	1.01298885099998	1.6796555176666	1.01066599499999	2.01298885100001	2.67965551766666	1.012988851	3.012988851	2.67965551766668
DIS_me17	ME	2017	Indeterminate disease susceptibility	1 (no damage) to 9	Biotic stresses	0.64	350	no	yes	4.5658620050001	4.73252867166665	4.39919533833328	4.06586200500015	4.39919533833333	4.23252867166657	4.73252867166672	4.56586200499999	4.73252867166672	5.06586200500005	4.57959480400002	4.91292813733331	5.07959480399997	4.39919533833327	4.89919533833339	5.06586200499993	4.89919533833337	5.39919533833327	4.89919533833337	4.06586200500006	5.56586200500002	4.73252867166662	4.41292813733331	4.4129281373332	4.73252867166669	4.74626147066659	5.24626147066664	4.9129281373333	5.06586200499998	4.89919533833336	4.3991953383333	4.73252867166666	4.73252867166667	4.89919533833336	5.57959480399995	5.23252867166668	5.56586200499993	4.56586200499994	4.89919533833343	5.06586200499993
DIS_po15	PO	2015	Indeterminate disease susceptibility	1 (no damage) to 9	Biotic stresses	0.83	385	no	yes	2.55174413344136	3.14200604064021	1.35221600762551	3.05708505402644	3.0570850540264	1.68287888066657	1.72108126040087	1.89041838735976	2.30867270730695	2.64467650093246	1.31054934045888	2.13854175320767	1.6438826737924	1.64467650093264	1.60380366090604	3.55708505402651	1.55708505402629	1.84954554733334	1.55441459373413	1.47800983426581	5.05708505402655	2.39041838735969	2.01808884715212	0.971875086540981	1.51621221399994	1.72880366040601	1.51808884715215	1.51808884715217	1.39041838735976	2.5135417537076	1.31134316759929	1.6828788806666	2.38774792706744	2.51354175370762	2.30787888016662	2.43713699423939	2.68020842037432	2.01888267429231	2.3468750870409	2.97800983426588
DIS_po17	PO	2017	Indeterminate disease susceptibility	1 (no damage) to 9	Biotic stresses	0.7	385	no	yes	3.74607106946645	3.28855359590418	2.99739354964761	3.4761522864289	4.1428189530957	2.88235294116654	3.19444501128122	3.14281895309573	3.28855359590432	4.07026087105209	3.49065335398107	3.42723880368555	4.49065335398133	3.40359420438528	3.47646152578961	3.47615228642901	2.64281895309558	3.21568627450004	3.69444501128121	2.90359420438524	4.47615228642917	3.3094856197623	3.91778603257692	3.26057213701887	4.21568627450003	3.96972133012297	3.25111936591035	3.58445269924366	2.9761522864291	3.60064566601884	3.57026087105214	3.38235294116645	3.52777834461458	3.26731233268558	4.04227941216669	4.97646152578965	4.6006456660188	3.83072688298115	4.10064566601871	4.57026087105197
DNDF_04_me17	ME	2017	In vitro Neutral Detergent Fibre degradability in aerial biomass	% NDF dry matter	Biochemistry of aerial biomass	0.62	350	no	yes	82.3769182766662	80.3102516099999	80.8435849433333	81.41025161	79.9102516099999	81.1435849433335	82.5102516099999	81.4435849433332	80.9435849433332	80.3769182766663	79.6287701333333	82.1954367999999	79.8287701333329	81.5102516099999	81.2769182766665	81.71025161	82.5102516099999	81.4102516099999	82.7769182766664	82.1769182766664	83.1769182766665	80.9102516099999	80.9621034666664	82.5954368	79.3435849433331	80.4621034666664	80.5621034666665	80.4287701333331	81.5102516099999	79.5435849433332	82.8435849433332	81.8769182766668	80.4102516100001	83.0435849433331	80.7287701333332	82.4435849433332	79.8435849433333	83.2102516099999	81.6102516099999	83.51025161
DRB_lu1516	LU	2015, 2016	Black rust susceptibility	1 (no damage) to 9	Biotic stresses	0.77	380	no	yes	3.48698270960028	3.55364937626661	2.82031604293331	3.42031604293329	3.15364937626664	3.28698270959997	3.08698270959997	3.08698270960005	2.95364937626669	3.55364937626656	3.07410707726659	3.00744041059987	3.20744041060002	3.08698270960002	3.22031604293331	3.35364937626648	3.48698270960001	3.35364937626654	3.02031604293334	3.15364937626657	3.95364937626672	2.88698270959997	3.27410707726668	3.00744041060002	3.22031604293334	2.80744041059984	2.80744041060008	3.1407737439333	3.02031604293335	3.28698270959997	3.35364937626661	3.28698270959996	3.35364937626662	3.02031604293328	3.34077374393332	4.02031604293324	4.08698270959996	3.35364937626662	4.68698270960001	4.02031604293332
HEA_lu16	LU	2016	Spike emergence (heading) date	Growing-degree-days from start of spring growth (see Methods S6)	Phenology	0.97	380	no	yes		-0.448352335207435	0.266443950163398	0.370008948284737	-0.485749459037695	-0.803070308289407	-1.14277235771909	-0.817839300574475	-0.349341548914148	-1.11668621733207	-0.97149262721052	-1.77825399895837	-1.91491118625273	-1.64967610006621	-0.849225709869758	0.107074989518953	-0.525826821487343	-0.332424147614674	-0.867547650637742	-0.739699046440492	-1.06999037067628	-0.782678906667758	-1.45723816195164		-1.76875473381168	-2.00221059022176	-0.0373644446579871	-0.296634791992309	0.0223154169984278	0.0616044187120459	-0.920719268525019	-0.407143182086201	-0.131740445612383	-0.494278006645723	-0.306359249095404	0.0501753135860352	-1.29682501120841	-0.0911978563426533	-0.547283711081361	-2.16057159119931
HEA_lu17	LU	2017	Spike emergence (heading) date	Growing-degree-days from start of spring growth (see Methods S6)	Phenology	0.98	380	no	yes	869.800000000064	1127.96666666669	1018.66666666664	877.700000000002	963.699999999976	963.700000000001	1062.30000000001	1037.4	994.100000000021	1243.20000000003	1024.7	995.900000000012	1101.10000000002	1018.66666666671	1018.66666666666	1095.13333333331	1284.8	1112.10000000003	1170.93333333331	1161.23333333334	1181.93333333334	1269.50000000005	1141.93333333333	1385.44116094992	802.100000000016	1216.00000000002	1258.86666666666	979.633333333325	1062.29999999998	1098.66666666667	1212.53333333331	1269.49999999999	1009.3	1028.03333333334	995.899999999995	1201.80000000004	1211.5	1201.80000000001	1138.76666666666	1284.8
HEA_po16	PO	2016	Spike emergence (heading) date	Growing-degree-days from start of spring growth (see Methods S6)	Phenology	0.97	385	no	yes	873.166666666679	1166.43333333333	1000.60000000003	883.499999999997	947.799999999988	942.733333333333	1185.23333333334	1084.2	963.666666666669	1353.9	1051.20000000001	1000.60000000001	1212.49999999999	1000.59999999998	1026.3	1189.46666666668	1374.20000000006	1159.20000000002	1230.53333333332	1193.13333333332	1292.09999999998	1333.60000000003	1189.46666666661	1605.26666666668	793.933333333341	1313.29999999997	1413.19999999999	984.699999999993	1218.69999999999	1127.06666666667	1387.19999999999	1313.30000000002	984.700000000016	988.299999999998	1000.60000000001	1255.16666666667	1283.5	1333.60000000001	1218.7	1400.2
HEA_po17	PO	2017	Spike emergence (heading) date	Growing-degree-days from start of spring growth (see Methods S6)	Phenology	0.98	385	no	yes	657.147358779382	795.353030565694	717.703138660788	655.266969434302	695.146969434307	699.923333333328	788.720497440188	759.170302767645	687.643030565687	860.962835893144	714.026471994115	704.860194672545	794.153138660779	699.906169226482	760.915866458835	816.58363610096	889.396969434306	813.606666666645	868.860497440179	865.489502559804	889.396969434306	889.396969434309	831.766774761756	1086.92019467255	615.516666666664	862.062533125516	911.400108095083	711.043441428434	762.51696943431	846.846861339218	905.506169226485	907.743333333333	701.490497440191	719.756861339213	706.656666666665	853.112533125508	885.68019467254	834.239805327458	850.796861339212	910.939502559811
HFY_lu15	LU	2015	Proportion of plants heading during sowing year	1 (no fertile stem) to 9 (100% plants with fertile stems)	Phenology	0.63	380	no	yes	681.548783375779	854.391237048779	750.164989787733	678.728762951241	710.3554296179	713.339999999997	846.740439830151	746.438762951241	725.461237048769	925.572893503173	781.951656454412	767.368343545592	894.151656454399	724.769560169833	775.599130551967	878.188762951233	1023.97876295124	813.45333333334	989.103773163476	943.339560169834	956.212096284597	960.585429617937	913.800419405609	1076.87167687891	582.233333333343	959.720797218609	1017.06708607229	750.233752738977	819.08209628457	916.475010212275	1038.3262268365	982.319999999983	728.183773163498	746.685010212264	732.856666666663	907.387463885277	989.185010212242	901.851656454404	898.358343545583	991.042893503173
HFY_po15	PO	2015	Proportion of plants heading during sowing year	1 (no fertile stem) to 9 (100% plants with fertile stems)	Phenology	0.93	385	no	yes	0.958800051999781	1.29213338533333	0.958800051999957	0.958800051999961	0.958800051999962	0.958800051999981	0.958800051999954	1.29213338533331	1.29213338533331	1.12546671866664	1.01955298199996	1.01955298199998	1.01955298199996	0.958800051999988	0.958800051999984	0.958800051999961	0.958800051999966	1.12546671866661	0.958800051999961	0.958800051999974	0.958800051999973	0.958800051999968	1.01955298199995	1.01955298199997	1.79213338533327	1.01955298199997	1.01955298199997	1.01955298199997	0.95880005199997	0.958800051999971	0.958800051999967	0.95880005199995	0.958800051999963	1.29213338533332	1.01955298199997	0.958800051999964	0.958800051999966	0.95880005199997	0.95880005199997	0.958800051999968
LMW_lu17	LU	2017	Leaf lamina width	1 (very thin) to 9 (very large)	Morphology	0.88	380	no	yes	1.75977231015314	1.43571761828733	0.904603892446491	1.0666312383796	0.899964571712867	0.917841094999993	0.913201774266344	0.899964571712856	0.935717618287067	0.922480415733645	1.38131957911316	0.907793984220192	0.881319579113162	0.922480415733691	0.940356939020718	0.899964571712847	0.899964571712799	0.917841094999988	0.913201774266298	0.92248041573365	0.899964571712892	0.899964571712919	0.863443055826117	0.907793984219956	5.9178410950003	0.91707262568737	0.863443055826087	0.86344305582608	0.899964571712899	1.43107829755353	0.922480415733626	0.917841094999943	0.913201774266368	0.93107829755356	0.894556781666684	0.940356939020723	1.43107829755353	0.904603892446526	0.931078297553495	0.922480415733613
LMW_me16	ME	2016	Leaf lamina width	1 (very thin) to 9 (very large)	Morphology	0.91	350	no	yes	4.86882716033309	6.53549382699992	5.53549382700013	6.53549382699994	5.53549382699985	6.20216049366666	5.53549382700006	4.53549382700002	6.86882716033327	2.20216049366655	4.19845679066668	3.86512345733332	3.53179012399988	4.20216049366659	5.53549382700003	2.86882716033335	2.8688271603333	3.86882716033324	1.53549382700001	2.86882716033336	2.86882716033336	4.20216049366656	3.19845679066674	1.86512345733303	6.20216049366673	1.86512345733342	2.86512345733324	5.531790124	3.53549382699994	3.20216049366657	1.53549382700013	1.5354938269999	6.20216049366659	5.53549382700002	2.86512345733337	1.86882716033339	3.20216049366671	1.20216049366667	2.20216049366666	1.86882716033347
LMW_po16	PO	2016	Leaf lamina width	1 (very thin) to 9 (very large)	Morphology	0.71	385	no	yes	3.00743553800014	2.67410220466667	3.34076887133332	3.67410220466661	2.6741022046667	3.00743553800004	1.6741022046667	2.34076887133336	2.34076887133334	2.00743553799994	2.03133716400003	2.03133716399997	2.03133716399999	3.00743553799998	2.67410220466675	2.34076887133337	2.34076887133337	2.00743553799998	2.00743553800004	1.67410220466665	2.00743553799993	2.0074355379999	2.36467049733341	1.03133716400014	4.00743553799999	1.69800383066669	1.36467049733332	3.69800383066673	2.007435538	2.67410220466668	2.00743553800002	1.67410220466659	2.34076887133335	2.67410220466667	2.36467049733347	1.67410220466665	2.00743553800003	1.67410220466669	2.00743553799998	1.34076887133338
NDF_04_me17	ME	2017	Neutral Fetergent Fibre content in aerial biomass dry matter	% dry matter	Biochemistry of aerial biomass	0.7	350	no	yes	5.02037025428407	4.96941056017815	5.03378554476882	5.72593205848846	5.72593205848846	5.01433797600002	5.03981782305299	5.05926539182179	4.96941056017821	4.32219146228035	5.08770711410211	5.04881197656456	5.0877071141021	4.98885812894699	4.94393071312517	5.05926539182178	3.72593205848853	5.01433797600004	3.03981782305298	4.98885812894693	4.39259872515519	5.05926539182179	4.46596786325726	4.38214530989786	7.01433797600003	4.99785228245854	5.13263452992391	5.79930119659063	5.0592653918218	4.99489040723122	3.65552479561348	4.34767130933335	5.03981782305298	4.99489040723121	5.06825954533329	4.27726404645855	4.9948904072312	3.70045221143541	3.66155707389791	3.65552479561364
OMD_04_me17	ME	2017	Organic Matter Digestibility in earial biomass	% organic dry matter	Biochemistry of aerial biomass	0.67	350	no	yes	36.5396130000007	38.139613	36.0729463333335	37.4729463333334	36.1729463333334	37.339613	36.2062796666668	35.139613	36.0062796666667	36.739613	36.6475142366667	35.28084757	36.9808475700001	35.4729463333334	37.2729463333333	35.9729463333334	36.1729463333334	34.8396129999999	35.7729463333334	34.4729463333333	38.139613	36.539613	38.8808475700002	36.68084757	34.8062796666667	35.7141809033334	37.5141809033334	36.1475142366667	36.4729463333333	36.1729463333335	36.2062796666668	37.3396129999999	37.2729463333334	37.9396130000001	37.1141809033335	38.4729463333334	36.6396130000001	37.2062796666667	36.5062796666667	38.7062796666668
PRT_04_me17	ME	2017	Crude Protein content in aerial biomass dry matter	% dry matter	Biochemistry of aerial biomass	0.78	350	no	yes	91.1419678333332	89.9753011666667	90.5086344999999	90.8753011666666	91.2086344999998	90.7753011666667	91.2419678333333	92.3086345	92.0086345	91.0086345	92.01530117	93.7819678366668	91.51530117	91.9753011666666	91.0419678333334	92.3753011666666	92.2086345	92.3753011666667	92.8086345	93.8419678333334	91.7086344999999	90.5086345	90.4153011699999	93.91530117	90.7419678333332	93.8486345033334	91.8486345033333	93.1819678366667	91.3753011666666	90.2753011666666	92.4753011666666	91.3753011666669	90.7419678333333	91.7753011666666	91.9819678366665	91.3419678333333	90.3419678333333	92.2753011666667	92.0419678333332	91.1753011666667
resDST_lu17	LU	2017	Residual of regression of DST_lu17 on HEA_avg	1 (no fertile stem) to 9 (maximum density)	Investment in sexual reproduction	NA	380	no	yes	14.1090942666664	13.5957609333334	15.0390942666666	12.7824276	13.8790942666667	13.2490942666667	14.8690942666667	13.8357609333333	13.9490942666666	14.7857609333333	13.1298843933333	14.2532177266667	13.6032177266665	14.4224276	14.2457609333333	14.4090942666667	14.5924276	14.0890942666666	14.5757609333333	14.6657609333333	15.3257609333333	15.0290942666666	14.10655106	14.7798843933333	12.7524276	14.31655106	15.0498843933333	12.6432177266666	14.6657609333333	13.6124276	15.2224276	14.4024276	13.2290942666667	13.8757609333333	13.5798843933333	15.8857609333333	14.2157609333333	14.1790942666666	14.5124276	16.2890942666667
SCD_su15_lu	LU	2015	Soil coverage loss throughout summer 2015 at LU	Difference between late and early scores, each recorded on a 1 (no living plants) to 9 (best soil coverage) scale	Dynamics of persitency	0.45	380	no	yes	0.282098765432408	0.615432098765418	-0.384567901234582	-0.0512345679012296	-0.384567901234566	-0.051234567901227	0.282098765432105	0.282098765432101	-0.0512345679012123	0.615432098765432	0.0722222222222302	0.0722222222222493	0.405555555555559	0.615432098765434	-0.0512345679012264	-0.0512345679012352	-0.0512345679012396	-0.0512345679012377	-0.0512345679012304	-0.0512345679012362	-0.0512345679012485	-0.0512345679012188	0.0722222222222449	0.0722222222222119	-0.0512345679012315	0.0722222222222337	0.0722222222222118	0.405555555555578	-0.051234567901224	0.282098765432105	-0.051234567901235	-0.0512345679012254	-0.0512345679012231	0.282098765432102	0.0722222222222316	-0.384567901234563	0.948765432098774	-0.0512345679012282	0.615432098765433	-0.051234567901231
SCD_su16_lu	LU	2016	Soil coverage loss throughout summer 2016 at LU	Difference between late and early scores, each recorded on a 1 (no living plants) to 9 (best soil coverage) scale	Dynamics of persitency	0.84	380	no	yes	-0.532098765432318	-1.53209876543209	-1.1987654320988	-0.865432098765434	-0.865432098765436	-1.19876543209876	-1.19876543209877	-0.865432098765443	-0.865432098765401	-1.53209876543211	0.0728395061728122	-0.593827160493838	0.0728395061728223	-0.532098765432109	-0.532098765432119	-1.19876543209878	-0.865432098765434	-0.53209876543211	-0.865432098765467	-0.865432098765455	-1.1987654320988	-0.865432098765423	-0.260493827160505	-0.593827160493843	0.134567901234575	-0.593827160493869	-0.260493827160496	-0.260493827160526	-0.198765432098772	-0.865432098765438	-0.865432098765443	-0.532098765432101	-0.86543209876543	-0.865432098765433	-0.260493827160525	-0.532098765432103	-1.5320987654321	-1.19876543209877	-2.19876543209875	-1.19876543209876
SCD_su17_lu	LU	2017	Soil coverage loss throughout summer 2017 at LU	Difference between late and early scores, each recorded on a 1 (no living plants) to 9 (best soil coverage) scale	Dynamics of persitency	0.54	380	no	yes	-1.00000000000018	-1.00000000000003	-1.33333333333337	-0.666666666666695	-0.333333333333357	-1.00000000000002	-1.00000000000002	-1.00000000000002	-1.00000000000003	-1.00000000000003	-1.33333333333333	-1.00000000000006	-1.33333333333335	-7.2178374388443E-14	-1.33333333333336	-1.00000000000003	-0.333333333333377	-1.00000000000002	-1.00000000000005	-1.00000000000003	-0.666666666666668	-0.333333333333407	-0.666666666666716	-1.00000000000002	-0.666666666666705	-1.00000000000006	-0.999999999999988	-0.666666666666717	-1.00000000000001	-0.333333333333388	-1.00000000000003	-1.00000000000003	-1.00000000000003	-1.00000000000003	-1.00000000000003	-1.33333333333336	-0.333333333333355	-0.333333333333367	-1.00000000000002	-1.00000000000003
SCD_su17_me	ME	2017	Soil coverage loss throughout summer 2017 at ME	Difference between late and early scores, each recorded on a 1 (no living plants) to 9 (best soil coverage) scale	Dynamics of persitency	0.55	350	no	yes	1.00000000000012	0.333333333333377	0.666666666666661	0.666666666666677	0.333333333333343	0.666666666666673	1.00000000000001	0.666666666666681	0.66666666666667	0.333333333333294	0.666666666666703	0.666666666666688	0.999999999999941	0.333333333333352	0.666666666666649	4.91577265004928E-14	2.67312214030646E-14	0.666666666666674	0.66666666666667	0.999999999999991	0.666666666666687	0.333333333333382	0.666666666666648	0.666666666666709	1.00000000000001	0.33333333333336	0.333333333333351	1.00000000000001	0.333333333333318	0.333333333333341	-8.7959153849404E-15	0.666666666666668	0.333333333333316	0.66666666666667	0.999999999999987	1	0.66666666666667	2.2734418514414E-14	0.666666666666665	0.666666666666673
SCD_wi1516_lu	LU	2015 to 2016	Soil coverage loss throughout winter 2015-2016 at LU	Difference between late and early scores, each recorded on a 1 (no living plants) to 9 (best soil coverage) scale	Dynamics of persitency	0.79	380	no	yes	-1.66666666666688	-0.999999999999971	-0.999999999999997	-1.00000000000002	-0.666666666666674	-0.666666666666682	-1.33333333333335	-0.666666666666758	-1	-0.666666666666685	-1.33333333333338	-1.33333333333332	-1.00000000000003	-0.666666666666645	-0.333333333333302	-0.333333333333231	-1.00000000000001	-0.333333333333284	-1.00000000000001	-1.33333333333334	-1	-1.00000000000001	-1.33333333333336	-1.33333333333336	-1.3333333333334	-1.33333333333331	-1.33333333333329	-1.66666666666668	-0.666666666666708	-1	-5.51611707699795E-14	-1.00000000000004	-1.00000000000001	-0.666666666666659	-1.66666666666663	-1.00000000000004	-0.666666666666703	-0.666666666666686	-0.999999999999997	-1.00000000000002
SCD_wi1516_po	PO	2015 to 2016	Soil coverage loss throughout winter 2015-2016 at PO	Difference between late and early scores, each recorded on a 1 (no living plants) to 9 (best soil coverage) scale	Dynamics of persitency	0.81	385	no	yes	1.33333333333343	1.00000000000008	0.666666666666652	1.00000000000003	1.00000000000003	1.00000000000003	1.33333333333336	0.666666666666707	1.00000000000001	1.00000000000001	1.00000000000006	0.66666666666666	0.666666666666677	1.00000000000002	0.666666666666709	0.666666666666701	1.33333333333337	0.333333333333436	0.333333333333316	1.33333333333339	1.33333333333336	1.00000000000004	0.99999999999999	1.00000000000007	1.00000000000004	0.999999999999971	1.00000000000007	1.00000000000004	1.00000000000002	1.33333333333337	1.00000000000002	1.33333333333336	1.66666666666669	1.00000000000004	1.33333333333336	0.666666666666676	1.00000000000002	0.666666666666691	1.00000000000002	1.00000000000003
SCD_wi1617_lu	LU	2016 to 2017	Soil coverage loss throughout winter 2016-2017 at LU	Difference between late and early scores, each recorded on a 1 (no living plants) to 9 (best soil coverage) scale	Dynamics of persitency	0.65	380	no	yes	-1.33333333333334	-1.33333333333333	-0.999999999999994	-1.33333333333333	-1.66666666666666	-1.66666666666666	-2.33333333333333	-1.33333333333328	-1.66666666666664	-1.33333333333334	-1.33333333333331	-1.00000000000002	-1.33333333333329	-0.999999999999998	-1.33333333333332	-1.33333333333332	-1	-1.66666666666667	-1.33333333333333	-2.3333333333333	-1.00000000000002	-1.33333333333332	-0.666666666666635	-1.33333333333334	-2.00000000000001	-1.66666666666664	-1.00000000000002	-0.666666666666684	-1.33333333333333	-1.66666666666668	-2.00000000000001	-1.66666666666664	-1.66666666666667	-1.99999999999999	-1.33333333333333	-1.99999999999999	-1.66666666666668	-1.66666666666666	-1.66666666666666	-1.33333333333333
SCD_wi1617_me	ME	2016 to 2017	Soil coverage loss throughout winter 2016-2017 at ME	Difference between late and early scores, each recorded on a 1 (no living plants) to 9 (best soil coverage) scale	Dynamics of persitency	0.45	350	no	yes	-0.333333333333446	-0.333333333333305	3.19744231092045E-14	-0.666666666666667	-1.16573417585641E-15	1.99840144432528E-15	1	8.31557045444242E-14	-6.38378239159465E-15	7.57172102794357E-14	0.333333333333356	0.666666666666777	0.333333333333413	-0.333333333333353	-0.333333333333325	4.69069227904129E-14	9.93649607039515E-15	-1.23234755733392E-14	0.666666666666611	-2.73114864057789E-14	1.85962356624714E-14	1.37667655053519E-14	7.16093850883226E-15	5.65658631046517E-14	1.33333333333336	0.666666666666628	1.00000000000009	-0.333333333333322	0.666666666666659	4.16888745746746E-14	0.333333333333303	0.666666666666649	-0.333333333333335	-1.0547118733939E-14	-0.333333333333315	0.666666666666652	0.666666666666631	0.33333333333332	-1.16573417585641E-15	-1.4432899320127E-15
SCD_wi1617_po	PO	2016 to 2017	Soil coverage loss throughout winter 2016-2017 at PO	Difference between late and early scores, each recorded on a 1 (no living plants) to 9 (best soil coverage) scale	Dynamics of persitency	0.8	385	no	yes	-1.54615501059606	-0.736436572812625	-1.37138964577657	-1.59689676052072	-1.93023009385407	-0.692037541628832	-1.23819255222525	-1.60323947926126	-1.36504692703605	-1.04439903118376	-1.71106569785045	-1.62861035422338	-1.37138964577657	-0.7237511353315	-1.1268543748108	-1.62226763548288	-0.628610354223406	-0.679352104147846	-1.27624886466847	-1.082455343627	-0.930230093854087	-0.936572812594597	-1.30161973963063	-1.26990614592782	-1.02537087496217	-1.44750227066303	-1.9746291250378	-0.987314562518903	-1.27624886466848	-0.634953072963985	-1.05074174992432	-0.653981229185598	-0.936572812594594	-1.62861035422344	-0.955600968816243	-1.42213139570087	-0.30161973963064	-1.00634271874054	-0.641295791704494	-0.723751135331512
SCD_wi1718_lu	LU	2017 to 2018	Soil coverage loss throughout winter 2017-2018 at LU	Difference between late and early scores, each recorded on a 1 (no living plants) to 9 (best soil coverage) scale	Dynamics of persitency	0.64	380	no	yes	-1.2674825907927	-0.458661321390685	-1.03790931073551	-2.54068580784121	-2.87401914117459	-2.13627517314009	-1.40408419931704	-2.15816954330549	-2.42042557527111	-1.65539304619988	-1.65539304619981	-0.294771151829687	-0.704575977402123	-2.22369385046193	-2.01601494057003	-1.67728741636543	-0.294771151829438	-2.23464103554464	-0.108986612103256	-0.693628792319459	-1.20735247450784	-1.15816954330555	-0.912254887294103	-0.491502876638905	0.197058160193214	-1.11438080297466	-0.196405289425088	-1.09803942702051	-1.44231994543659	-0.578921553960768	-0.272876781664261	-0.0980394270205842	-1.82483620997219	-2.62810448516304	-2.67728741636523	0.688887472216185	0.0877451127059237	-0.950490633413641	-2.52973862275841	1.10963948287137
SMH_lu16	LU	2016	Summer maximum height	mm	Summer and autumn growth variables	0.72	380	no	yes	248.817592666667	258.817592666667	262.484259333334	267.150926	260.150926	278.817592666667	246.150926	254.817592666667	256.150926	253.817592666667	286.976851833334	261.310185166667	247.310185166667	266.150926	265.484259333334	234.150926	249.817592666667	258.484259333334	220.817592666667	238.484259333334	257.817592666667	273.484259333334	263.310185166667	239.310185166667	266.150926	256.976851833334	287.6435185	285.310185166667	247.150926	292.484259333334	231.484259333334	266.150926	260.484259333334	240.817592666667	262.6435185	232.817592666667	257.150926	262.484259333334	251.817592666667	258.817592666667
SMH_me16	ME	2016	Summer maximum height	mm	Summer and autumn growth variables	0.54	350	no	yes	122.938888888889	124.272222222222	134.272222222222	106.272222222222	128.272222222222	124.272222222222	118.605555555555	107.272222222222	124.272222222222	126.272222222222	120.114197530864	122.447530864197	136.114197530864	132.272222222222	126.938888888889	120.605555555556	107.938888888889	115.605555555556	107.272222222222	108.272222222222	121.605555555555	120.272222222222	138.780864197531	142.447530864198	129.938888888889	119.447530864198	135.114197530864	138.780864197531	112.272222222222	115.938888888889	107.272222222222	116.272222222222	130.938888888889	112.605555555556	134.780864197531	132.938888888889	121.272222222222	125.938888888889	122.272222222222	110.938888888889
SMH_me17	ME	2017	Summer maximum height	mm	Summer and autumn growth variables	0.51	350	no	yes	73.307960875	97.9746275416665	87.1412942083333	72.6412942083333	83.3079608749999	83.4746275416666	84.4746275416666	82.4746275416666	78.807960875	83.9746275416666	82.0042306416666	74.837563975	86.6708973083333	87.9746275416666	87.4746275416666	80.4746275416666	97.9746275416665	78.307960875	76.807960875	82.9746275416666	86.8079608749999	85.807960875	92.5042306416664	102.170897308333	88.4746275416666	81.1708973083333	82.6708973083333	84.3375639749999	80.307960875	83.807960875	83.4746275416666	89.4746275416666	90.807960875	82.307960875	91.5042306416666	90.1412942083332	90.4746275416666	79.6412942083333	79.9746275416666	94.3079608749999
SMH_po17	PO	2017	Summer maximum height	mm	Summer and autumn growth variables	0.79	385	no	yes	143.716041133333	152.255050333333	167.548907133333	137.279402533333	144.612735866667	143.017226433333	146.9143885	146.612735866667	143.421717	140.120064366667	157.771946433333	150.708585033333	153.4386131	152.4533977	157.524554933333	158.112735866667	130.9460692	144.350559766667	151.9143885	137.620064366667	147.279402533333	134.4460692	159.534122533333	146.8752517	127.1838931	143.9142609	162.7007892	152.7007892	127.9460692	165.818879066667	140.120064366667	150.017226433333	142.081055166667	145.985545733333	145.573599066667	136.024554933333	147.6522124	145.382240466667	155.1522124	167.120064366667
VAC_lu16	LU	2016	Vigour after cutting (average after two cutting dates at LU in 2016)	1 (no regrowth) to 9 (strongest regrowth)	Dynamics of regrowth after cutting	0.83	380	no	yes	3.69095867916688	4.02429201249998	3.52429201250001	4.35762534583339	3.52429201250005	3.52429201250001	4.19095867916675	3.85762534583336	4.02429201250002	3.85762534583334	3.86060768016668	3.86060768016676	4.52727434683333	3.69095867916674	4.35762534583339	3.52429201250005	3.85762534583335	3.69095867916673	3.69095867916669	3.69095867916673	3.52429201250004	3.69095867916669	4.02727434683337	4.02727434683339	5.69095867916684	4.02727434683342	4.19394101350003	3.69394101350003	3.52429201250004	3.85762534583338	3.85762534583337	4.1909586791667	3.85762534583341	3.69095867916668	3.52727434683338	3.69095867916668	4.02429201250002	3.69095867916671	3.85762534583333	4.19095867916672
VAC_lu17	LU	2017	Vigour after cutting (average after two cutting dates at LU in 2017)	1 (no regrowth) to 9 (strongest regrowth)	Dynamics of regrowth after cutting	0.87	380	no	yes	5.67209466066667	6.00542799399991	5.6720946606666	5.33876132733328	5.67209466066664	5.67209466066658	5.83876132733329	6.17209466066661	5.83876132733322	6.33876132733328	6.18778878433325	6.35445545099995	6.18778878433326	6.1720946606666	6.17209466066663	5.67209466066668	6.00542799399995	6.00542799399999	6.17209466066655	6.00542799399995	6.17209466066657	6.17209466066664	6.18778878433324	5.85445545099995	7.6720946606667	5.35445545099994	6.35445545099992	5.68778878433327	6.33876132733331	6.50542799399998	6.33876132733326	6.67209466066653	6.00542799399997	5.83876132733326	6.0211221176666	6.00542799399993	6.83876132733322	5.83876132733325	5.83876132733324	6.50542799399995
VAC_po17	PO	2017	Vigour after cutting (average after one cutting date at PO in 2017)	1 (no regrowth) to 9 (strongest regrowth)	Dynamics of regrowth after cutting	0.89	385	no	yes	4.74265552978744	5.04884727624478	4.71228262378392	4.75918675055532	4.625853417222	4.77068368006665	5.21758780683802	5.09252008388864	4.78218060957804	5.19044621996188	5.07220418745061	5.25567296668267	5.47220418745053	5.12377955329523	5.33527648280663	4.82585341722196	5.42585341722204	4.97068368006667	5.15092114017133	4.99044621996189	5.0925200838887	5.22585341722185	5.2607072579393	5.38900630001608	6.77068368006657	4.82853137980665	5.39404059127255	4.79404059127254	4.82585341722199	5.36241806968279	5.32377955329517	5.77068368006687	5.01758780683808	4.89575140301605	4.6639385770666	5.0019431494733	5.8290847363494	4.91228262378384	5.16241806968268	5.52377955329527
WSC_04_me17	ME	2017	Water Soluble Carbohydrate content in aerial biomass dry matter	% dry matter	Biochemistry of aerial biomass	0.7	350	no	yes	32.223248503333	31.0899151700001	31.7565818366665	33.4232485033331	33.1899151699999	32.2899151699998	31.2899151699998	33.5565818366667	33.4232485033333	31.1899151699999	33.7365818366666	33.4365818366667	32.1699151700001	32.5565818366666	31.2565818366668	32.7899151699999	32.4899151699999	34.0899151700001	32.4232485033333	34.2899151700001	29.5565818366666	32.28991517	29.5365818366665	31.6032485033333	36.3232485033332	33.3032485033333	30.5032485033334	34.5365818366667	31.6232485033333	33.0565818366665	31.4899151699999	31.4565818366667	32.8565818366665	30.98991517	32.6032485033332	27.7232485033332	31.7899151699999	31.78991517	32.2565818366666	27.5565818366665
[truncated: 417 more columns]
