# Supplementary material for: How Robust Are Genomic Offset Predictions to Methodological Choices? Insights From Perennial Ryegrass
Source: Mol Ecol. 2026 Jul 13;35(14):e70463. doi: 10.1111/mec.70463 (PMC13361167; doi:10.1111/mec.70463)
Supplement: Supplementary file 9 — Table S5: mec70463‐sup‐0008‐TableS5.xlsx. R 2 values for each SNP by climatic variable, including the Total R 2. A ‘Yes’ in the Selected column indicates that the SNP was included in the GFGF model. [file MEC-35-e70463-s006.xlsx]

## Sheet: Feuil1
Table S5 : R² values for each SNP by climatic variable, including the Total R². A "Yes" in the Selected column indicates that the SNP was included in the GFGF model
SNP	Selected	bio.ad.20	bio.ad.21	bio.ad.22	bio.ad.23	bio.ad.24	bio.ad.25	bio.ad.26	bio.ad.27	bio1	bio10	bio11	bio12	bio13	bio14	bio15.mod	bio16	bio17	bio18	bio19	bio2	bio3	bio4	bio5	bio6	bio7	bio8	bio9	cum_ws	daily_ws	laut	lmts	lmws	lspring	lvr	pet_au	pet_sp	pet_su	pet_wi	pr_au	pr_pet_au	pr_pet_sp	pr_pet_su	pr_pet_wi	pr_sp	pr_su	pr_wi	r01mm_au	r01mm_sp
scaffold_0_ref0040988_156376	No	0.00169065335229516	0.00135892084636312	0.00156447679616559	0.00118137444669416	0.00412190350078498	0.00196067286498533	0.00189703125140469	0.00240663871094495	0.00352579454716527	0.00155997765769862	0.00150677427594463	0.000741087884913727	0.00138127414546173	0.00192136240451388	0.001254701589348	0.000939978389791801	0.0012083089238384	0.0015805530365916	0.000820336156157957	0.00116318419762475	0.0028561285352962	0.00223876197406748	0.00129803780628167	0.000873275210607728	0.00179912023092995	0.00192306620693999	0.00158955039129121	0.00105060755875589	0.00177321858149491	0.0018327372228702	3.32036836483419e-05	0.000846404801797034	0.00168544469641101	0.000338642279424173	0.0017238709988892	0.00165507225943409	0.00209355201866176	0.00303698094029931	0.00122165157217319	0.00120807879555533	0.0010986599984314	0.00104834061429488	0.000956624465825229	0.00124503726333491	0.00174546007897661	0.000670909440060367	0.00210952666013805	0.004599903287249
scaffold_0_ref0040988_156397	No	0.00171806157615316	0.00125509657012927	0.00184026103242623	0.00112987067321758	0.00407086959543774	0.00202884970246939	0.00179958543840605	0.00257895170840494	0.00323549627418619	0.00138773686962128	0.00138659247815389	0.000823030053367364	0.00130108834001172	0.00201338557513065	0.00102070255373964	0.000948177376195937	0.00102923402684122	0.00165650688370564	0.000659272228747169	0.00108432655320738	0.00258927682834439	0.00218296877153842	0.00120893377489363	0.000842073481621301	0.00191383790793614	0.00175085870588938	0.00143263848849771	0.00109920141221413	0.00192812578778066	0.00163592430257205	4.44220113427404e-05	0.000719786696102685	0.00133570045294686	0.000314144820545269	0.00159730698681127	0.00168106158101736	0.00214491487885383	0.00292787819090004	0.00109414440696207	0.00120789985589981	0.00099868444387144	0.00125188409603573	0.000843699562354005	0.00134603602840414	0.00166414465880094	0.000662844887340391	0.00239885700781453	0.0047255921355285
scaffold_0_ref0040988_157196	No	0.00180352769471454	0.00145872103941198	0.00278807796741579	0.00158028270179712	0.00332648481092876	0.000792362813803372	0.00158646106888623	0.00194289710123641	0.00132371038820154	0.00307583640172534	0.000716511348578609	0.000938806964967227	0.00105129552496176	0.00122165835540609	0.00146155170538075	0.00224104959749746	0.00158773450704572	0.00144272147566533	0.000789220589879566	0.000960964478747073	0.00149862113961898	0.00113662815809843	0.00098458806145577	0.000756947222668126	0.00196700266327636	0.00259812759607709	0.000941853115172183	0.000751071392671916	0.00173074388329935	0.000581173992220737	2.66890886431065e-05	0.000758230035103054	0.000499763301145902	7.96484463940876e-05	0.00484661276948454	0.0019651946480019	0.00222293165195548	0.0021226671712456	0.000865866206419989	0.00129246087890052	0.0010829153435154	0.00293748151945606	0.00119394732174908	0.000790751501329215	0.001306900805482	0.000677920003002423	0.00122892127544198	0.000974542805957752
scaffold_0_ref0040988_166684	No	0.00153938194391686	0.00133089357298627	0.00110728625959219	0.00171879158047828	0.00186864397976139	0.00171671615694498	0.00242537207915749	0.00182403604331431	0.0018840444991841	0.00454110026976268	0.00139336992020903	0.00125519350680917	0.000992882763927573	0.00350624742048583	0.00149271250647962	0.00133458106588141	0.00144108069923637	0.00106577143087784	0.000871670060720055	0.00172049812907409	0.00128606378540492	0.00303944257167107	0.00246448372577206	0.00179620440681086	0.00457263625538851	0.00189278139865806	0.00145617477540356	0.000664793278613509	0.000877863510035526	0.00157916431743901	3.66134642792424e-05	0.000673040505096697	0.000819785036964364	0.000378593814895149	0.00149174284022345	0.00370896191098837	0.00225386751097408	0.00160343490993398	0.00130735477476708	0.00138658403529133	0.000840549538816054	0.00071385191817663	0.00189437042761451	0.00127869366890017	0.00119474604986104	0.00099764536278057	0.00563448488477778	0.00131515393316742
scaffold_0_ref0040988_166720	No	0.00107891624297166	0.000628185933494302	0.000566013156545353	0.00105444004962079	0.00164696343012424	0.00064079743691948	0.000492880052006144	0.000774333251569617	0.000644633240680829	0.00106177201307516	0.000770675766133602	0.000736933208198714	0.000519021407611435	0.00404119317154245	0.000958301346591221	0.000932403516035362	0.00216260532960053	0.000651915985212946	0.000680008934756303	0.00054000259768867	0.00137072312337329	0.00398552682388256	0.000487628326756115	0.000605403092906095	0.000873198300303399	0.00179847077349293	0.000845330753214397	0.000604298833589898	0.00065788800548322	0.00140585915586361	4.80557499333782e-05	0.000653963037780401	0.000775916444783859	0.000230099345750971	0.000970388394343831	0.00132030984019595	0.000576348487201588	0.000814140934921907	0.00123769903983222	0.00279085174667775	0.0008601700591106	0.000462346337088462	0.000966173477030763	0.000876575651695754	0.000633833726411304	0.00071759491219329	0.00224221428881559	0.00236044527805557
scaffold_0_ref0040988_272541	No	0.000107275638378232	9.61292843128584e-05	8.47305297793823e-05	4.32017024699781e-05	8.33026216698347e-05	0.000305275837824403	0.000316730670758991	0.000272444787389716	0.000254770413560346	0.000102640806490563	0.000110836985825842	8.32839067699948e-05	0.000138240604382079	9.86610023686879e-05	0.000240661647126013	0.000128604705985517	0.000121661489670893	6.75610900472298e-05	9.81075799122332e-05	1.10593142954815e-05	4.46318363383483e-05	9.16122498685244e-05	0.000262394168196886	9.08413033847481e-05	6.22745267195272e-05	8.00444015715151e-05	0.000356923707504775	8.6197611833291e-05	0.000153792319711044	7.89131382445055e-05	4.85888603289834e-05	6.66580047000344e-05	5.29771580473895e-05	4.96679213682214e-06	0.000346174342257662	0.000176394885871302	0.000273647115088061	0.000491149930878651	9.2405747592862e-05	9.16064795204063e-05	0.000106273681272753	7.62807359302174e-05	4.78805154997883e-05	4.76677520962738e-05	6.11138875157682e-05	9.35696759706827e-05	8.57023947301903e-05	6.6278179692637e-05
scaffold_0_ref0040988_272563	No	0.000879141631460638	0.000624565484276277	0.000535395069961477	0.000434453209536717	0.000779038933226317	0.00105040584909084	0.00210053370340384	0.00150920900785997	0.00202300675589932	0.00263529940419953	0.000652123547676503	0.000425849938368021	0.000414904550870727	0.00051647596017178	0.000293941986746938	0.000278408447793029	0.000452396712536353	0.000474843834969896	0.000717302197067082	0.00456256536650306	0.00348448390501521	0.00114853414989274	0.00154515788861916	0.000662698078188031	0.00141856253412603	0.0011953358002134	0.00188659402201779	0.000292532133787153	0.000355041076157921	0.000411844028016474	2.29126045293974e-05	0.000262894114395226	0.000227089618874055	0.000688434212708381	0.00273099446109458	0.000815814918916509	0.00292086327489512	0.000777926053742878	0.000666652462130903	0.000849355691829848	0.000437114551818769	0.000503157273781807	0.000653067438133237	0.00059249067553825	0.000448052252595626	0.000834939798601499	0.00091577433447315	0.000310587681041705
scaffold_0_ref0040988_272564	No	0.000916568553658789	0.000507278220472033	0.000458785897277294	0.000579726418019377	0.000703769045718581	0.00103858600356733	0.00165443093253453	0.00133573729796934	0.00222704418356257	0.0026843128385157	0.000633733512085576	0.000463758914543716	0.000342887095744267	0.000511663307684142	0.000250099349179234	0.000337502487980175	0.000433511438670792	0.000409395017068612	0.000786066517035387	0.00453147801827464	0.00362681760695897	0.00114338441370899	0.00144893147528943	0.000623033597280171	0.00124866687806498	0.0010924981758726	0.00177235174132557	0.000297078225861151	0.00037788673740406	0.000359932675035063	1.80887344039185e-05	0.000280494411019502	0.000279422555802661	0.000535685342241207	0.00272635697693858	0.000906022904688627	0.00262511438672328	0.000677755878423085	0.000604729155568855	0.000848512980955405	0.000480359928025206	0.000525391483781022	0.000720807788321019	0.000732436622376351	0.00051072747477728	0.000809638856109959	0.000927763567495277	0.000228243196416341
scaffold_0_ref0040988_272582	No	0.000955216889555121	0.000510906484695171	0.000856079951085293	0.000668987869383224	0.00123138383787281	0.00117970085225186	0.00190741754350683	0.00215855955559184	0.00182488069223285	0.00324787984432973	0.000851265438191701	0.000403282421778134	0.000618218633075276	0.000792446366473133	0.000378162002367555	0.000551193795307192	0.00065796537654157	0.000666802599502271	0.000995358352236977	0.00298734850531657	0.00197694256089947	0.00170177972844966	0.00123125997971459	0.00121906774889473	0.00144250955853487	0.00115043993045747	0.00164987166500317	0.000492318532775848	0.000966383314507843	0.000338334194874503	0	0.000508203685830543	0.000365757897547601	0.00022043834719083	0.00812428048309123	0.00158934112783652	0.00303250077117344	0.00179572661376699	0.000725123258558237	0.000614083594460221	0.000691096454286234	0.0012425527422314	0.00100727696644815	0.00116873118804603	0.000895464527608216	0.000699193479942012	0.00123350150257371	0.00110687329403005
scaffold_0_ref0040988_272588	No	0.00445397604420223	0.00130135306530463	0.00123394999088604	0.00113288220293874	0.00241113508457431	0.00216157838548984	0.00112300920776971	0.00117178447068824	0.00191980127340084	0.00119663297369345	0.00170745177199609	0.00100268117756902	0.00114013805496914	0.00144304748322277	0.00685988678864902	0.00183848670801358	0.00265570867178741	0.000949345249388331	0.00141887057240584	0.00081228832481886	0.000630589769172255	0.00122493253564647	0.000790195552791627	0.0017944435286219	0.000982322618179429	0.00150675513856039	0.00215372148796761	0.00107005680440336	0.00130190034017971	0.00138501171001252	8.8072759152327e-06	0.00131138040771387	0.000694711903219301	0.000775202161251924	0.00116952285344129	0.00126255901773464	0.000685341588730049	0.00138972580478388	0.00189578666756906	0.00158529530930992	0.00265490649687932	0.0016883557541725	0.000933418199428321	0.00208633309877275	0.00116536792190636	0.00142650660498996	0.0013642120956837	0.00143885071780783
scaffold_0_ref0040988_326769	No	0.00164341786341828	0.00154371600253339	0.00111672307816355	0.00184336576470913	0.00295668781687352	0.00115929619842382	0.00186059678229255	0.00228813825211996	0.000929370060307275	0.00145152021837792	0.00132806426651907	0.00114788657304304	0.0011623960503755	0.00252811307290684	0.00131158323772615	0.000899554220106008	0.00110439594641166	0.0012359809672908	0.000974807410349812	0.0105838223640433	0.00351925033502964	0.00571929209707951	0.00230820236201765	0.00133405808855319	0.0129144083934149	0.00255877431833437	0.00130419671153413	0.000522427298298925	0.000784103021458698	0.000858013633831829	0	0.000678134046463728	0.00163347667563725	0.000557408457286487	0.00383173088529327	0.00273610584274118	0.00179351556458477	0.00146662495151822	0.00155587130536252	0.00110097457436851	0.00232022187729538	0.00104559687520805	0.000875468610010933	0.000945108214771057	0.00116909356220353	0.00163227833205046	0.00226399013371989	0.00121984962110336
scaffold_0_ref0040988_328190	No	0.000146382056271501	7.21363210866131e-05	6.91360877370762e-05	7.29904576408843e-05	0.000157581416900872	9.84003613747581e-05	7.77403530371301e-05	0.000135295488457998	5.51476258260792e-05	4.26631761292495e-05	0.000152019813205971	9.77428413279947e-05	0.000119929438714384	0.000115843229031899	5.89462407530729e-05	9.20825706749009e-05	8.09795261644003e-05	0.000269707986829442	0.000296286825905983	5.77453212968069e-05	4.68391066827766e-05	0.000335953975190394	5.02999690501628e-05	0.000314415731642491	0.00024307328052515	0.00013239272211019	9.90872760520064e-05	8.41931186693829e-05	9.79832954702954e-05	4.76692943683768e-05	2.90105868799841e-06	0.000114223856567485	5.77981028070153e-05	1.07985949579779e-05	0.000125070225834927	4.9142478363401e-05	6.4352050502633e-05	0.000116241143091694	0.000166001882236518	0.000315106433702366	6.77868266450263e-05	0.000115748284138566	9.55358090079929e-05	9.1207197375202e-05	0.000323037220340067	0.000249366736048828	8.03118233382599e-05	8.23292745684e-05
scaffold_0_ref0040988_328198	No	0.000543404362933104	0.000826047289666524	0.000699412895726405	0.000638060612865773	0.00131424038721571	0.00164196417372912	0.00172041152609029	0.00232060860918435	0.00144176203762475	0.00104082417691685	0.00130846735193221	0.00062311229040437	0.000725932753844416	0.000641140960630445	0.000988367545056652	0.000512322399174041	0.0010006515548843	0.000459398844834817	0.00123930907625643	0.00191623362878108	0.00102282267746758	0.0032626306198133	0.00188651167675613	0.00212892033717713	0.00161162200516116	0.00101830787192819	0.00221640134008556	0.000624413336942972	0.00127266185282388	0.000943152678109109	6.21165426763846e-06	0.000428218061685927	0.000388117565728501	0.000386047467443955	0.0057255427916314	0.00108987879674392	0.00345211758179131	0.00193889856504041	0.000617493477747031	0.000608193655106755	0.000711214142861975	0.000756999562128311	0.000521670066483502	0.0007984039643665	0.000545478927574275	0.000813808727402898	0.00116118042155417	0.000481997814065469
scaffold_0_ref0040988_328210	No	0.000761301580007017	0.000750802832574097	0.000820455707281206	0.000673263016263376	0.0016291513748774	0.00159748288138214	0.00181732038576854	0.00264789186070892	0.00166645353500163	0.00130251325524925	0.00143592921261087	0.000653451759739271	0.000660733860449257	0.000641714596570901	0.000729505128371592	0.00060470684315391	0.000948248667924977	0.000542837066891638	0.0013474507304563	0.00231648681506589	0.00112255501671282	0.00311914532014236	0.00195712453233627	0.00213676275262536	0.00194762391834669	0.0011997386728132	0.00268605204836929	0.000429874815136059	0.00142994248971906	0.000802960980654407	1.0499545072264e-05	0.000377149983302912	0.000499730446392191	0.000354775179486121	0.00714853150232032	0.00141496656542819	0.0042608323700202	0.00291174964977788	0.000635307834107272	0.00049780981469161	0.000586705328482793	0.00095325714634192	0.000639793919047702	0.000865636446610314	0.000734535945504897	0.00090364243147263	0.00100953218346483	0.00064570653307767
scaffold_0_ref0040988_406468	No	8.52517624361773e-05	0.000249729229172588	0.000127668384870921	0.000112492729499243	8.31187880099375e-05	0.000241394459925636	0.000193631600421992	0.00014270697423236	0.00027542887957283	0.000173073734347355	0.000129722153796769	8.56605680513198e-05	0.000101242687889404	0.000246757639016523	0.000274965007676381	6.97202789899329e-05	0.000160761530238428	0.000128924827532514	0.000115125467775934	0.000555739354149764	8.70766985292241e-05	0.000127931926439639	9.08976394899894e-05	0.000209565520015215	8.83344544459891e-05	8.25549829342427e-05	0.000758676297555273	9.98528644276858e-05	0.000153941191934855	0.000169463224202677	1.30119020340206e-05	0.000102904541626568	5.98388373748262e-05	5.18061604455986e-05	0.000219618355525375	0.000235050194945635	0.000195189825057553	0.00014077284067085	7.36458072912955e-05	8.77291685156739e-05	9.57313721712467e-05	0.000160646437729022	9.61754911503182e-05	5.94850536654483e-05	0.000129804383677348	0.000101420550633249	0.000161459191574088	9.89276963217501e-05
scaffold_0_ref0040988_406824	No	0.00131795034157268	0.00129696226671293	0.00178779362540885	0.00138071372689178	0.0137107294451094	0.0108410908205569	0.00250695361707616	0.00154455650291783	0.000845033908873536	0.00126777926601289	0.00463901241868771	0.000930918760470788	0.0016561427903262	0.000736760114282275	0.00175404852666527	0.00100669250787527	0.00118866585626123	0.0029491569686955	0.00363924823550223	0.00372082544835367	0.00152588210528749	0.0415005527217721	0.00120676774394848	0.0073569985526445	0.0284089390182201	0.00789537504536197	0.0155442115096882	0.000703112460936682	0.00152312672041636	0.00129652673363609	9.75918149448891e-05	0.000588615076945144	0.000984821035726038	0.000712053321044921	0.00430876719933156	0.00132457629372932	0.00277044035767566	0.00266867715732234	0.00159723026940759	0.00194728305350665	0.000840936365223665	0.00299165165117976	0.00165409654571967	0.00158958141523431	0.00433374885760411	0.00297347997583092	0.00268390079022484	0.00107630076618744
scaffold_0_ref0040988_406852	No	0.000565873411828315	0.000903740609208913	0.000436234658530888	0.0010424073834606	0.000671359282576599	0.00127353344130095	0.000548705539486746	0.001815001729334	0.000462739503754153	0.000403294681120542	0.0014444970858826	0.000539326428122142	0.000407446438640156	0.000448192443782953	0.000446834279456606	0.000448886361116939	0.000706317673538279	0.000720725930356205	0.000793745754542124	0.000483572660849709	0.000362181363965193	0.00117877358116455	0.000355765881603284	0.000860625545248697	0.000885601549319017	0.000451582600838778	0.00220107803166841	0.000441041458331905	0.000485900524933686	0.000241071170049881	1.96456584349178e-06	0.000439608911139047	0.000269465148447911	0.000197463107891507	0.00160265024303654	0.000282017769918713	0.000424544692832341	0.0010254894051285	0.000566935962604351	0.000413679326315681	0.000478576269818513	0.000378473940868277	0.00120451756994824	0.000463606444049248	0.000705324269570949	0.000740807967791823	0.000802435170726073	0.000427435924338111
scaffold_0_ref0040988_424053	No	0.00105471656973359	0.000699183493651617	0.000290591700394111	0.000400618431838007	0.0015365713821193	0.000690615294188635	0.000409343993234153	0.00467707157351293	0.00125699029706735	0.000692686167764717	0.0039809620061827	0.000419254809270998	0.000378244214592015	0.000549635248119312	0.000266023650526913	0.000520077502989714	0.000791627652611401	0.000491378713632165	0.000954228452171867	0.000575396851402241	0.00332967769220056	0.00191509957714424	0.000525518298423197	0.00152837184983421	0.000629759422697184	0.00197162286346491	0.00112981147141464	0.000186632861482997	0.000443668773381031	0.000430419757542294	0	0.000278901598380578	0.000425526323834383	0.000164857952761998	0.000612378353161809	0.000713391671182107	0.0003622905922246	0.00375596175876601	0.000640686159043953	0.000409332476612058	0.000418918721762339	0.000412662787898492	0.000385638150419897	0.000372964278671997	0.000532451080420237	0.000860672190690502	0.000934867997579654	0.000538013210207287
scaffold_0_ref0040988_95905	No	0.000685680696902596	0.000346747026894588	0.00089844436806298	0.000232001066931579	0.00105559403565427	0.000616548417394748	0.00179755763401254	0.000549841853509026	0.000466454652089792	0.00130102376896167	0.000379280312728879	0.000278271100613678	0.000338507829806515	0.0011552923826319	0.000310759805308846	0.000258064152637551	0.000768581428571467	0.000310702052450748	0.000318733977660184	0.000325374612471411	0.000958511203482187	0.000721560491388501	0.00103774448028951	0.000392322763251219	0.000577399834431257	0.0010666079325861	0.000524829076595356	0.00034594658583184	0.000279382179122988	0.000334967541142348	3.57438784371308e-06	0.000326453183237685	0.000526420474107882	9.94089465787892e-05	0.00433048478969688	0.000546874212379521	0.00276198141937876	0.000630462644029918	0.000307150831657428	0.000314841150987522	0.000295963598158644	0.000755119710870999	0.000206638575539659	0.000381291223274164	0.000421096027289036	0.000439867996009901	0.000250440054822784	0.000697900190666116
scaffold_0_ref0040988_96749	No	0.000532463652440984	0.000261946423388579	0.00083126030159314	0.000187625208848664	0.00105116922112004	0.000645771408162399	0.00105341445749313	0.000451467258087957	0.000581495698821242	0.00137327064286764	0.000237743671469694	0.000258690312575453	0.000253447347119982	0.000608973949448434	0.000346188693507089	0.00042979230845402	0.000388830596674252	0.000368263697291985	0.000211870466477241	0.000855721912821226	0.000865578003021062	0.000751709998324595	0.00109982600884447	0.000229618083428806	0.000535775727442015	0.000792827773450864	0.00189629431979939	0.000580933207867006	0.000399006274949429	0.000192524877791906	0	0.000382308723691647	0.00020714415924351	7.16959516957958e-05	0.00317367226702912	0.000936422995844332	0.00154887363132385	0.000440528303692867	0.000220922229492654	0.000339278316433055	0.000514935542403803	0.000610843801853316	0.000193809683433323	0.000307989715939005	0.000383809134972934	0.000240068006823969	0.000223008089752754	0.000624060351391755
scaffold_1_ref0040986_103354	No	0.00376377792690124	0.000881606838874805	0.00118721761254072	0.00150006008487221	0.00275427902596542	0.00193142496028983	0.00212797488191944	0.00130941504737662	0.000905234431212772	0.00211091817484771	0.00221337108739499	0.00221189183415039	0.00102441203060991	0.00377825039205109	0.00252317991819517	0.00120372281190512	0.00384002510695368	0.0023557287644224	0.00242237277670322	0.00365958258678235	0.0118528868243016	0.0435854491897619	0.00121109329926674	0.00284628870694567	0.0117341144048312	0.00392731783619179	0.00309356670953594	0.00113599009914569	0.000621481102938192	0.00535849557691224	0	0.00122236792477393	0.00144384922128701	0.00214569058839515	0.00211837087719455	0.00111991085077703	0.00198533124799687	0.00110185808523578	0.00634069633135435	0.00267730334331858	0.00102679282268412	0.000881632729608357	0.00180125075488293	0.00144506187973154	0.00330153848443986	0.00232745212835885	0.00202299681705767	0.000756797275520882
scaffold_1_ref0040986_103373	No	0.00106270264971765	0.000711207311518288	0.000490010722948741	0.000832024027647058	0.000945044186871096	0.00122115975005599	0.000813053754125806	0.000909238450052697	0.00150844679403646	0.000841440703871158	0.00312865674370657	0.00128633568300492	0.00120299662380854	0.00099293214656113	0.00511015124056521	0.00180410355918736	0.000720666303339103	0.000619218305539077	0.00348069695249388	0.0011625641620837	0.00335003946105786	0.00374766447981371	0.00076397018284278	0.00193838220901472	0.00132938292227207	0.00188329800613641	0.00185413392669818	0.000330671285930847	0.000513530373240309	0.00116514935344496	2.29180497463497e-05	0.00040350229838257	0.00122697578149269	0.000844468736803366	0.00257311035910687	0.00137702783071621	0.000934280996581067	0.00127538972313701	0.00238744479698002	0.00274386688964458	0.000459376536874999	0.000391275016223196	0.000855113729184625	0.000917101440364056	0.000512929030903659	0.00230344272025888	0.00137074546127855	0.00105632688890796
scaffold_1_ref0040986_103377	No	0.00126763482013237	0.00115160122578264	0.000428174527635872	0.000771608663284956	0.00106243923524901	0.00120642417707372	0.000731049770027768	0.000973271250464399	0.00215906005236448	0.000851992692538011	0.00319043647516158	0.000913536620868039	0.00100393120803879	0.00102841030985803	0.00361988560374871	0.00136795328967016	0.000582677606848967	0.000560732046209035	0.00279000966416146	0.0012895322150256	0.00319615806589569	0.003298233948104	0.000950372334050459	0.00211262577376028	0.00118844843620987	0.0019397166431841	0.00189127857170901	0.000270161528566423	0.000577080756592681	0.00108601180802606	4.052910024699e-05	0.000449069254070592	0.00141985756105542	0.00044869682211236	0.00241122101185537	0.00115464492482227	0.000822525071450009	0.00138305825671925	0.00225874728744697	0.00216608053096382	0.000480364510288392	0.00039398382409958	0.000711234461901012	0.000926908092582457	0.000427947310731254	0.00188791925951809	0.00111262817998522	0.000836769673251363
scaffold_1_ref0040986_103391	No	0.00124461866389505	0.00192951302452057	0.000780885486684716	0.000778954608461192	0.001103430111242	0.00472027829315755	0.000770564525928989	0.000813319706920149	0.0013148148363145	0.0015564627312293	0.000849293157051496	0.000835836001292964	0.00106019748859763	0.000952516748215856	0.00119254094038524	0.000760711795639216	0.000734264835793271	0.000639700361036515	0.00135102114600273	0.000957987310311992	0.0012726934946175	0.00157308558260185	0.00117369609998714	0.000680858842431261	0.000967738068395991	0.00133698015820484	0.00602553621059148	0.00110114942074323	0.000715184629073343	0.000766763352131127	0.000107527869456618	0.000632491679135788	0.000597367415816695	0.0001539331347593	0.00187827102203778	0.000808955039788714	0.000725995683308518	0.000816217955502843	0.00096740562234298	0.00177948091157904	0.000631592939896877	0.000786845470085798	0.000885085611609163	0.000876298125076291	0.000646137339912533	0.00108832298025962	0.000706539295520318	0.00115161098337046
scaffold_1_ref0040986_103756	No	0.00126029312218578	0.00108961051696028	0.000527537392420965	0.000853143356708728	0.00150542504843062	0.00129161996106422	0.00113582934646272	0.00126386137101046	0.00174654862719531	0.00119481647390755	0.00130630524331531	0.000771904264291996	0.00118790995304553	0.000831343252139125	0.00305879309338271	0.00152885802762589	0.000968570092061535	0.000429115136283272	0.00183606189968034	0.00259284493878574	0.00300191954165445	0.00253893284382555	0.000917307473263995	0.0011605448918913	0.00139651173601434	0.00252642507272111	0.00166223968539578	0.000352398507203962	0.000429594215579183	0.00102192239908385	0.000109636869685946	0.000534965751376838	0.00118751867645012	0.000356899514299534	0.00363370978541655	0.00124454809759466	0.000959591574592678	0.00166720440489874	0.0019307667872911	0.00185347657776422	0.00043763505381927	0.000442573565321199	0.00088880133591183	0.000581070657511678	0.000483010236808761	0.00112907756123575	0.00121578602623517	0.000629039093000418
scaffold_1_ref0040986_103799	No	0.000513911504426056	0.00155647223819435	0.00119523964344629	0.000633487604801271	0.00134901457247263	0.00258216851648741	0.00117349236509426	0.00466872508800811	0.00184558762742199	0.00138725493730965	0.00125098089985118	0.00153125514748533	0.000911610607493252	0.000491203729135834	0.00105169724587975	0.00109544707518661	0.000592930582006783	0.00070402423295827	0.000753341436331759	0.00115120465156333	0.00213323118317788	0.000960389873894863	0.00147597475273167	0.00190648981606543	0.00122576479986939	0.00103093629481354	0.00309177905801013	0.000565233201721005	0.000669946333969899	0.000350551918156597	6.44499480372203e-05	0.00178402231460439	0.000297343493470431	0.000135179388624002	0.0108189941025218	0.00199750064890851	0.00176904700420044	0.00738935019766893	0.00102250824650106	0.000670924229612802	0.000529743371201099	0.000890721940759261	0.0010043183107304	0.000390593276312877	0.000830836398578142	0.000743203369839871	0.001436471775192	0.00113072452499551
scaffold_1_ref0040986_103832	No	0.00134855352449121	0.00151403890174442	0.000523281639237198	0.00117593557583883	0.00142605656732782	0.00208466668213674	0.00126378860408391	0.00138048427369147	0.00168694821613554	0.00170719692584905	0.00170272550069625	0.00190266800628825	0.00153541527557202	0.00126226494331784	0.00735612259135157	0.00252476752663527	0.000850438117418066	0.000870748809051419	0.00485774826038474	0.001554591249102	0.00405253693119533	0.00501021890749867	0.00105699314267599	0.00177327611663238	0.00162450500299898	0.00260532580599579	0.00302592311516404	0.000477381812773801	0.000853347439739196	0.00141395488966929	0	0.000665751602327188	0.00128425401672767	0.000466746969286839	0.00303990921405322	0.00148099500992533	0.00132411094686702	0.0014143628425027	0.00278292166478492	0.00396085789906495	0.000746784786030507	0.000621000965654111	0.000975803620810725	0.00130495831101681	0.000756638160977862	0.00219400478318708	0.00174351899263052	0.0012970461713624
scaffold_1_ref0040986_103868	No	0.00107576194146152	0.00146481859371093	0.0009492960404833	0.00128830004077275	0.00118673169448034	0.0034646130400648	0.00113621679259635	0.0013320088347535	0.00149192749529566	0.00226880989907884	0.00102212563687139	0.000997140848442469	0.000965077768487328	0.000962665212652768	0.00265333676134216	0.00115224346903248	0.000713861714610973	0.000776920518190705	0.00197879598518295	0.00120466003648873	0.00232215211482548	0.00206475319283353	0.0011169819513764	0.0012094636325236	0.00177403665488415	0.00149859922243175	0.00396646715684503	0.00107366285243904	0.000681500982430457	0.0008412472637873	9.30361427534332e-05	0.000725593767814295	0.000711679977666926	0.00036823605069226	0.00388394365960456	0.00140408286498236	0.00115475842720655	0.00148808877137255	0.00130150946519076	0.00254767218404406	0.000611030082232955	0.000889349497166034	0.00120614061620394	0.00110289373110033	0.000780462926560209	0.0012912275249319	0.00115084290011634	0.00142961650353737
scaffold_1_ref0040986_103987	No	0.00138304205768961	0.00138621492609759	0.000943732810004501	0.000997529428918257	0.00141797630510646	0.00389944374577636	0.00094101487088328	0.00163518768814289	0.00179815808075966	0.00208322837716793	0.00108518614183143	0.0011943513715582	0.0010305879505803	0.00121639630441102	0.00290407687124132	0.00111607188278114	0.000746269753638451	0.000921089738697743	0.00284278130990644	0.00105299883673237	0.00214029655468072	0.00242392121295968	0.000974702435962905	0.00129329858673248	0.00168885064555544	0.0017172901988382	0.00427990559836706	0.00139013637261563	0.000702659355081013	0.000951427564060692	0	0.000784365693819751	0.000724136964390774	0.000433897083881197	0.00347204624436236	0.0013796441165818	0.00112416035272331	0.0019185833631204	0.00192949672647924	0.0025032381283758	0.000686153507898394	0.00102215552487507	0.00100362693961875	0.000738782948920157	0.000930740518007594	0.00162943923678104	0.00139181831998023	0.00146543328747005
scaffold_1_ref0040986_104024	No	0.00117445501248132	0.00154296649531188	0.00095109240152116	0.000927784022726195	0.00132100883085714	0.00386626533457894	0.000904225640984219	0.0016424625691763	0.00204215700894382	0.00193148516422407	0.000936267551003262	0.00119399970138936	0.00107149851462408	0.00122666441771797	0.00269911032217639	0.00127613951785086	0.000803942141827269	0.000713339020794574	0.00304627715938712	0.000927211999005933	0.00183856747419368	0.00224822398033997	0.00089645836802786	0.00119742591599832	0.001907861666849	0.00155502206981272	0.00442220088364159	0.00136179715888371	0.00090210226957184	0.0011398074031818	6.37516866042472e-05	0.000671690726544581	0.000738178151645753	0.000469686315981989	0.00328499164992343	0.00141019475767317	0.00106190026842802	0.00181948755378828	0.0017498073654624	0.00298761964831957	0.000640846655422678	0.000871422481855871	0.000962282971037459	0.00089330584740157	0.000850731475017907	0.00158309629208635	0.00125941786372284	0.00153616774430078
scaffold_1_ref0040986_233586	No	0.00126577673933542	0.000942645328664217	0.00115357796655453	0.00143632368215969	0.00207816118380676	0.00166768623551483	0.00273905430025047	0.00137492686047563	0.00130630254973443	0.00120554656508175	0.00112810747727512	0.00193898716288213	0.00109970446144706	0.00180861166159325	0.000509904875079154	0.00067792528479509	0.00178127784159254	0.00220523627322382	0.00229795690786863	0.00165181931209978	0.00503201622953801	0.00478961174840997	0.00259100311403694	0.000937210135689284	0.00184492852719659	0.0010806110978005	0.00157192797346431	0.000951235836265493	0.000890178023442223	0.000958359198308795	1.05125655353261e-05	0.00263431641640045	0.000710150048848325	0.000371160417628079	0.00441216363739226	0.00203904356378236	0.00170122373721178	0.00171624447279289	0.001458492471573	0.00151211849701889	0.000878009058416431	0.00139309732977304	0.00139084357170106	0.000871366769427288	0.00171998128982874	0.00204784842058115	0.00354005448060415	0.000979375813917234
scaffold_1_ref0040986_233589	No	2.57436895130091e-05	5.09669484739255e-06	7.06897989265369e-06	7.16923618319654e-06	1.68212586940023e-05	1.40372282097889e-05	1.18839245758095e-05	2.71156215809047e-05	1.84198260684271e-05	4.9750619835013e-06	2.67656651151213e-05	1.16994146730125e-05	2.24172089779888e-05	8.49494757303113e-06	2.75375248922067e-05	2.81438364932999e-05	9.25304708410814e-06	1.13405202539679e-05	9.93942984090664e-06	1.34740165996588e-05	1.07521632417471e-05	1.31681903730199e-05	5.67135498729157e-06	1.64514016765968e-05	1.42163550292519e-05	1.03069724960955e-05	1.30983123949468e-05	6.03995593221221e-06	5.15921900079946e-06	1.96854160041684e-05	2.04177710639434e-07	7.26451031753585e-06	7.55400420105731e-06	1.81102319517473e-06	3.34519493769959e-05	1.59089902790247e-05	1.17831133546274e-05	2.52810297380609e-05	1.91927978831248e-05	1.26001237776333e-05	7.68792390712867e-06	7.0161966257868e-06	7.86353652863704e-06	1.38091786287017e-05	1.10561614952889e-05	1.26290486902544e-05	1.09449658591208e-05	7.45499499554181e-06
scaffold_1_ref0040986_233630	No	5.52283843873899e-05	3.30312382811205e-05	5.20547989578264e-05	4.69399839493167e-05	4.45430352108156e-05	3.10994374785928e-05	8.6766530190214e-05	0.0001132839696326	0.000104771461426177	4.36133830261279e-05	5.00948563475076e-05	5.71671204486121e-05	5.71903518170715e-05	1.4061984568995e-05	3.11427148394093e-05	5.10461662350698e-05	2.9825434525794e-05	7.91678183695479e-05	3.17322771401201e-05	6.1307345157429e-06	2.15923589706119e-05	3.04751658594074e-05	6.92224865660401e-05	5.0676838263642e-05	2.07964748492476e-05	3.23182385685925e-05	5.132508069226e-05	4.58775745659844e-05	2.67257067274375e-05	2.8499037815497e-05	1.65997058144161e-05	4.15854526618667e-05	2.75879525883582e-05	1.46460819790887e-05	0.000223976790921696	0.000102951074664099	6.66136155075594e-05	0.000127115668082443	3.37703261503211e-05	2.12274212039417e-05	4.80827523461966e-05	3.98295022219235e-05	4.34481183387253e-05	3.42568785705155e-05	6.30357345053369e-05	1.72982813875577e-05	5.67312006722451e-05	2.84256842019325e-05
scaffold_1_ref0040986_233755	No	0.00134483206569512	0.00120409644537028	0.000368339995133978	0.000335418706689553	0.00136176105059707	0.0013184374638067	0.000358989928271517	0.0038860496320139	0.000750393074336819	0.000135258910389322	0.00174999073875632	0.00125764128935349	0.000393863008703137	0.000321058092398594	0.000328245647614538	0.000653686152560218	0.000336020737385451	0.000559285791293097	0.000630573509366059	0.0012078993698579	0.00119054282290554	0.000409338531474768	0.000722202445327828	0.00104739519625873	0.000913341342885644	0.000547049292535515	0.00225208605647333	0.000221624961725248	0.000160507946456278	0.00042426619851671	4.4042580889991e-06	0.000297369142964819	0.000283717720689435	0.00010502433807062	0.00214190002175385	0.000508882191006018	0.000541740977687168	0.00488390701071798	0.000586345430491521	0.000379569239442405	0.000422272317448242	0.000223741542450528	0.000232890827856321	0.000924031797016533	0.000514298450059275	0.000480156739840884	0.000824663202809277	0.000348974711868831
scaffold_1_ref0040986_233767	No	0.00127298874790316	0.0011389120603228	0.000326945387306996	0.000283912804388598	0.00130090252718232	0.00123179528220026	0.000387457345031156	0.00339882484818261	0.000671659273306709	0.000207895510595098	0.00162603392174023	0.00101651405953275	0.000425388483851597	0.000268544741583821	0.000341246141360963	0.000681518622477317	0.000279784103825426	0.000505783449224081	0.000521206392448633	0.00110710648015745	0.00108123636995484	0.000327541159110937	0.000491257144477024	0.00106682614797121	0.000749800344081844	0.000489235749759805	0.00220679657485979	0.000145447615732514	0.000175306229628687	0.000340973010890082	1.87186666086302e-05	0.000206586377319421	0.000209425596164725	9.47710688398863e-05	0.00198310162965916	0.00049677001210852	0.00050905525020023	0.00429492715045718	0.000551911583515005	0.000291308484404629	0.000310776623257503	0.000193995862543825	0.000238001718827762	0.000696204558435356	0.000431539181223511	0.000506922982346938	0.000648471677180297	0.0003415598664415
scaffold_1_ref0040986_233800	No	0.000711733529467026	0.000898395176134489	0.000110557730267059	0.000141991505629981	0.000658742407479364	0.000695191875400089	0.000207282010614685	0.0027389139556389	0.000701599087165402	0.000157627285369923	0.000942873426329902	0.000511892927447024	0.000266376008118706	0.000131361120245978	0.000205534675334048	0.000311856751998802	0.00012129665765457	0.000286994576258122	0.000221874543980845	0.000477570939770309	0.000570992175202065	0.000227880784054583	0.000346803158957117	0.00047175417593195	0.00035080709675777	0.000252057141021154	0.00156594976249642	0.000100796968436555	7.21075785595249e-05	0.000265659441338731	1.02590783520921e-05	8.6885484038372e-05	0.000193850589821102	8.62081384121592e-05	0.000814407596907024	0.000334448530623936	0.000194046107931788	0.00353315339393053	0.000467796150378033	0.000142488044589333	0.000240975560451657	9.80771085398614e-05	0.000144816395515917	0.000408861490940112	0.000251043289734836	0.000234660267297459	0.000234718151928018	0.00013147871168708
scaffold_1_ref0040986_233802	No	0.000439769087107373	0.000439464714228736	8.13491078696709e-05	6.41249727688118e-05	0.000341895344093901	0.000394297858939751	0.00012994518432409	0.00168707592500227	0.000360352515056779	4.48930401613185e-05	0.000611350467991262	0.000294467726518844	0.00016515035839575	7.4464997052349e-05	8.37728111654356e-05	0.000232448927153715	7.21296192905975e-05	0.000146234716719505	0.000125210081852053	0.000278797427248275	0.000304996616087267	0.000112444053128827	0.000186780599044171	0.000306260891611366	0.000209226896224193	0.00016964117148684	0.000836011575443393	7.63691750338814e-05	3.33182769696953e-05	0.000153699105369249	1.63719911649948e-06	8.44496683556508e-05	8.99013006517329e-05	4.1992124145663e-05	0.00048089266493128	0.000201814382844778	0.000115620290179554	0.00194432261863914	0.000301143472319795	0.000104259112259153	0.000160519722452191	4.80520136255659e-05	7.77051449985207e-05	0.000234769504040188	0.000136124658067457	0.00011497007999799	0.000140032317551385	6.42599280853597e-05
scaffold_1_ref0040986_236149	No	0.00269223087431754	0.00116171693314995	0.00108965876616794	0.00139742881315301	0.00251657969681879	0.0013909615561958	0.00453248230673367	0.0339712771752562	0.00491322238269397	0.00241178679512532	0.00673491792852569	0.0011212349479438	0.00134389783923036	0.00144231611485324	0.00180903745022355	0.00422702418950417	0.00100646789346026	0.00159638895176365	0.00161718463050828	0.0050273017837165	0.00814353237385099	0.00594977663089058	0.00248008925521842	0.00452079330318268	0.00315713404562124	0.00272888870687933	0.0017163040234869	0.00104052940313647	0.00107017875533998	0.00236419566608968	0.000120423083902492	0.00136284166360996	0.0013877608042087	0.000574667836306662	0.0126789909539887	0.00248546055443107	0.00233200186747745	0.0257131777169417	0.00174025583056445	0.00125833608802436	0.00182025928348489	0.00139986321465103	0.00128586103147449	0.00220275560519261	0.00252405256760938	0.00170892502752362	0.00340875030080594	0.000925921719808169
scaffold_1_ref0040986_236153	No	0.00223708279673185	0.00129672041912355	0.000859899541107775	0.00153262905065859	0.00285509333044723	0.00119381839739616	0.00371018650664776	0.0325428329522115	0.00368585465356859	0.00188559135585888	0.00664386466569411	0.00131003684207194	0.00126802006108348	0.00150195852459734	0.00183426119553636	0.0041648871628458	0.00111227491176471	0.00169553750326368	0.00159836120736808	0.00466514648931603	0.00724984329670547	0.00539874771571675	0.00210599089654978	0.00445645663111432	0.00265880986652729	0.00320206293579802	0.00170724012943669	0.000864678875282982	0.00125239636290406	0.00230973565490036	0.000178474888980323	0.00118872714136806	0.00115133894409268	0.000563155361134305	0.0123983160336331	0.00237467184616963	0.00222427795858568	0.0223276267770774	0.00135342924043813	0.00120388656004038	0.0015586788344448	0.00184918598796958	0.00160204308198142	0.00248864427177779	0.00255085435411437	0.00181772589475381	0.00297468643206497	0.00082820469474693
scaffold_1_ref0040986_236164	No	0.00277932105049209	0.00141810251977442	0.0012201054058781	0.00175787502609864	0.00263665260669506	0.00127945336791943	0.00388265713650689	0.0363700151994849	0.00364028578241967	0.00204022856408503	0.00710688569343291	0.00103843869131279	0.00130506788991751	0.00163674515827239	0.00157841535589956	0.00451031182387867	0.00117329313851173	0.00170727252978112	0.00150054616525219	0.00561092508911125	0.00859788579377469	0.00578393966110146	0.00257421322161303	0.00523467529236192	0.00346238157509109	0.00281495271740371	0.00155515235755674	0.000862906090097781	0.00131183241128014	0.00202624760056099	0.000228588453766314	0.00104094972123464	0.00132592972867131	0.000645664128033738	0.0114704491339668	0.00237240058923134	0.00255960573583805	0.0238768432865013	0.00127956013247723	0.00115459735676882	0.00189742769988796	0.00192640385184751	0.00196533341380351	0.00246789273089848	0.00284073478527699	0.00177497941595926	0.00409731705847092	0.000771676144367527
scaffold_1_ref0040986_237121	yes	0.00211793612385148	0.00341064993656276	0.00126257094249423	0.00164389599541053	0.00344640600116989	0.00341843606003265	0.00399717325024334	0.0473421559860055	0.00238438882860552	0.00270813421139839	0.00972594176394599	0.00135645973423646	0.00247927048969677	0.00151674251304115	0.00475586111934094	0.008235058351909	0.00147932378512603	0.00473681044205592	0.0016414493122877	0.00569974886471349	0.011396922429042	0.00745543481171711	0.00339470481630078	0.00853707190002378	0.00503847598417752	0.00358048321966481	0.00306333061035058	0.00101631339932477	0.00263324904776276	0.00190753622152791	0.000154044933646991	0.00165559727857481	0.000849051739547482	0.000633855651999837	0.0255508766263463	0.00221890482084939	0.00314436907825697	0.0322044998353042	0.00178656971183519	0.000819333925892374	0.00376183614787546	0.00228518304984782	0.00243621243178095	0.00291558298831863	0.00653304268200171	0.00196963219335905	0.00194473809754149	0.00271228354833299
scaffold_1_ref0040986_237134	No	0.00244362402793851	0.00216704465858102	0.00158376418424619	0.00142604875387566	0.00315405645729956	0.00220708458317327	0.00540146102970481	0.0209715749310673	0.00216513380192088	0.00400174472998271	0.00549149605085644	0.00193006981194293	0.00258269439320081	0.00172684684877984	0.00440908005591848	0.00690024812377397	0.00174886235723184	0.00479253447244303	0.00161909306588643	0.00426133999121219	0.0076906844344514	0.00594299731311038	0.00268448594709215	0.0048892485742708	0.00475391515238195	0.00244402240376587	0.00234212792887485	0.00190848731234579	0.0031409554178436	0.00162513583755245	0.000249643680937094	0.00169373756652299	0.00160289366246335	0.000495911504387784	0.020636536768489	0.00360725324122528	0.00422926633222318	0.0186292420508982	0.00157208723143653	0.00108389990740715	0.00419330095732443	0.00281717323300057	0.00197320284298005	0.00459647799527603	0.0058268641590417	0.0022212604889732	0.00526050944769555	0.00330836445826088
scaffold_1_ref0040986_237252	yes	0.0024553556256715	0.00277964218436443	0.00167675008285681	0.00136933575044301	0.00374663466383552	0.00378782644808735	0.00363888504170749	0.0319948683989104	0.00282278711934792	0.00287184438050299	0.00890970485714402	0.00158432970074505	0.00279203308293235	0.00122884777265884	0.0049294627739863	0.0080348630881369	0.001546554012586	0.00382856426129638	0.00210268098850902	0.00472133673673324	0.0126360214739339	0.00920905163305614	0.00196134528044838	0.00739275581674741	0.00473802038739972	0.00392397000020931	0.00314871830455382	0.000962068204346528	0.001752115824809	0.00123895514945634	0.000129805020880219	0.00134553089461188	0.00122005726448253	0.000859996692769748	0.0268192509556703	0.00184827872426372	0.00252641169328341	0.0273555268436447	0.00204304519204196	0.000969434869801873	0.00318139954641118	0.00229807085243322	0.00186169404843902	0.00217610571729792	0.00810016056865299	0.00221477602278748	0.00178349753972888	0.00150251708593071
scaffold_1_ref0040986_242237	No	0.000623120932897318	0.000610162558248004	0.000468428088882543	0.000303445812718868	0.00112912415193641	0.00222475458536907	0.00158068011372979	0.00120097724980284	0.000468449987446308	0.000944632960726201	0.000678601089783529	0.000417788198143058	0.000179236611350619	0.000731435625229466	0.00039180263609144	0.000384366089811526	0.00131915024771696	0.000445892114387623	0.000470934049533112	0.0042065867481987	0.00126448808809655	0.00376006380075987	0.000765725714092618	0.000729757574637017	0.00469767247786944	0.000733559872431618	0.00134873973784906	0.000806342523883705	0.000470111160986549	0.0002663708231431	7.67352626078277e-05	0.000633050763913675	0.000556031050992743	0.000245628257636753	0.00145031009354485	0.00161309052960919	0.00100491096185385	0.00132284503930601	0.000488620535792674	0.000404854293028212	0.00039383382438101	0.00043036462052412	0.000346155178310216	0.00020523071806109	0.000341552744495256	0.000655310776169444	0.0015718628192149	0.000365670763024984
scaffold_1_ref0040986_328880	No	0.000862229480712337	0.00127178649003113	0.00110939663125318	0.00051402479511416	0.00135615167377443	0.000910996331707407	0.00415306214811083	0.00184068442519731	0.00103390295306417	0.00334099870063378	0.000941290297929883	0.000640541482903025	0.00069490334177778	0.000907953449542877	0.000551933127810924	0.00121459451768687	0.000906140934022777	0.00111558471087907	0.000567867027928624	0.00180278862124572	0.0013805522394776	0.002153823688637	0.00202349167605256	0.00247182788690015	0.00428009570662058	0.0010422454373172	0.000783956032310944	0.0019743031220479	0.00105814104536884	0.000477471855119083	1.68566966429468e-05	0.000831245069518979	0.000557564659628252	3.56537302299981e-05	0.00131421166048482	0.00140614219196037	0.00473531993733211	0.00087260246489511	0.000628100819829169	0.000929134573069797	0.000695376629894863	0.00107985946625002	0.000576399344045061	0.000613354306693991	0.000955564988343053	0.000487332965169145	0.0012310248029276	0.000910507600542032
scaffold_1_ref0040986_328904	No	0.000642428711640182	0.000396944658700058	0.000889179864435364	0.000411084643548913	0.00171405543557721	0.00118078460677679	0.00105839741873724	0.00112066623846134	0.00164090957171239	0.00115143867316296	0.000955879790504903	0.000466480347985931	0.00033747628005694	0.000782921813183455	0.000588805271902471	0.000401126931763286	0.000758146945966505	0.000671066709892613	0.000528787422699351	0.000676455048641165	0.00206560639864663	0.0015565892669674	0.00092643196565495	0.00093352719356873	0.00156465668356206	0.00120105314444085	0.00117994510242174	0.00131982578804262	0.000513884026811944	0.000194991419399889	3.49923907842468e-06	0.000725362640897647	0.000732759487581174	0.000295898224341068	0.00134073675472906	0.000776415729609001	0.000808042766457641	0.00102208255613156	0.000714714302000193	0.000772636974588211	0.000762328089329881	0.00136893421930779	0.00053145259374002	0.000601547742982946	0.000730682504117815	0.000438666897617177	0.000468797490810661	0.000340276036695279
scaffold_1_ref0040986_45148	No	0.00166085888123264	0.00123112817857433	0.00267667701117628	0.000673339021642757	0.00469639524357199	0.00151654830950328	0.00274732095503003	0.00160066189193683	0.00296814008688193	0.00293387291430814	0.00274686563466769	0.000867457472251499	0.00114579530775505	0.00436880249191725	0.000567878833095408	0.0011865438509038	0.00379754179060032	0.00343427793033351	0.000873942734498057	0.00148630072286895	0.00643568426017344	0.00926445594537939	0.00117178058664258	0.00169356511201541	0.00422803314112291	0.00324708155771072	0.00243262826344608	0.00435251665079358	0.00156109791213679	0.000904290215103426	7.58145292942367e-06	0.00168916463384081	0.000729821620294983	0.000500523090713976	0.00217971525453732	0.00304859011600519	0.00138057901595874	0.00159070862958077	0.00105863252583596	0.00189462761548032	0.0020562286773244	0.00212440256585177	0.000943761026306413	0.000647761753568233	0.00281590029579018	0.000843823832449964	0.00246613213371886	0.00120350232727508
scaffold_1_ref0040986_45168	No	0.00172014601228151	0.00114351353561969	0.00266536638902154	0.000807346611401228	0.00454960939344083	0.00159692083900416	0.0028084115043087	0.00193040793800771	0.00360439150135144	0.00281922191576179	0.00283360507632636	0.000908594380329464	0.00113012043049214	0.00482482099982703	0.000621734064460319	0.00120685147664904	0.00335994475928739	0.00352522579191277	0.00108905260534408	0.00142723974463788	0.00653192345269005	0.00951253846804409	0.00110924246744546	0.00175597027637232	0.00476308827392805	0.0028810462754897	0.00273248333427289	0.00380745057816151	0.00164605237162157	0.00075367704324655	2.16221601094076e-06	0.00168436559768179	0.00074551103315315	0.000637898929991052	0.00223205988483605	0.00323167314584231	0.0013356891350421	0.00150688157150191	0.000969962507152115	0.00202134075645256	0.00195693015896082	0.00237392176751186	0.000950987538739191	0.000562508759631458	0.00272984655949317	0.00087602830218164	0.00230679818853565	0.00126691025586743
scaffold_1_ref0040986_45229	No	0.000768288004716547	0.000807655693571042	0.000434883565110001	0.00192224731595943	0.000665679629127194	0.000746328075674146	0.00162645714214238	0.000701549589072864	0.000365796387577642	0.0006638184112768	0.000981450070672022	0.000490704085254539	0.000602383151463106	0.00278523173033957	0.000740901491353755	0.000543052025058285	0.00166754696766433	0.0004209088253264	0.0021589892955913	0.000834188917340882	0.000281967193376996	0.00450732704113405	0.000661427314827353	0.00127054058274598	0.00190912114943561	0.000534054551593181	0.000646081939381936	0.000367355311488207	0.000254977813405041	0.0010621964760973	3.85850896462183e-05	0.000477273529089475	0.000559718356858163	0.000206635609763752	0.000635162173369743	0.00040606502906204	0.000966644608139183	0.000503555480060187	0.000627971395486396	0.000681751534054283	0.00052240014554099	0.000425535571239468	0.00101527015354645	0.000492253387035896	0.000704723118401822	0.00136356355463452	0.000759363097056643	0.000330114623957856
scaffold_1_ref0040986_45232	No	0.00270520347998638	0.000428897211174143	0.000910186768459971	0.00134238701529818	0.00408758241761683	0.000891022006699564	0.000871053436733824	0.000890982898352752	0.000644559248338541	0.00110986093443287	0.00079585419371668	0.000792901960874134	0.00152958946117491	0.00248335360701552	0.000379867364341069	0.00100058465518693	0.00303098089751106	0.00101677022145366	0.00216794171364837	0.000793647519109748	0.00164142838560035	0.00387235717508082	0.000626146529814789	0.000676023060580619	0.00209262148037128	0.00276754288640193	0.00114852847835235	0.00111774799359839	0.000485655728729843	0.000525553071086818	2.06416565903202e-05	0.000930869093047887	0.000445503248295381	0.00025830270852111	0.000738523036122211	0.000643953813930444	0.000702773462148975	0.000715638366015919	0.000728913987626653	0.00207082717615149	0.00111387913522797	0.000622902147917034	0.00168531644461269	0.000478507348972942	0.00112622357036629	0.00219346094235077	0.00193951555143842	0.00054792489868656
scaffold_1_ref0040986_45238	No	0.00198793169330588	0.00247683103355382	0.00179509752881673	0.00505047796143854	0.00253843262641104	0.00339929575007045	0.00563819854341554	0.00209914230982966	0.00139174987701403	0.00287144110750186	0.00505596479731677	0.00114479186413527	0.00184090638263943	0.00661721787984879	0.00185321102487539	0.0014053004807778	0.00414661823070404	0.00115744100041863	0.00353849167964284	0.00182620644443146	0.000900779101814114	0.0184289928707174	0.00186870418532097	0.00380909855234896	0.0103777434502376	0.00233723042785921	0.00270526338192022	0.00189824870615663	0.00111061724842943	0.00145737588338751	5.87295793980443e-05	0.00176338500870079	0.00216784222336984	0.000749268305182707	0.00277808827490521	0.00138656639943602	0.00537145453390094	0.00154495368039207	0.000844803890137976	0.00240746161626843	0.00208525360998007	0.00186560255841753	0.00325039403505581	0.00142670467713729	0.00156118069734329	0.00222683973077153	0.00261516187824874	0.000944939010837534
scaffold_1_ref0040986_45322	No	0.000418079103021754	0.000358330783014282	0.000455188701169677	0.00068185405788814	0.00300665224752135	0.000728053754949592	0.000593929361617843	0.000418521316058511	0.000412235676720887	0.000526151192138312	0.000504846071931671	0.000663203276842861	0.00092835934283612	0.00207933907972009	0.000259219293787907	0.000599635832992488	0.00169833688655345	0.000506178822156875	0.000525385074281638	0.000484899559690387	0.00135015959527392	0.00221182445465436	0.000452964536614699	0.000418855247624122	0.00148720561241404	0.00120538386521164	0.000908399204942294	0.000667072508456152	0.000281372677188448	0.000273806430026609	2.06215779210073e-06	0.00044098512275469	0.000300079337413201	0.000132659020339384	0.000509123560818664	0.000457482565028731	0.000494398330641204	0.000379206615346109	0.000355779917819139	0.00110832475017735	0.00107959393435768	0.000407419048492109	0.000656424397024019	0.00029363023409207	0.000633956292804873	0.000628163186121994	0.00119918938902971	0.000337796850962222
scaffold_1_ref0040986_45327	No	0.000319252478272376	0.000157384930266809	0.000309576493459108	0.000346837030344658	0.000262456451445717	0.000215426515292445	0.000207645122400909	0.000132643315470791	0.000155160286700128	0.000148421791552236	0.00013536517227741	0.000331779681576086	0.000350037021973959	0.000470337673999417	0.000165518380462998	0.000276030022446113	0.000527427557338763	0.000134863863672877	0.000238468324451151	0.000259406884438583	0.000238590067197721	0.000302175136495608	0.00013628358278956	0.000210866078520514	0.000364216719696237	0.000302140810951961	0.000196146863375282	0.000135927036789367	0.000220770952914169	0.000317680407044655	0	0.000140657397983109	0.000226707626769432	3.56475991312932e-05	0.000138043451674559	0.000164739606119841	0.000155706900715043	0.000120403623984081	0.000171659171084389	0.000207842960768894	0.000174094164140946	0.000243001855131437	0.000249099230253915	0.000137012265367122	0.00012608045843294	0.000179471174987389	0.000206886939560514	7.80787516573095e-05
scaffold_1_ref0040986_45370	No	0.000560874831759	0.000329889370922244	0.000176532636948505	0.000236452853145396	0.000275470772375518	0.000269159969108583	0.000359309211657205	0.000210700697187832	0.000195893620205789	0.000153884274308716	0.000291276473091847	0.000187236356935322	0.000324495237180417	0.000374467488863113	0.000340161856214224	0.000588648875310849	0.000321433012600268	8.7828101835478e-05	0.000365667067021305	0.00036230230204044	0.000233595405254532	0.000371725179444011	0.000188063212955952	0.000364462698645928	0.000920287314139339	0.000217891405260291	0.000371102762945529	0.000119491587476156	0.000145919998409692	0.000252796998158675	0	0.000143968378290152	0.000300907988445538	3.11624015378131e-05	0.000276494782275795	0.000201417088326133	0.000210132967248183	0.000196830627464691	0.000351195881107196	0.000492421353493416	0.000184069774730173	0.000167963994567397	0.000240550405197938	0.000211812384057179	0.000160791667030259	0.00043761194066383	0.000235388660719948	0.000101646824216358
scaffold_1_ref0040986_45463	No	0.00435136233208207	0.00176902806095875	0.00132536692918236	0.00115590560630241	0.00364894720225569	0.00215524755498147	0.00156375777600464	0.0012873577268642	0.00105914779519381	0.00183191216622265	0.00204020501845317	0.00103497886365348	0.00110756728625895	0.00217436172900272	0.0017071816597788	0.000975268426436365	0.00173977485430525	0.00134248900000173	0.00109509154306239	0.00329884088098619	0.00373075528998984	0.0119599671496515	0.00120572851446499	0.00269419427820389	0.00561011635158939	0.00407662410419388	0.00267059406250667	0.000880434906300333	0.00110544318723094	0.00119581502123353	7.85469099268171e-05	0.00192780499757732	0.00131789527813809	0.000374273714623938	0.0015871727297915	0.000953172387670595	0.00122986611027995	0.00136744211266297	0.00246989626196496	0.00531880921692428	0.00101852605173154	0.00161419054678292	0.00108315670993234	0.000748888206510521	0.00142754315717657	0.00135162514037119	0.00477948800663123	0.000787832934202319
scaffold_1_ref0040986_45465	No	0.00248406223924812	0.00178955504320276	0.00119415589117893	0.00168424385859272	0.00284425162871775	0.0036037237090853	0.00515404024433921	0.00123297120181269	0.00185093813200847	0.00428716909647097	0.00185496838579855	0.00169500218847218	0.00149619895494965	0.00127966497507266	0.00146909206604172	0.00180351447756903	0.00125953323096709	0.00140385492489235	0.0024126478613982	0.00106598047233388	0.00182406083752743	0.0315993741392112	0.00357354753332001	0.00423765693944539	0.0213578214732524	0.00438776577259994	0.00346467913280434	0.000926863574523197	0.0010069106077427	0.00102522456129111	3.23017717817779e-05	0.0008967918870764	0.00140685018482554	0.000924336116394495	0.00424306888099034	0.0023653129689683	0.00276847391375828	0.0019756630400052	0.00227281383668832	0.00599313365040455	0.00128888434287773	0.00129260727765711	0.00145317797930619	0.00114930301949283	0.0012230535525468	0.00212493082021175	0.0029886818194387	0.00064885439866546
scaffold_1_ref0040986_45475	No	0.00182492423579207	0.000737961284828466	0.00113994925930175	0.000945415184986562	0.00240531199363356	0.00194455044938755	0.00262083071238596	0.0012272738529836	0.00171944902250074	0.0025943083248288	0.00186369731446505	0.000786462934827001	0.00139098829563928	0.00107501871776005	0.00104619419627295	0.00127508668224314	0.00132104091452266	0.00201723339119315	0.00140013850026765	0.00174800298389594	0.00199724527444841	0.0185236028174707	0.00169710061379692	0.00412092808584896	0.0254856182226215	0.00273744116265475	0.00309162220311794	0.00187644874484549	0.00125204617616715	0.000562541879978548	4.92862529967144e-05	0.000974502150290448	0.000590238370750167	0.000625822298037462	0.00290555122263208	0.00147366394227959	0.00162902536175866	0.00185352517932877	0.00131052421746099	0.00507627965322479	0.00153575142901235	0.00101473640960249	0.00115850493734916	0.0010906499375092	0.00148119823605181	0.00130739878633563	0.00299703549992185	0.00124308078543004
scaffold_1_ref0040986_45513	No	0.000760495371800408	0.000354736145309987	0.000336546768338106	0.000595566013392892	0.00128657485809298	0.000590807116765155	0.000788246001867785	0.000425784954193876	0.000386932713645752	0.00058629969512131	0.000292729345914261	0.000412902783718505	0.000452085051591668	0.000365471072022578	0.000827854870541178	0.000463171233955203	0.000280418848714049	0.000258643284771828	0.000666641531569035	0.000575112380936806	0.000333204605952934	0.00118805068817643	0.000924482470214828	0.000806477728326898	0.00332856580016878	0.00136937999493169	0.000717931108361285	0.000281339025967895	0.000285760890029684	0.000142481588644655	4.02279712916491e-05	0.000270096328158521	0.000310610189587326	0.000137861719283341	0.000646282195108618	0.000551736425744129	0.00053567406053571	0.00035223075281912	0.00048799159178784	0.000582202272745014	0.000606862022918492	0.000284224234330699	0.000473465290854836	0.000425395981631118	0.000296947717478472	0.000467625807142139	0.000722830859661063	0.000299221222714443
scaffold_1_ref0040986_45520	No	0.000902766183820632	0.000342869894909001	0.000343342235067642	0.000557030629281542	0.00158835211086113	0.000754243264846882	0.000736394852311813	0.000435365958834772	0.000403100310051258	0.000602622562906209	0.000378042565666168	0.000508626628757178	0.000442868531285454	0.000351269961204084	0.000897670178983541	0.000487669006235685	0.000354880440515499	0.000304436142806492	0.000709374759188433	0.000600492619209248	0.00035109426073064	0.00163135552810397	0.00115312082930426	0.000988434195971582	0.00368123758351177	0.0014895009801376	0.000748767920956642	0.000312505643218321	0.000320744245397162	0.00019410967751767	4.99150553938246e-05	0.000321401702416656	0.00039569519527166	0.000146953062582996	0.000679072971578822	0.000616880916457615	0.000439920426114487	0.000422485842496728	0.000526856644511532	0.00058098102722503	0.000737609523152536	0.000357744297949862	0.00056821473699228	0.000487934175838612	0.000343728281711603	0.000510258204163636	0.000802898375337547	0.000373416590625366
scaffold_1_ref0040986_95162	No	0.000202178652575787	0.000155180280430549	8.71686768636274e-05	0.000219946493004119	0.000268323958671586	0.000407083806152886	0.000182879727116304	0.00019183966807494	0.000111665568373852	0.000143900620694893	0.000161376502930374	0.000142997254499058	0.000107939864325877	0.00038996782941226	0.000186099223413921	0.000182010969554536	0.000388442555225587	0.000144544299797589	0.000158137721304745	0.00034710009466519	0.000166692040867896	0.00115642402099877	0.00023955436171755	0.000118400362765174	0.000614942045511295	0.000323310642905256	0.000378121754693372	9.2672732618576e-05	0.00011473362120553	8.25559611571479e-05	6.13798400607564e-07	0.000126504851594882	8.92442784681802e-05	2.47154596791108e-05	9.26355786506e-05	0.00013876021280846	0.000150591237787426	0.000155062967636606	0.000344621807352707	0.000191612236234409	0.000182209312410227	8.98798865574173e-05	0.000177155871371636	0.000195103047529799	0.000139428757850457	0.000152565528278928	0.000887247956455755	0.000136820337109641
scaffold_1_ref0040986_95254	No	0.00214717529718249	0.00278377845713996	0.00370595469126841	0.00161253795987626	0.00135272059659367	0.00176934225089595	0.00169475477638503	0.0158719318810932	0.00280487489064398	0.00171348158750512	0.00203341075648104	0.00121456934725502	0.00111209367999834	0.00179285019830463	0.00135080999474511	0.00265610497119654	0.00185330417810467	0.00272123926181436	0.00146669923058095	0.00342330062006105	0.00396395358555446	0.00473380804032227	0.00233244191167835	0.00100335299444384	0.00166829884938019	0.00199118971930467	0.00241505376977843	0.000880631584532772	0.00685044342760653	0.0035267341723899	0.000242600134230515	0.00061559603301236	0.00251621372670431	0.000271964143154566	0.00283652166404108	0.00124973997723813	0.00175007286178933	0.0228666737859699	0.00385259252504733	0.00203432761045586	0.000937286599746428	0.00187603521754158	0.00236354676705548	0.0021104137184224	0.00210818236417111	0.0014806991931649	0.00349123770982962	0.00123717719515811
scaffold_1_ref0040986_95258	No	0.00232607080848429	0.00402743777096669	0.00285419451991158	0.00233023819471308	0.00174298801056006	0.00263343513074804	0.00142586766572326	0.0236666032345909	0.00269957692346234	0.00198245046535874	0.00268486191169769	0.0014655479786382	0.000831452598143593	0.00120232848551826	0.00106939808643961	0.00166544969212292	0.00142850203157327	0.00238797577899829	0.00191043954231252	0.00379532898462035	0.00292682093022523	0.00613621786795053	0.00210220911689721	0.00161112993990426	0.00187316625426883	0.00208913451325993	0.00540901457539695	0.000844549676188073	0.010178286928627	0.00244579576730801	0.000205800194394483	0.000397546370682832	0.00200820904180601	0.000474671635419253	0.00441687826843872	0.00101787439059173	0.00182219984963481	0.0251864657106346	0.00291585862472653	0.00156441711706466	0.00114419293918229	0.00164861618457739	0.00268454289646059	0.00266150325755617	0.00196948780007696	0.00140217602631768	0.00429823508310517	0.0021644766013019
scaffold_1_ref0040986_95261	No	0.00247328070317396	0.00392454524604166	0.00248785922342974	0.00182988201729472	0.00177230103543511	0.00202300113500044	0.00155894645091973	0.0141874421309643	0.00341932091788213	0.00184212029447297	0.00252276101836399	0.00102674494101478	0.000895157671696635	0.00154629526214492	0.000903499413494755	0.00196486506505167	0.00110032769768389	0.00194799204213252	0.00149829029090266	0.00279230612700349	0.00244147399836663	0.00339697269881982	0.00183231519561761	0.00165463601177215	0.00177599386031672	0.00204465310599719	0.00484222253221405	0.000813289962637042	0.0077231401044753	0.00197321591905442	0.000123176063026739	0.000510683392470458	0.00212159676557681	0.000572817690390199	0.00385695381927173	0.00170929830250081	0.00131640785084657	0.0221595793555059	0.00231959811472954	0.00149169321543313	0.00121711946037121	0.00156663483756662	0.00278696932906194	0.00217738581683311	0.00183550570667554	0.00142262361308616	0.00329576244522855	0.00104818447624653
scaffold_1_ref0040986_95297	No	0.00115768389774611	0.00235968353083514	0.00128461099018779	0.00146253438385694	0.00130911183942873	0.00241981535760928	0.0011014218727813	0.0144315407252179	0.00255839140223509	0.00196056060303354	0.00329535646791147	0.0011266453573753	0.00105627652575032	0.00146464720557757	0.00136464865515312	0.00162541763521141	0.00147206508498894	0.00224446089296591	0.00103139234755237	0.00142836874404019	0.00612055177895334	0.00453079173975829	0.00153792262180841	0.0012721933279095	0.00119056763040126	0.000997493635554384	0.00458957732881018	0.000669280893958956	0.00181601882946593	0.00254964636759843	0.000129606769992147	0.000538096496235789	0.0010247715187671	0.000207075764417839	0.00219907368261499	0.00124909395511267	0.000890272469927776	0.0149089808995149	0.00260573744973	0.00130447534875034	0.000788825211041706	0.00098500303384444	0.00118923698149451	0.00162792604741617	0.00215345139281954	0.0010218250694167	0.00243886109783994	0.00165101587549468
scaffold_1_ref0040986_95311	No	0.00135353122098753	0.00148981257194867	0.00227672292876563	0.00085061093588701	0.00136256686486751	0.00392902016984369	0.00162688693820625	0.00630532601328444	0.0021656383397009	0.00101686286819452	0.00196078015493751	0.00268908168837846	0.00186762896148165	0.00207037793018477	0.00208981360411661	0.00265345283080353	0.0011911873318306	0.00181313846859475	0.00115909886829797	0.00171113903344327	0.00457278380868474	0.00207657651315024	0.00129513982214915	0.00251484571730427	0.0021465387056927	0.00204499395111918	0.00253475635704932	0.00137501269039617	0.00270352114394864	0.000816818428615942	6.50234412832712e-05	0.00282079880987721	0.0014155899207598	0.000492428535070643	0.0100490136032732	0.00262221850071426	0.00198718505615428	0.0102283291339915	0.00202399446373487	0.00104218582198435	0.00213937676779326	0.00199508218982207	0.00185300156085215	0.00129869567982406	0.00196073186645088	0.000829944418737462	0.00221763501436446	0.00220108749485303
scaffold_1_ref0040986_95341	No	0.000533797636216489	0.000754276669841771	0.00104518925586478	0.000558757333257714	0.000630469216091748	0.000864718882601366	0.00114103490873708	0.00290193610101725	0.000880380694904359	0.00084302550101009	0.00155787505814927	0.000954453959945593	0.000702398708936399	0.00117726895967828	0.00122840222334032	0.00153546328711945	0.000555858326442732	0.000632700940876807	0.00111984416218757	0.00116547152149278	0.00232168976309469	0.00174002980790787	0.000453642657647977	0.00183211434805239	0.00125078636153667	0.000484102793545166	0.000761375466680133	0.000607962748986043	0.00102624439960315	0.000171768489508372	0	0.00167158667039701	0.000695219548524373	0.000196750949262126	0.00627605430812696	0.00132320321407187	0.00131915850132587	0.0029848794066231	0.00104627646825545	0.000696305392248822	0.00107577014203552	0.000691534209522681	0.000847529318118058	0.00070186219455596	0.000882464693568352	0.000891797338628952	0.00149619307920811	0.00134470871448412
scaffold_1_ref0040986_95368	No	0.000921621662714903	0.000851344376232049	0.00104715990832389	0.00149743597272231	0.00130574617607268	0.00117564796956644	0.00151128973293585	0.0140168401670905	0.00169582641623542	0.00148881257984377	0.00297067716461989	0.00147229663146664	0.00178580618977119	0.000975581635019556	0.00244658819299019	0.00274347234105028	0.000982403452542101	0.00129550905384649	0.00194287797463603	0.00149263999291679	0.00227173628575262	0.00157165977398878	0.000688522563614167	0.00377593949820565	0.00146374516746671	0.00125663180651653	0.0011115454645107	0.00103192314175868	0.00106538029061018	0.000275515335956632	0	0.00148343825041428	0.000949482282803995	0.000319797466631934	0.00883648810169501	0.0013550522154426	0.00199917349944427	0.0111633251506588	0.00156080341193727	0.000876771083677544	0.00134004494509695	0.000752575503214073	0.00159024287846962	0.00095279181293012	0.00166432528193775	0.00180845500021699	0.00195043455956629	0.00220958811170349
scaffold_1_ref0040986_95380	No	0.00101241697085563	0.0027066717356473	0.0015329154523869	0.000775244804726719	0.00119129322019549	0.00133922528359364	0.00203705034630013	0.0103892990606568	0.00185678072025702	0.0011100965120146	0.00102011134516437	0.000718638670975588	0.00229841263603786	0.00405975717471579	0.00683524624150473	0.00209812791013211	0.00092213146145271	0.000645761956188479	0.00139989021351072	0.00151993657092602	0.00267249356462286	0.00137979428751835	0.000819961145771868	0.000980736715234051	0.000778981805079031	0.00123445808173496	0.00269854129296885	0.00076083145469798	0.00853947940465017	0.00187142989880216	3.11831110699808e-05	0.000465100393488673	0.00150256205516704	0.000221302112118617	0.0025626021032066	0.00255037340964477	0.00225022618842958	0.0168114717875519	0.00125683042554976	0.000781393167129305	0.000782581775041074	0.000875719365257123	0.000639037196109093	0.00080707954071849	0.000701360236581459	0.00110267846541808	0.00170314263117838	0.000902886193553418
scaffold_1_ref0040986_95387	No	0.000882316004397624	0.00441580364702261	0.00166900749413338	0.000630397478559593	0.000554553327401221	0.00208128932632351	0.00136742343743009	0.00468015811396989	0.00085396772186278	0.000845478928956709	0.000914498446982927	0.00107352138064161	0.00194481391251945	0.00592355381321948	0.0095231889869301	0.00207000362554983	0.00116202938200649	0.00051490022820245	0.000991772331518682	0.000969098712343632	0.00117537440852163	0.00105916156433805	0.00104505011886398	0.000751407312600516	0.000417004889335755	0.0007786123383282	0.00149387730788028	0.00125720869683974	0.0102894904274874	0.00187293866988886	0.000106696443636602	0.00051547951459028	0.00100080830244003	0.000125197825879557	0.00157249961613779	0.001570974656545	0.00168485698608534	0.00472661384668819	0.00101625713782248	0.000839329058960295	0.000940285195759898	0.00130571295290232	0.000727114208724315	0.00122961711392594	0.000617584773988547	0.0009240342164372	0.00163699157454292	0.00135134875857183
scaffold_1_ref0040986_95411	No	0.000584407107733098	0.00276853382555561	0.00150714458938607	0.000696127370040676	0.00107732183208753	0.00158071464086024	0.000638273981694803	0.00707475498374078	0.000691844540345908	0.00119667682643453	0.000406172326613904	0.000411553475209311	0.000902963911086477	0.00131578220977101	0.00155480512786643	0.000937495169620975	0.000925442605567857	0.000712648766844919	0.000580260230298984	0.000704310886237113	0.00097567240414209	0.00102726227290108	0.000777061703892998	0.000844561025983342	0.000714701435312536	0.00050564639969363	0.00106864344080316	0.000467757325401934	0.00651139892882583	0.000758789128738087	6.89725224574282e-05	0.000686859901837378	0.000640490102527083	0.00015953171640156	0.000747648758603789	0.000880337486774152	0.000612187947843389	0.00475082221922441	0.000608305542272477	0.000616554678627672	0.000509510480738898	0.00100317289146311	0.000589045454491627	0.000706360535179031	0.000714492858043714	0.000423036051325477	0.00131903431834809	0.0010097595388431
scaffold_1_ref0040986_95426	No	0.000905934658879019	0.00168829250230595	0.00104671612113813	0.000641648880462958	0.00148805815900057	0.00182818558308523	0.00124946506626437	0.00737560474199168	0.000629109458902684	0.00140351636553977	0.000702565551761452	0.000563215017390978	0.00159539194335214	0.00134726833475175	0.00166432168903928	0.0010614789151357	0.000711496687179016	0.000889052058360658	0.000598130708557457	0.000774753151146449	0.000721022270590661	0.000725927804004755	0.000845782430363266	0.000740469031928978	0.000842456136456581	0.000468328214452136	0.00114025982688668	0.000678821907161969	0.00266638143614159	0.000579797298443597	2.17953276778675e-05	0.00074704375529774	0.000851604228237189	0.000220756086340709	0.00125279304245931	0.0011923083633803	0.00127958436106834	0.00381012901267539	0.00049044322009972	0.000946131899488441	0.000610549573750086	0.00082187166808471	0.000751512561297362	0.000412029458197457	0.000930350753968422	0.000504610745429839	0.00142689414029467	0.000911189783147362
scaffold_10_ref0042663_152366	No	0.000172863151044047	0.000162791977534206	0.000122262348440783	8.9788055711002e-05	9.7749807802767e-05	0.00015897251845074	0.00014213897607576	9.02490479988792e-05	0.000135156728040172	0.000138407325412658	7.68528192277616e-05	0.000107397172149404	0.000134949386840461	0.000129783817354641	0.000606359750114359	0.000180705322178542	6.64201098601674e-05	0.000100259947797555	0.000104565235333355	0.000179256008426591	9.61645490212939e-05	9.16946882260457e-05	0.000128146357102663	8.30609277075705e-05	9.71104244221446e-05	5.58719565596082e-05	0.000181100783829531	9.7134228989754e-05	9.84380429089111e-05	0.000190316534960722	5.41205217783342e-06	8.75309708627857e-05	2.58916280908186e-05	2.14932499110736e-05	0.000132364675829426	0.000252098239669807	0.000110762925447528	0.000112442140119166	0.000133737061580942	0.000107740894600914	8.74253710294741e-05	0.000100928304541013	9.82667981989532e-05	0.000128732187712335	0.000129082583924326	0.000101688713714405	0.000152771721802197	0.000116298708412658
scaffold_10_ref0042663_311554	No	0.000763942290187627	0.000386980655830661	0.000373951697630408	0.000672517395883259	0.00105985557563425	0.000747791503688573	0.00138019528164655	0.000587892872192249	0.000580860627952398	0.00134651770462879	0.000510164560049113	0.000871153544532739	0.000662181563709903	0.00158464735467437	0.000720208739671538	0.000608315409594749	0.00155933590647467	0.000751419659122074	0.00122849231816023	0.00111377023851279	0.00071235215031083	0.00239968525165297	0.000535287108117883	0.00107409640568596	0.00293869425867099	0.000496219374365755	0.000490489112153133	0.000850394607865117	0.000558282149636389	0.000495028753634851	4.01731578783758e-05	0.00170798188896466	0.000380896199923098	0.000205381373228631	0.000736249962963064	0.000647661913014239	0.00100282835394855	0.000436720967962552	0.000661041635193053	0.00249742439758984	0.000644385278523808	0.000414939646320288	0.000777286519167016	0.000626065484832293	0.000915129307480647	0.00122513417419969	0.00136412908546304	0.000795799565939354
scaffold_10_ref0042663_37691	No	0.000489234313695038	0.000485027830078813	0.000597684614807351	0.000251199907053683	0.000340599212784392	0.000508619233110731	0.00157149158429061	0.000222862214966091	0.000396862633025143	0.000509849776988701	0.000694620480872652	0.000221139930482845	0.000261217910684844	0.000316769497336274	0.00045605168074244	0.00022980731853	0.000273778721311531	0.000575838251837566	0.000252366814138833	0.000563551531298906	0.000429260882300167	0.000484322752313504	0.000262000814721565	0.000677368637007707	0.000773594541659002	0.000560946159832119	0.000371439084114305	0.000202527761461158	0.000318061817610602	0.000961011759305754	4.44239496258294e-06	0.00033821960292725	0.000189834765126715	0.00011569085712482	0.000513825108752038	0.000287148090578479	0.0013834046622963	0.000116000426478853	0.000283359998088371	0.00040426451338558	0.000418359499299413	0.000346744076438125	0.000335278554643163	0.000299187359593549	0.000516362220547251	0.00025914230404915	0.000348448379271976	0.0011193337903545
scaffold_10_ref0042663_37829	No	0.000665036085735795	0.000576703271471238	0.000512915635404772	0.000504435976991314	0.000700676205232163	0.000901602924148682	0.00064930421079955	0.000663208934617274	0.00112049857447268	0.000517751438366403	0.00177298618197	0.000252841656155048	0.0003664521276941	0.000860809261548227	0.000487073325930813	0.000352572463804602	0.00100416486985264	0.000476315864696192	0.000450435155569884	0.000629685703403191	0.000502408734645041	0.00390808879458163	0.00055501747732157	0.00315963449302298	0.00130319167751023	0.00040366212911252	0.00221523104161692	0.000384750238967884	0.000368653170325725	0.000527509738619384	2.65355922113103e-05	0.000346380051312935	0.000528658332840464	0.000262672329962338	0.000593657381907131	0.000842859775844265	0.000513911506892136	0.00112628926290074	0.000668170382155563	0.00108102600903649	0.000344342721432303	0.000371039384697486	0.000516876595234429	0.000413298505138044	0.000531740684674353	0.000399468668207331	0.00158184273089743	0.000378049176178019
scaffold_10_ref0042663_37854	No	0.00265884780991912	0.00175243653526548	0.000712051134482161	0.00115819508006799	0.00315450933635889	0.00162840098169025	0.000824512908330313	0.000876090096964195	0.00172494592428899	0.000826835100284182	0.00171114543122744	0.000709389493549895	0.000546802115492909	0.00179319891329522	0.000487555521061668	0.00056703459933938	0.00135749324558058	0.000731889435492594	0.00279711024135688	0.00109837126251263	0.00101528856418387	0.00614967486379686	0.000949319849703195	0.00192839987653225	0.00227019347563232	0.00140556906241828	0.0019924129225048	0.000466072708041535	0.000591099569156398	0.00103794834142114	3.63823681347812e-05	0.000734768218404382	0.000739001458781746	0.000527695861082139	0.00109747036019447	0.0012089044545448	0.000839083952293584	0.00131168593849914	0.00165022773002661	0.0015916262806235	0.000871805801608542	0.00057723517085009	0.00107434556609013	0.000751935861214929	0.000861055876409223	0.00188910035265724	0.0021747111426247	0.000788619165089838
scaffold_10_ref0042663_37857	No	0.0031973836975262	0.00194045428252168	0.000708915543503796	0.00169471549301486	0.00328913993073435	0.00166421252662739	0.00139439105767047	0.000698349212567667	0.00182906963963918	0.000914181847953414	0.00167778775438826	0.000893088055269013	0.000815690496734528	0.00150269769763047	0.000720762464388519	0.000592154815212419	0.0013866306567187	0.00124897588043981	0.0040213416607668	0.00237451499150633	0.0016966646033799	0.0134244729519636	0.00135717872283466	0.00279344652331828	0.00493493796520091	0.000773566506702945	0.00243070326415485	0.00061796019919462	0.000680709968540821	0.00118466892019818	2.75296376226028e-05	0.000935890073416783	0.000850068382680065	0.000747558197843714	0.00128809978186276	0.00115157069748077	0.00100348548233882	0.00114794517653185	0.00267319346432482	0.00199443953766319	0.000963923207531827	0.000684141349745749	0.00183019130615723	0.000795195670393153	0.00135062250107271	0.00220333294885871	0.00222494825007724	0.000624671360502861
scaffold_10_ref0042663_90410	No	0.00200107106082111	0.000605191579884816	0.00112042610206118	0.00139076797844945	0.00262124681113421	0.00125173456554044	0.00513559140168057	0.00151741624715696	0.00156934201113532	0.00158829631367723	0.00107513794755049	0.00111874243550984	0.00119671964353125	0.00132821717815945	0.00177543566831409	0.00178664785976642	0.00189078989339502	0.0010465170643744	0.000539223112773247	0.00189156531160772	0.00277887220737611	0.0036710972282611	0.00249402658578705	0.00164831098339035	0.0024294914648633	0.00161591907474499	0.00123875263036201	0.00116437365907428	0.00157606814892341	0.000583631222523047	9.98747820957376e-06	0.000717994164655672	0.00176848074923281	0.000363678546757392	0.00636892394477059	0.00163713895169443	0.00509652611089533	0.00171260235878471	0.00101137484120889	0.000987653209249944	0.0027121265062974	0.000911952999957478	0.000936666734413125	0.00215596844938916	0.000821312210890198	0.000559195433368799	0.00183745398777261	0.00148246035509744
scaffold_100_ref0001926_173198	No	0.00340574842587747	0.00324889876885572	0.000961891658998566	0.0023274183687412	0.0038677886853144	0.00348849202439185	0.00136745811248042	0.0171081887102411	0.00132183949571506	0.00148343022460907	0.00877647635308043	0.00152137079152083	0.00163962892975177	0.00244776731001584	0.00167700940151085	0.00162416494636684	0.00169966409298324	0.00126393647633193	0.00266767124267369	0.00154538275077263	0.00774137788690343	0.0057326580307706	0.00168201314806521	0.00765394171991035	0.00290434094280425	0.00474930283769274	0.00302340172332406	0.000972447995933756	0.00132891193456434	0.00114942794014796	5.18189080821784e-05	0.00114222032890706	0.000684457408401761	0.000707761316069644	0.00178886797983187	0.0014535460081091	0.00115096737916312	0.00712772407904554	0.0036164426670002	0.00250946424028422	0.00179322285861673	0.00102552228826224	0.00201431592563637	0.00250705406554152	0.00118073658002177	0.00227780859722445	0.00125721819286772	0.00120430108542449
scaffold_100_ref0001926_173522	No	0.000666568949855887	0.000393104978135334	0.000810155866445541	0.000512094441235899	0.00268917114896046	0.0008821100441767	0.00379740613207563	0.000487146994792828	0.000594025998003193	0.00228523751927229	0.000699921898423701	0.000686324965499228	0.000467164909334214	0.00104267543492611	0.000372142454699054	0.000952049250094565	0.00074033049444078	0.000575817417806802	0.000441972367547091	0.00250838953540329	0.000684164282319872	0.00420973261176423	0.00111134242817305	0.000940536127797293	0.007478282319293	0.000876807455117397	0.000823229529553987	0.000859964178927458	0.000660101957851514	0.000241245944595134	5.32302010026307e-06	0.000440984264686647	0.00018293785443931	0.000160570959577085	0.00103880088618309	0.00124937749247975	0.00329226356852896	0.000651740290689717	0.000449372737406916	0.0010538999808619	0.000519612301521448	0.000948434558818112	0.000479939271114361	0.000397546102174965	0.000648934718993149	0.000463073392128486	0.0024986052282765	0.000587888843368919
scaffold_100_ref0001926_210947	No	0.00310221237891024	0.00117299427662565	0.000797314787017172	0.00294412996247332	0.0036903652904151	0.00430276146024323	0.00156392173018884	0.0361884524260652	0.0026865064954008	0.0016385534986817	0.0130741396624348	0.00193303654315807	0.00152902677582251	0.00175277700399825	0.00268683250157259	0.00177849853214433	0.00268421802252105	0.00120859438693395	0.00219161443731483	0.0172870374269803	0.0323585675021777	0.00614314056482265	0.00208631401412093	0.00614831657852944	0.0134254010426237	0.00456975499799638	0.00487457961745548	0.00102502711681121	0.00106036424028472	0.00183094162639217	6.04402638227136e-05	0.00140127728837029	0.00211511541453054	0.00120786865463098	0.00288578334611588	0.00292846798789355	0.00177402299804117	0.0273663459977167	0.00473038674793174	0.00398359982866002	0.00187971393938515	0.00107782184473472	0.00346283536582907	0.00187157313054735	0.00131523179761216	0.00188528210611305	0.00238781685901996	0.00149730852918724
scaffold_100_ref0001926_210968	No	0.00139378981327871	0.000902338629912043	0.000360010067092605	0.00198234648262238	0.00254273054301385	0.00216362134731085	0.000921359519105159	0.0142937279950755	0.00251789392910124	0.00101370681601758	0.0125163183858931	0.000864756175352667	0.00040515118809814	0.00115530728533285	0.000850424099669556	0.000460933801720769	0.00148373651007605	0.00121273435851257	0.00132186422318712	0.00131430515626113	0.00506046162277514	0.00196056487726497	0.000576940705679711	0.00591949875237113	0.000900389398284657	0.00392987379695756	0.00218561922225817	0.000573917989660998	0.000581339210833287	0.000306872575423379	2.82358322093506e-05	0.00047532099517604	0.000575972498844524	0.000116985021883623	0.00211078667605144	0.000996531138156476	0.000809518046219243	0.00550196740934148	0.00287531330294248	0.00384681598086115	0.000931907682898429	0.000578774983179032	0.00110183910359467	0.00175899935544051	0.00145650875260558	0.00145688487304873	0.00116380849605682	0.000822835839044322
scaffold_100_ref0001926_210973	No	0.00150097319929543	0.0014833507935174	0.000978700696855644	0.00312751012617602	0.0110669624623305	0.00391035610545213	0.00261377338219691	0.00207662066249586	0.00216823629802418	0.00452659182091204	0.00310433181542057	0.00145260199949378	0.00137869529879042	0.00156180677709564	0.00200970820473061	0.00113689221071451	0.00240623692274953	0.00205076455274873	0.00423925640590984	0.00230126842770132	0.0172837835588549	0.0232800861508656	0.00127358996306072	0.0029556966217002	0.00639003003720555	0.00479510723631686	0.00474747106930083	0.0013028620445953	0.000810077832563144	0.00123340257895984	0	0.00121653513558627	0.000506801787494231	0.000417920646106221	0.00265334982477343	0.00293878692912378	0.00164697609069147	0.00168918468746895	0.0014901974022544	0.00297704515055601	0.0025272499554958	0.00130688022328129	0.00226040707838261	0.00265305330568785	0.00217033161862714	0.00377682584225113	0.00227411921294509	0.00220520917454833
scaffold_100_ref0001926_210978	No	0.00080333509689243	0.000401001009535032	0.00309188025307271	0.00157344229571264	0.00124569559370083	0.00127292203169438	0.0016582412830376	0.00145888557152586	0.00328577438520854	0.0029507610349364	0.00185573045067765	0.000653846361893532	0.00183443206325174	0.000886061020581797	0.00183980222158468	0.00195830577249228	0.000744535410409591	0.00369803979309134	0.00141392379294909	0.000931554576276367	0.00115369033798991	0.00205171038891305	0.00164501008357536	0.00213214064539422	0.00177993964333168	0.00106586631160927	0.00138531297352409	0.000891171973062725	0.00192620629406738	0.000525356736200491	0.000157709106187933	0.000738909310307163	0.000461113025370851	0.000395542183328013	0.00196392644568261	0.0105398067709662	0.0012868726801537	0.000973756995233037	0.000722138012730987	0.00107980225872747	0.000866919304313929	0.00310658917384363	0.00201739773314913	0.00120900646686549	0.00438335478799401	0.0011575636984437	0.00151296264290219	0.000845542420504814
scaffold_100_ref0001926_210991	No	0.00155436836463057	0.001695433641958	0.00113901250730944	0.00242772523793412	0.0120901070814331	0.00490972357444452	0.00154527439132934	0.00327483332814629	0.00144746721601478	0.00218235688292799	0.00256427641201172	0.00105268929218168	0.00228153470182458	0.00149077372420042	0.00344120939367823	0.00165802230619249	0.00186337959859286	0.0021712418210119	0.00355936710942294	0.00280208174305643	0.0163210641330933	0.0159316858042515	0.00122239376953229	0.0035095667848659	0.00347030755672195	0.00760612588620957	0.00502883863030844	0.000914164088818244	0.00068812002979612	0.000578708749020901	7.15264322424797e-05	0.000647091712367262	0.000603382482181508	0.000333534412370488	0.00141459419248535	0.00128759186553662	0.00134637509404001	0.00271714638435996	0.00187047219186141	0.00249864659868733	0.00169179842786906	0.00132341040796445	0.00290432539501356	0.00288506889255611	0.002233897453528	0.00322800916939728	0.00182882397798239	0.00133072006339284
scaffold_100_ref0001926_211145	No	0.000360581955935823	0.00115752169604048	0.000420217307943069	0.000918009333314397	0.00175565698011228	0.00093476565023389	0.00113660456112922	0.000831719071307022	0.00046300740384785	0.00111647176531888	0.00183448088405961	0.000540699021870377	0.000790788776087212	0.000640621145247468	0.00144165633358054	0.000698081232940121	0.000839465517042068	0.000690691217166875	0.000727111180272229	0.00135786868747245	0.000469890521536	0.00499248566528673	0.000622952956311666	0.00159184234065326	0.00374474699220215	0.000642370088221065	0.00112252426679382	0.000372512856254008	0.000453243473000315	0.000224298896451018	4.21197800279055e-06	0.000474762707783119	0.000257675266985192	0.000243387193970968	0.00112940091849688	0.000721115597869616	0.00162021962156083	0.000765596919186166	0.000546608050396826	0.00144246149114103	0.000729161344476335	0.000491141762059135	0.00073723305547751	0.000552261505632833	0.000637711164478862	0.000623546056777485	0.00185717452906881	0.000592080540691131
scaffold_100_ref0001926_211179	No	0.000767811323679111	0.00125999660583077	0.000589880910214196	0.00142488708337825	0.00294201063561872	0.00159044447302529	0.00246515881942717	0.00131418769637881	0.000993971003408538	0.00319294194094243	0.00230734919240989	0.00104769773868597	0.000861903187103063	0.00127104822926867	0.001688102772376	0.00105225663086754	0.00154986270795656	0.000787406943063891	0.00129664502037171	0.00230860463231205	0.000947766745486594	0.00853118739396059	0.000810511905948941	0.00153148520907024	0.00627935883337439	0.00173541766924299	0.00233320039258659	0.000651974903806447	0.000758983549259498	0.000331309564870314	2.95510814056183e-05	0.000855427329932999	0.000415823540430217	0.000513043491554194	0.00152266264048835	0.00130163297634932	0.00269987352207772	0.00116979927817439	0.000572933283292047	0.00170542444699403	0.00103399271571473	0.000584417683665676	0.00132880200108866	0.000885218370140108	0.000733937517230204	0.00108652049202593	0.00208071963777165	0.00125180343958167
scaffold_100_ref0001926_211214	No	0.000845897533407392	0.00144851320604151	0.000389979116599024	0.00106151433851726	0.00149761372480421	0.00136822944370161	0.00146394784516015	0.00129555578221897	0.000820599137351917	0.00221719199021981	0.0020417276741805	0.000504531279726559	0.000897040840671507	0.000671691830132506	0.000744280758130594	0.000783040783812072	0.000773150851858003	0.000678028504408352	0.000967115747647533	0.00135943183894627	0.00118625619316978	0.00753756147874001	0.000736055798500656	0.00180173819084242	0.00599972864719531	0.000871288080633677	0.00191180836205488	0.000593577209573517	0.000484196922077486	0.000276492529404881	4.89227930839777e-05	0.000502097054481108	0.000281548093064738	0.000397128904809754	0.00134639928706907	0.000705999671588104	0.00215478492456916	0.000999669309844882	0.000674012742781404	0.00178229053439704	0.000605761146202514	0.000480071247896826	0.000958934361863271	0.000497554397317383	0.000661007979814071	0.000697011455643182	0.00133232038732789	0.000944291359059081
scaffold_100_ref0001926_211241	No	0.00120133043467354	0.00148668370774699	0.000812750965283918	0.00039042244745094	0.000841440581954292	0.00251589081002888	0.00113718833220469	0.00305359018396946	0.00153404034172024	0.000542182361299916	0.0014436476836099	0.000586664642441692	0.00140247396579976	0.00131011040551895	0.000638895674150228	0.000761759849836639	0.00105738649171786	0.000834122742753038	0.00151970122785962	0.000564830125115614	0.00183703588592278	0.00227263045617145	0.000606732824881976	0.00154793136430667	0.000786787167952909	0.00145045081507648	0.002720455632782	0.000583442057477414	0.0013389540522807	0.000274264482931066	7.08935568919796e-05	0.000253759783876378	0.00104458643256178	0.000255416831944047	0.00116161643560338	0.00403784957648666	0.00120465408878623	0.00392765364300845	0.0011249893437475	0.00055905420694701	0.00028842100182949	0.000687507255886877	0.000293019172730935	0.000308168822744209	0.00103983265777387	0.00177457825011236	0.00125593520338826	0.00027142215159342
scaffold_100_ref0001926_211250	No	0.00112850434642539	0.00076934385761028	0.000449266358515933	0.000996969694488034	0.000890056048324195	0.000811744221880221	0.00133928511996604	0.00131978201715091	0.000858540114686757	0.00167216868941664	0.00261209783402873	0.000476106658284644	0.000653391875943216	0.000703065356856972	0.00114570427606846	0.00103172810050638	0.00092396924537242	0.000607062585681395	0.00071217709195928	0.00138750344176306	0.0013631513844096	0.00334826031285771	0.00110721314114004	0.00124072869439026	0.00145821530355274	0.000801147574977424	0.00094243216195985	0.000565565667630749	0.000595438688836823	0.000165345288028437	2.32335317562316e-05	0.000482125524959369	0.000308921921043497	0.000192203838896444	0.00268484274457179	0.00105478815325533	0.00196994096937851	0.00174668911498827	0.000602144680372417	0.000565875104514672	0.000695674812669231	0.000440993788929342	0.000921564345406866	0.000815675416208101	0.000696241565596244	0.000658722438200451	0.000790586337285187	0.000696275088171327
scaffold_100_ref0001926_211252	No	0.00429429890476463	0.000986052768350919	0.00104836191636675	0.00121934765174681	0.00446625817572687	0.00190729019983398	0.00217817001510531	0.00304435064816272	0.00176772532140884	0.00166530200254498	0.00347910145429133	0.000867466102256256	0.00163429913846947	0.00156735124071239	0.00184658698548366	0.00158829783897993	0.000998903715550697	0.00121156466290633	0.00122436391788546	0.00990342012646204	0.0138317895966325	0.00568370048365226	0.00135713264621913	0.00386148542494996	0.00430368510965538	0.00675138701641947	0.00285324339333752	0.000982515245649132	0.000972857572029809	0.00223428700620407	1.1539319469229e-05	0.00146610015508799	0.000732044590085299	0.000900983956500993	0.00366219644583091	0.00155817848708992	0.00196793800425952	0.0032998369928892	0.00222172344542594	0.00151138166889128	0.00218939257670795	0.0011635834372879	0.0013797146485559	0.00206841285898704	0.00124698706624961	0.00125129392760982	0.00250343073814077	0.00208625646978579
scaffold_100_ref0001926_211261	No	0.000823930056964344	0.000593437295729633	0.000342063301589026	0.000602037484693182	0.00188838588707678	0.00167280823055176	0.00090009733372354	0.000879241160032725	0.000484785010312424	0.000561809048354459	0.00186870852612887	0.00052997158480624	0.000399188718943358	0.000652902439088835	0.000342297898655068	0.000302014705167515	0.000404819551264828	0.000575595460122263	0.000489768734265694	0.00149640189819945	0.000780422169972752	0.0119756762419775	0.00055022536679243	0.00230836951687988	0.00885774654228608	0.000953579024085257	0.00183924486269704	0.000468488125206909	0.000425672900218246	0.000228700327997354	0.000130867528073108	0.00053444442185071	0.000399693677816782	0.00180696944635415	0.000790482028995239	0.00069882796496079	0.00112280192444358	0.000735433415137092	0.000518213082890771	0.00219737781471877	0.000501175265236982	0.000517951019303601	0.00063270072090428	0.000528833165423986	0.000602734811554604	0.000499041673905801	0.000952289876013758	0.000803498620913817
scaffold_100_ref0001926_211522	No	0.000773691252568484	0.00128656435372973	0.00133927059393846	0.000427379478746941	0.00166019991577769	0.00164679265568719	0.00106452509601271	0.0079988192155705	0.00146739663763062	0.00177735415018256	0.00445880112266814	0.000407566334637368	0.000549250071225218	0.000907369667752053	0.000671664080891817	0.000756624300956962	0.000701403274145724	0.000962914246828483	0.000564884371173167	0.000765096559783181	0.0097266898429102	0.00294005442524814	0.00148061968385323	0.00315327422587301	0.0017294688527609	0.0015653070575712	0.00151706960107995	0.000538011844289761	0.000750993984538971	0.00111037547637394	0	0.000439229464634725	0.000710010741178939	0.000434753645372865	0.00202920824025652	0.00129005167473488	0.00108448752922408	0.00788310209062924	0.000957542741556674	0.000506892804919999	0.000607166745481773	0.000752373262601415	0.000472702241768934	0.000839453483059057	0.000753904271993888	0.000370388359883434	0.000716449986637803	0.000864332161290851
scaffold_100_ref0001926_211539	No	0.00267918099070798	0.000786929027168758	0.00205348213821941	0.00243785166882774	0.00291540017440999	0.00318952873899536	0.00402547789146556	0.00801046261478126	0.00283847344895233	0.00467053421818135	0.0318389843732496	0.00150977465463084	0.00201066868430804	0.00268827618696781	0.00121660975744007	0.00172391379617934	0.00368607328604522	0.00157284347288025	0.00313941850163108	0.00315831920566476	0.0271486166833828	0.0381432338978054	0.00210197842252714	0.0188592176130407	0.00615146859458978	0.00730446451100803	0.00581411393101216	0.00232109401878914	0.000864033161377167	0.00117558632565235	0.000123090277697901	0.00294708238821679	0.00161178251392643	0.000693741969949527	0.00346488186231713	0.0034284355344514	0.00313907453092803	0.00516352219612088	0.0057243667707205	0.00577901362851777	0.00205821884775182	0.0024536766360634	0.00216340203725973	0.00301583278157602	0.00187213653312083	0.00352701944486503	0.00228738007662666	0.00179445275634768
scaffold_100_ref0001926_211553	yes	0.00673558848133078	0.00308004909458338	0.00101909631566274	0.00229577140923363	0.0251246088839825	0.00498014084505381	0.00428385665967234	0.00437636485303336	0.00333435109064972	0.0110759319534581	0.00476583587841186	0.00137516577255399	0.00162919417127234	0.00249524943186076	0.00125037640342866	0.00145608700576285	0.00170791631608205	0.00167217560691573	0.00256160927376105	0.00832095457447521	0.00352468862890624	0.0899866247051666	0.00190718172778267	0.00882373312350011	0.0758208438180632	0.0147091880809335	0.00980548444112398	0.0014572567592815	0.00165153870357749	0.00209441866218203	0.000139792436794501	0.00443072646632781	0.00134896106941158	0.000362009747147684	0.00398323078625169	0.00510361224021539	0.00338271654080608	0.00542166912284211	0.00203129567219971	0.0128938239263839	0.00230027232125757	0.000824469267845023	0.00292004898290062	0.00136905344538622	0.00165270085165148	0.00208536662873699	0.00748326253203327	0.00545010378013626
scaffold_100_ref0001926_211580	No	0.000939617188442576	0.000525118297845845	0.000286364805690892	0.000325332614624365	0.00144933123600754	0.00269233066322694	0.000509668315876071	0.000543987918603754	0.000473468709958483	0.000612754625638455	0.000608673953169086	0.000380419310204657	0.000548827507025869	0.000343042507261886	0.000490878490160666	0.000659578613540485	0.000328068217671189	0.00042525958913303	0.000567822928835514	0.000784171180509481	0.000418017760240886	0.00156496114880393	0.000445974036251701	0.000838134223552913	0.00178896741921178	0.00123472522977045	0.00161153069842844	0.000478382171535079	0.000382497713338008	0.000386372626242167	1.6557055279614e-05	0.000443316264349185	0.000177497910672773	0.000171589735898483	0.000622052619967861	0.000581290144888103	0.000488188122907987	0.000508874211676087	0.000733877303356928	0.00110797216289543	0.000596819863264293	0.000265662198225375	0.000333280522109733	0.000673454294211459	0.000501732833627885	0.00059468507937991	0.000863803620726048	0.000922910667246604
scaffold_100_ref0001926_211590	No	0.00240368371420604	0.00156402857980724	0.00120174605817575	0.00208175753644373	0.0036366360766669	0.00229283167407036	0.00189574057319439	0.00266494781969927	0.00122784207416905	0.00153516424405097	0.00294303010823073	0.00188838301724362	0.00181204068588347	0.00412390043865748	0.00127014717823071	0.00100159026319503	0.00238420876683246	0.000777699286685479	0.00298788322085167	0.00338716644830915	0.00525456234270378	0.0348481636555168	0.00148511570050988	0.0066579842571878	0.0118686203908406	0.000806115697041848	0.00262102356400079	0.000861205040637271	0.000741959577525713	0.00136592984694455	1.41609630228915e-05	0.00128214918431925	0.00153493117635921	0.000898935339573228	0.00181660073571032	0.00111151046750735	0.00206142336530019	0.00170146041179024	0.00303059993644127	0.00559169952498503	0.0013797178156646	0.000936339567975934	0.00248697394216146	0.0019321958290813	0.00100610502778394	0.00278863660387905	0.00274568916829546	0.00138132498617593
scaffold_100_ref0001926_2242	No	0.00147705573892384	0.000987323434055277	0.000532205789218368	0.000689916431467341	0.00292765321627734	0.000853476851735613	0.00113459895441339	0.00264158989689358	0.00193383030457991	0.00118899949103652	0.00102423521747872	0.000730541927414244	0.00108298010800056	0.000658650210753057	0.00148320955499381	0.000841408220236545	0.000679600589287153	0.000935603323541454	0.00113347222322892	0.000920443806390623	0.00119786026780716	0.00157435050568116	0.000714139996134223	0.00115062145910647	0.0015829783734776	0.00187680114246643	0.000977101510010617	0.000422087986449822	0.000572241337803397	0.00100017876534519	6.00588719633615e-06	0.000739583264125584	0.000474698516719014	0.00025346455178843	0.00202936272497427	0.0023239703035283	0.0009595972827367	0.00450089288981397	0.00156982514302299	0.00116363642998925	0.000722517750538822	0.000581324103658411	0.000742500840603652	0.00078778937757285	0.00104174978650686	0.00114396970114225	0.000669436747210784	0.000938146579289172
scaffold_100_ref0001926_3392	No	0.000813226320302028	0.00104499047931372	0.000726498084857245	0.000365150708016531	0.00228549197397131	0.00197442581707373	0.000947629427640015	0.00129764487821055	0.000925429626269114	0.00225708945442493	0.00133287114708982	0.000881163282652585	0.000896555194287988	0.00151419211270356	0.000840965469953832	0.000945973752587904	0.000926818514593836	0.00119437623389992	0.000739792584168907	0.000850322546080737	0.000976039135914924	0.00437616887909389	0.000646693947888278	0.00228409323056881	0.00332070966476049	0.00418143814918307	0.00241886116419935	0.00089073871791738	0.00064517327130055	0.000261456155290633	4.91887692858068e-06	0.000707948183007261	0.000488123278808453	0.000636159615112587	0.000937640175533425	0.00107366465523512	0.000821073421746869	0.00126625496915601	0.00137889268322026	0.00137345701058976	0.000646940260908817	0.000600846227115765	0.000495665866324479	0.00108655731281249	0.00140481305915232	0.000526775254094232	0.00111860660499686	0.000574430645235526
scaffold_100_ref0001926_3430	No	0.000339784831905899	0.000603132935198505	0.000249962235782331	0.000174027941991079	0.000539711559996302	0.000819019391255061	0.000398433697438306	0.00039715338146426	0.000392273308505152	0.000909147308263207	0.000374946413307047	0.000321852039012314	0.000447061086991861	0.000560105792303856	0.000413324907031926	0.000558042937417557	0.000339555541044266	0.000543689777023195	0.000273134652123198	0.000305775188797291	0.000238666555475696	0.000721121058374728	0.000311947824040568	0.000360113299858726	0.00044466149926459	0.000865514444311895	0.000951539582678835	0.000487483546816868	0.00030339577307042	0.000220908095165235	0	0.000301887484124982	0.000243406534876185	0.000152249592444142	0.000389728995711016	0.000693579647516403	0.000365802339774015	0.000506384318694655	0.000349569451955198	0.000364299040512794	0.000442794524403646	0.00029952010800526	0.000179402859719108	0.000452658840143644	0.000861095939061475	0.000225614516578211	0.000343034622070447	0.000365423600485953
scaffold_100_ref0001926_3446	No	0.000771980520028767	0.000953127992425357	0.000673708951475226	0.000325764315218657	0.00213683588366811	0.00245487251725683	0.000803993021708345	0.00115786170560624	0.0010466614328252	0.0018952072945167	0.00110751394294179	0.000856821221241582	0.00085522516677214	0.0015358123898884	0.00086122545229987	0.000855322015971644	0.000698609364997358	0.00111563893833321	0.000520977538839933	0.000811383669142045	0.000697137273569994	0.0044088124618258	0.00050912232654487	0.00175436474598313	0.0031356202873256	0.00365247327481252	0.00284229831406328	0.000673044695482209	0.000493146821530808	0.000248871944133471	7.69398076976231e-06	0.000649640142717674	0.000477239034934504	0.000410903331396656	0.000850722007922222	0.000992055669451757	0.000750984759843141	0.00107624420105261	0.00117177291088484	0.00128897443597973	0.000614881586888715	0.000600651732281779	0.000401680047631962	0.000911131740682354	0.00132731600764286	0.000489310550661673	0.000917559582184087	0.000616146849409062
scaffold_100_ref0001926_3491	No	0.000219790930258753	0.000168766637618122	0.000167797814739814	0.000220082924254379	0.000251879541980189	0.000150609755389532	0.000200246686081207	0.00146302573983699	0.000252617792646636	0.000311201869760829	0.000921268480558984	0.000208505304727216	0.000156045865072583	0.000247294917689245	0.000348466680985166	0.000166907934985242	0.000250519139631498	0.000187226928575395	0.000198836233124194	0.000242645615693044	0.00106387175690374	0.00044428093664236	0.000269184154061441	0.000280702361148969	0.000251785718136589	0.000298528578656912	0.000156497999362137	0.000103611955676177	0.00012239371807007	0.000151452699218349	1.47491201294832e-05	0.00014859791259319	0.00017059395404778	0.000103061239127164	0.000391482890229249	0.000207140600310141	0.000226222718443361	0.000939244762235649	0.000211583099414334	0.000250052585210397	0.000155453977607645	0.000168374665404291	0.000122264243719668	0.000157744482508881	0.000146605962885277	0.000160210478567969	0.000221468957020047	0.000260583252758493
scaffold_100_ref0001926_3496	No	0.000975555587553268	0.00049582643199252	0.00103964307096616	0.000500906295454437	0.00474299324813422	0.00279515909908091	0.00111723430557783	0.00172991573341591	0.000992421879134321	0.00190934584683616	0.00188830222032135	0.00135574590231458	0.00086273998854496	0.00105688302522828	0.00234806285473394	0.00151349146909154	0.000590013221372115	0.001846289367086	0.0015746686831868	0.00133347445513844	0.00144940751215632	0.00561909059848994	0.000409809886156889	0.00243965301949405	0.00377109366543472	0.00686065982920328	0.00224146187192066	0.000776818440241567	0.00079205695803352	0.000167995471679354	3.36459908852105e-06	0.000846821205641771	0.000752813314434025	0.00017436477324409	0.00103401910960118	0.00133394483268195	0.00103080646299748	0.00134215266342469	0.00139711976380524	0.000998423700432632	0.000837066421073451	0.00075772651534844	0.000719904357384371	0.00235862884558564	0.00237194572533236	0.00117633482181716	0.00143060084660384	0.000673118643315064
scaffold_100_ref0001926_49501	No	0.00094944881516478	0.000912050611892232	0.00230562866089093	0.00216972337165841	0.00476693757586069	0.0104212906482258	0.00323209076232728	0.00110525431060678	0.000879655421215219	0.00145513816154543	0.00580434054808368	0.00091262566934686	0.0012631091129368	0.00127465129041646	0.000887016442448538	0.000907101418842932	0.000840547612475077	0.00146089048006734	0.00355536639661643	0.0032778753952899	0.00108939542161937	0.0033635774162689	0.00120454440549101	0.00491323828000704	0.00465574649021278	0.0032735993445652	0.00905712976157852	0.00061289030273409	0.000930076421871299	0.00134469219879587	5.32907681015123e-05	0.000662544647332521	0.00106210397275505	0.00232159667003338	0.0011764436944805	0.00102570076153824	0.00232277116198714	0.00083380779361036	0.000932831711659659	0.0013923736525492	0.000650102733787497	0.00130552745062386	0.00184168209476953	0.000737592295163717	0.00111844339853485	0.00228379404861152	0.00134307796050383	0.00102637853262028
scaffold_100_ref0001926_49592	yes	0.00158390323874222	0.0022985458628193	0.00185232462286014	0.00399911487905625	0.0115939093808445	0.00320174812508748	0.0145076311032774	0.00233022826429055	0.00204942748240269	0.0327809505037413	0.00266690924544164	0.000807808552926073	0.000882719307805753	0.00276393074380391	0.00259376931793191	0.0012693240328253	0.00255693281644363	0.00161552545131649	0.00213220253025563	0.00605250764950099	0.0107290669936729	0.031578486588439	0.00863924836075147	0.00565669190597941	0.0265626699682066	0.00640717916010329	0.0041077162843515	0.0111462538842989	0.00103139649092972	0.00468887840893494	0.000123232891141146	0.00707303868261982	0.00232052836506211	0.000950943911554205	0.0102962509326258	0.00308141775774747	0.00941322822750376	0.00305437643812219	0.00198855908930996	0.0366897450234635	0.00180559607502968	0.00374077088626495	0.00341920249197832	0.00145882441988316	0.00160821050668915	0.00209015624586489	0.00798458179433861	0.00235663942594221
scaffold_100_ref0001926_49724	No	0.00113796884788057	0.00139869960853368	0.00267264806290872	0.00170436599796218	0.00180171038212099	0.00236395558492268	0.0122090792205288	0.00483936909887563	0.00143666234510008	0.00515388334211046	0.00206777480246282	0.00166661092466882	0.00127638052888473	0.001557924276414	0.00118575047315865	0.00105853991574364	0.00128190349617126	0.00140818194120417	0.00153896725806243	0.0118795388168017	0.00614243008511768	0.00508081811959518	0.0207031364794323	0.00238546063008778	0.00871218067776493	0.00281250510521345	0.00186883852872349	0.00330402866279906	0.00207489993195696	0.00786898581623225	0.000337844856084475	0.00203561425123367	0.00172555577528021	0.000422272937994229	0.00473126648976292	0.00471482603360421	0.0202557035306278	0.00321148854298513	0.00147075264598316	0.00841857891799174	0.00282471475130269	0.00296438004400176	0.00180378411949664	0.00217223058384591	0.00163414570670556	0.00150647681763301	0.00387043569368225	0.00252852133316262
scaffold_100_ref0001926_49764	No	0.00113860576557471	0.00100599653091486	0.000852222275580128	0.00107504861041527	0.00169331899378403	0.00218688600877088	0.00144538310997076	0.00913406631421697	0.0057661099355834	0.00230881703515485	0.00402591730787841	0.000661161951061922	0.000916886361019694	0.00165266869619881	0.000791707992644846	0.00067105900482682	0.00114097508971585	0.000723419626721536	0.00223641686637902	0.00167284441552118	0.00169270675579688	0.00340720880545023	0.00146963561100467	0.00178717008137872	0.001822059804172	0.00174393615570846	0.0023901601416656	0.000730603524786799	0.00133856235793779	0.00115046256459438	8.94964276229766e-05	0.00111250681062472	0.000726507725941005	0.000402690118642785	0.00197283468234805	0.00166694579899913	0.001161355561667	0.011646366131607	0.0009949294308286	0.00152512270392679	0.000534531789681817	0.000748504767273283	0.0013181858469208	0.000518907196450534	0.000673006803789379	0.0020136193034913	0.00182611224982267	0.000517607509941624
scaffold_100_ref0001926_51766	No	0.000786771561752594	0.00121374294569378	0.00156933801996883	0.00160503459240641	0.00369396152645764	0.0073543459019958	0.00250215465585488	0.00116988591062198	0.0010311687517175	0.000792796480039703	0.00724670785158496	0.000389884264651028	0.000922064041029015	0.000946311637643872	0.000851029922429259	0.000586233813569539	0.000829030782738081	0.00109952395346758	0.00340634702603751	0.00179358942356699	0.000573048188234799	0.00251213646454739	0.000836512897535363	0.00465934970796554	0.00289041693959737	0.0015715948362715	0.00667584914604294	0.000332086227609673	0.000736131300589614	0.000787395082151592	3.35341102086928e-05	0.000454722248821497	0.000420161672815601	0.000803717229362834	0.00117695357320682	0.000961337680021745	0.00181587844009928	0.000692480860582336	0.000745402322068284	0.000885078224820447	0.000498363283492936	0.00119083019242053	0.00145451894366992	0.000350656276596374	0.0011594205715817	0.00196727463354128	0.00103596062125106	0.0006832785537752
scaffold_100_ref0001926_51769	No	0.00229605334947768	0.00159795934511159	0.00120770327693158	0.00187059351846843	0.00593168294332089	0.00253559203879756	0.00261135145846235	0.00473135955407271	0.00167476839462536	0.00795793068338149	0.00362730646542336	0.00170402214656451	0.000959049328390172	0.00211736377851329	0.00115645734360805	0.000850830744768341	0.00352285057686613	0.00122030388848538	0.00246661430170303	0.00431604706214255	0.0139068218390082	0.0190469923450587	0.00170130713865456	0.00379441589306548	0.00676408143305797	0.00404410844210487	0.00404297055641707	0.00191746275948629	0.00120867456143874	0.0021155641874089	8.9247436121449e-05	0.0064838306794428	0.000842296583737839	0.00124395326253587	0.0036442194461176	0.00261425071147724	0.00219787216981523	0.00256302411259664	0.00339748154183637	0.0360074801294093	0.0013677790483683	0.001043592249706	0.00187758646605003	0.000945957336413096	0.00127460585675573	0.00192596383973583	0.00429205899700582	0.00127170334905874
scaffold_100_ref0001926_54187	No	0.000765911697568818	0.000693805536475643	0.0031890564242551	0.00116628835288472	0.000843858426251338	0.0017519987881221	0.010418976387141	0.00384255168602102	0.00159981932591361	0.00403233023666508	0.00183971030657552	0.00161724400518861	0.00120285145435852	0.00117648416682681	0.00126414909936646	0.00117042861629881	0.00123099700470429	0.00148093310114212	0.0013130661818398	0.00917081458152167	0.00445976275886883	0.0033722391623305	0.0191217961442987	0.00204136212830813	0.00672576020230384	0.00232808301436873	0.00163757539208501	0.00239331509960137	0.00196789197660136	0.00613409253951871	0.000181245841443938	0.00174821633336209	0.00146627205654733	0.000230948606653621	0.00503704736594628	0.00512562396341749	0.0150344451915257	0.00354352078352008	0.00189772359406552	0.00553662010025452	0.00237504391995586	0.0030285575383475	0.00155402630093394	0.00142150971741714	0.00130415925694041	0.00149903330743618	0.0043498253699468	0.00194997160957236
scaffold_100_ref0001926_6009	No	0.00165593556756946	0.000688443177293594	0.000852941097568467	0.0006160612539325	0.00313310424508203	0.00148205256068279	0.00104752727106564	0.000569311273003154	0.00109049352250624	0.00188626674521689	0.00145810268089514	0.000998399085998248	0.000814519562973467	0.00128504574987579	0.00236326918218549	0.00153595638236312	0.000955155101206667	0.00234328730543327	0.00102346331839326	0.00165215578906508	0.000861990633135652	0.00328063152533273	0.000790284469544415	0.00154218598803927	0.00300606938207886	0.00449721541171472	0.00193007842584528	0.00081304972783106	0.0010727423681583	0.000939699926941874	0	0.000806199994339029	0.00091287299435557	0.000611615925224875	0.00166151465261178	0.00400984876333098	0.000952869823615771	0.000754122112383376	0.00121354666522851	0.00136569909971957	0.000819856143383356	0.00103762531263368	0.000831545780254989	0.00100885714109153	0.00229209380252089	0.00101784277305132	0.00107458873677422	0.00101263558617213
scaffold_100_ref0001926_8130	No	0.00136933686693327	0.000591830479838656	0.000879212720538951	0.000456646383371809	0.00406195092131598	0.00214313509149705	0.000877924885213886	0.00153565776290254	0.00171149461008966	0.00157925879901444	0.00234108985641207	0.00122804597761165	0.00115821865323205	0.0016500454496969	0.00275689043546633	0.00156557025532452	0.00113150010510814	0.00190352924562121	0.00124562491046489	0.000988518476044936	0.00123096724087701	0.00277733672839305	0.000926720185252168	0.00220642300987452	0.00318542923854706	0.00924756585035734	0.00172708360014529	0.000791935852925293	0.000725837747708935	0.000708819957820777	2.33599020382002e-06	0.000878585647646093	0.000702737760651458	0.000305052162597851	0.00156773784138864	0.00288856685376805	0.000913302785928507	0.00137937125417993	0.00157568065222974	0.00165018656181711	0.00093105352021319	0.000757176218162106	0.000812996460205452	0.0023651330138822	0.00203979489688173	0.00103097380357426	0.00146863035639957	0.000859935510116604
scaffold_1000_ref0001976_109620	No	0.00098108815120711	0.000739103421665354	0.00096165021134905	0.00129531457574984	0.00121498413474658	0.00197826521009733	0.000948932222626795	0.00435333760918942	0.0016102789263901	0.00134346994210807	0.00143944158306998	0.000981601861337195	0.00147012861561991	0.00104306515222198	0.00239074947695305	0.000977459607907783	0.00106790044203393	0.00105487867518077	0.00101781416463763	0.0016299443723283	0.00108029032514782	0.00217910738639633	0.00106970227659633	0.00165068678279329	0.00521041538135344	0.0013095276961436	0.00166767372928523	0.000249935120337839	0.000408450085866063	0.00125490638501348	4.00140634090976e-05	0.000324267219416948	0.00121904482881759	0.000808004733711441	0.00258132372530931	0.00130965796646312	0.0012159737450631	0.00274034097780523	0.000928385793126819	0.000854022179427882	0.000620668387513209	0.000870763821098712	0.0015552645827674	0.000632763292156615	0.000960876206971281	0.000975437498802004	0.00188786455889449	0.000714835687042194
scaffold_1000_ref0001976_109650	No	0.0039829767012672	0.00179241854506155	0.00150492602766989	0.00174330586863439	0.00572097707771997	0.0016532136222793	0.00205790494458003	0.00271896252424575	0.00191710903597284	0.00456693186413858	0.00208270759411348	0.00148130167211002	0.000768732259425377	0.0051043830494017	0.0011265705215313	0.000879997459624471	0.00644415519398544	0.00190814709692745	0.00437233196067468	0.00181981002144089	0.00141137588382478	0.0250308478381868	0.00185498473600532	0.0017443416020088	0.0129517508567504	0.00633936921626707	0.00176867619478593	0.00155063947869099	0.00214180596387486	0.00051275985788877	6.84259418092271e-05	0.00718672723544348	0.001956037353562	0.000830115655962922	0.00237034689633435	0.00298444346210846	0.00156681514891366	0.0032079965725865	0.0037799086223769	0.00842852398893974	0.00345664897103241	0.00117961957258488	0.00195283409287505	0.00265559347236897	0.00178250009582732	0.0031416130388677	0.00647694046393389	0.00303154063737045
scaffold_1000_ref0001976_109651	No	0.000760946072906883	0.000729918048446903	0.000707670788881912	0.00161357957580455	0.00159483971172744	0.00242517758844424	0.00116475960096179	0.00168977905350516	0.000849740342497701	0.00123518205250901	0.00107809276586316	0.00254236792475457	0.00239011777587975	0.000730252289010958	0.00382919455363609	0.00206500354637317	0.000806572915409422	0.000815353715779157	0.00139868024981733	0.00321613877742279	0.00158914579934723	0.0117883822822911	0.000745839345057776	0.00161433170587859	0.0208685027885433	0.00156083347038057	0.00198868696237671	0.000424079046668478	0.000773032258275804	0.00129373019857891	8.9044287488709e-06	0.0006631723344657	0.00139321731325984	0.000365129932029259	0.00209851531853061	0.00123760795657826	0.000834959831057601	0.00160297363569794	0.00103614473259076	0.000950113651712343	0.00126239181146916	0.00136045530874776	0.00153224169943644	0.00131495366589312	0.000936213249469174	0.00110566145603043	0.00154628926463668	0.00150355962887398
scaffold_1000_ref0001976_109679	No	0.00105390358238321	0.000343560250338895	0.000347794966338339	0.00032802070824885	0.00039808286054699	0.000593868140015314	0.000283920255388927	0.00158605830045682	0.000409238355022955	0.000326685320439367	0.00120990284873566	0.000309445752829589	0.00095231826465019	0.000572964685401715	0.000388335418133303	0.000349826004409439	0.000441535501774042	0.000585584041719047	0.000400787478291888	0.000241528025634206	0.000603607654425311	0.000793807386848999	0.000190705876080915	0.000647180527666263	0.000417660346448381	0.000431298193596716	0.000625404180452301	0.00055831436531389	0.00029893534144246	0.000782488727363093	8.34353318104975e-06	0.00174617859644054	0.00101957948764177	0.000259895334807271	0.000346924341173826	0.000310916882685471	0.000225634616719433	0.00115701774954636	0.000903873516744701	0.0012566769849119	0.00045423949924583	0.000292778837279468	0.000306271312443326	0.000421479877599936	0.000673924134835003	0.000304257466018605	0.000926780968278424	0.000328781789377351
scaffold_1000_ref0001976_110495	No	0.000826000247243335	0.000766077434797046	0.00105385092101863	0.000665952294149674	0.00122286976499696	0.000928938802943752	0.000701953504990798	0.00295888458595171	0.001086588818637	0.000767339054791479	0.00294007218572737	0.00123871465143972	0.0010079055937291	0.000895156931761991	0.0017604832747778	0.00064820328749619	0.00107699593437672	0.00194613832083914	0.000796710875028094	0.000581093352080813	0.00122195821494355	0.00100145754646097	0.000739141699222394	0.00195551804061682	0.00104253169248823	0.000863989964848327	0.00132312857247402	0.000917201579709307	0.00109626668856977	0.00110844261980914	5.43823177341316e-05	0.000545611557309573	0.00105999186666148	0.00057067311273183	0.00162673507170062	0.000722767952372218	0.000761806939614376	0.0018962414705075	0.00175504415098393	0.00156785129413429	0.000790008629823638	0.00100106667609344	0.000856863505068429	0.00110185347837197	0.00181883429390142	0.000741884164940273	0.00120473233210064	0.00135310780834558
scaffold_1000_ref0001976_110515	No	0.00099405439336807	0.00150614613016101	0.00245731230637849	0.000551314004351082	0.0010759274953245	0.00138752179271384	0.00111337550960868	0.000857323089679375	0.00114025163716118	0.000895242494680671	0.00096337870949189	0.00102213001183429	0.000757728277257046	0.00116462651603053	0.00176624640013254	0.000749052072691762	0.00162975960586828	0.00433963490351434	0.000557862379432209	0.00118304017656272	0.00169408578042478	0.00124140555181034	0.000877305591540766	0.00135246162805993	0.00125590794632253	0.000968049225328965	0.00146597471912819	0.00490914834938014	0.00196417951874369	0.000926564239766928	4.36851717161461e-05	0.000909859971452222	0.00111857323275321	0.000349517266599121	0.00476471266035718	0.00104037952005797	0.000983485268584953	0.000823676406799637	0.00114295930171987	0.00134827070781133	0.00185062642787104	0.00258650904111472	0.000651278818248009	0.00186825786437738	0.00718531354978304	0.00051784616921373	0.0014242374504381	0.0018380842261201
scaffold_1000_ref0001976_110533	No	0.00115597158647342	0.00161726009562261	0.0028742593952247	0.000632369944949134	0.00115733423825229	0.00122350187015934	0.00115007375921684	0.000967019039088486	0.00138387064995776	0.000883987607495611	0.00128288062384023	0.000806140165353386	0.000752774550110445	0.00101432650293064	0.00219366891342996	0.000930932273684146	0.00215700365601954	0.00440442781694302	0.000667423009227005	0.00122238648052613	0.00150021263861427	0.00116791159736846	0.00088891088442983	0.00148623102572386	0.00136230409104633	0.00103683893255294	0.0014405479680469	0.00552192699120816	0.00208186360333045	0.00079856879826422	0.000111683466364072	0.00111557323211689	0.000887309595334797	0.000420588017577599	0.00320249696985392	0.00106695950420424	0.000867135125725077	0.000874277600303495	0.000964102349030844	0.0014879358426501	0.00207049766337164	0.00303502988709842	0.000757147568906057	0.0019096094138943	0.00738758374921378	0.000535951695005518	0.00147684100226828	0.00172056812121249
scaffold_1000_ref0001976_110536	No	0.00100000217837298	0.00158624704322966	0.00231209147577311	0.000530641213995401	0.00115379714039481	0.00119262124855901	0.000903560338439769	0.000849980771176603	0.00120926564263094	0.00087889488270149	0.00116585725839186	0.000825402526799414	0.000745042609159353	0.00109567410135046	0.00169021102030737	0.000899308460501364	0.0016908249657392	0.00475369399392648	0.00060549095594349	0.00119213486866977	0.00168657838190716	0.00111837201306716	0.000777832161113018	0.00130222141228187	0.00122694320976798	0.00101245323517832	0.00147175472396908	0.00486346229020374	0.0021207794849396	0.000895706174181915	0.000111206433696551	0.000926604708812477	0.00108816981708075	0.000412448053016257	0.00504183348657873	0.000940184187962587	0.000737612052080921	0.000769011250742755	0.000954666671667611	0.00124607656254783	0.00183462922813296	0.00300850024652219	0.000624844263348466	0.00186042225273036	0.00689762162745415	0.000549827059014022	0.00151252840453652	0.00197105313799962
scaffold_1000_ref0001976_110555	No	0.00114661838553221	0.00163934582669358	0.00238349308489906	0.000678444223072787	0.00116504413943759	0.00114086893067148	0.0010479280290793	0.000893208594536841	0.00113184783057206	0.000928565484873676	0.000990787503946659	0.000956182053743907	0.000743614515044326	0.00106654292567831	0.00185239950449851	0.000996686281022623	0.00174599330016638	0.00459606012983082	0.000614738017505792	0.0012529503628697	0.0019343947263063	0.00136004494362899	0.000759017449263115	0.00133319398440049	0.00127490617960442	0.00108260352913859	0.00151766272836622	0.00509210418770816	0.0019601325689928	0.00103915135463577	7.74705597225344e-05	0.000962383165156189	0.00128876633316942	0.000346551149701488	0.00490436529024355	0.00109242878572551	0.000934786085939703	0.000747611070977652	0.000985998601860505	0.00136982219125581	0.00184217311914706	0.0028148930798408	0.000692614067253183	0.00201082485502676	0.00707193141775187	0.000548220526820569	0.00150593108722636	0.00183841484149253
scaffold_1000_ref0001976_110560	No	0.00100004787727147	0.00169077308275114	0.00242283752467908	0.000578017872681526	0.00124840134377077	0.00116807228808682	0.000993805959239349	0.000864557122417479	0.00105640251365747	0.00094203965630617	0.00110475461300276	0.000840426552389306	0.000890088931992082	0.00103903033121362	0.00192468738109634	0.000902667358041285	0.00176194076798669	0.00448359725673031	0.000627942739327458	0.0012068940053796	0.0019574484353176	0.00118436956773924	0.000813840296212291	0.00127179052619579	0.00121816196042193	0.000994714955064298	0.00160383812938066	0.00502968918249242	0.00217866366820481	0.000829373637310461	0.000110270024079712	0.00109579280914999	0.0011397089682875	0.000411839270747461	0.00468288837638438	0.000988676750762474	0.000873150326203681	0.000845811693409377	0.000837342337296151	0.00132701163537524	0.00190175219746208	0.0025759770761707	0.000605748289880104	0.00183076233297647	0.00678283084341498	0.0005860458988666	0.00148938692259934	0.00190646744542233
scaffold_1000_ref0001976_110782	No	0.0150802792442413	0.000714218394449358	0.00159269409054201	0.00153323910720076	0.00499033353975048	0.00130869830778939	0.0027367119210216	0.0105098061531236	0.00198436087795722	0.00254334835081832	0.0153157482870574	0.00197358049963508	0.00512068365778936	0.00326551984102512	0.00259909277880976	0.00280647230250704	0.0014445350907019	0.00110566049562505	0.00163721364535894	0.00365667249785441	0.00870279507706717	0.0254249403897506	0.00161879209714557	0.00341405185851181	0.00301213776361635	0.00527313988107991	0.00189161602955775	0.00114959069492126	0.0012467371520809	0.00204741883678844	0.000179550933769472	0.00175382038008051	0.00167020295373049	0.000503979796202343	0.00262216183076158	0.000876563633693983	0.00194375010146244	0.00650848975085386	0.00465119092231703	0.00462983508509167	0.00200171649790816	0.0026763823385481	0.00120495097815901	0.00209343454960659	0.00199945444675817	0.0015988573661055	0.00160044055804461	0.00129096835781355
scaffold_1000_ref0001976_14279	No	0.00154816426910935	0.00112506264778331	0.00120091158322319	0.00141093848116979	0.00258848633739723	0.00234630851403774	0.00135408982504356	0.00131277453785358	0.00135926001815781	0.00149661430032268	0.000971151101102206	0.00119752652569186	0.000977998208991319	0.00129456062693946	0.0012952906173564	0.000691162499985986	0.00147654495111854	0.00191207837958257	0.00109789972915392	0.00199230670390726	0.00100243246951002	0.0115477618459268	0.0017491404014831	0.00239507586125946	0.0185760242130358	0.000909787326714298	0.00277269006659105	0.00131343766330509	0.000974181322685896	0.000771200201058954	8.0722538383511e-07	0.00120427056271145	0.00116412413355422	0.000419246054062617	0.00211725501860108	0.00142590276383536	0.000914312006454731	0.000936258472226787	0.00108884475955875	0.0020024301028543	0.0013492956270713	0.00155911369210622	0.00138764775030475	0.000911660758230455	0.00186512914367757	0.000998860647515212	0.00141886613627602	0.000748167978471187
scaffold_1000_ref0001976_3517	No	0.00145993780096752	0.00150002891212197	0.000836713398400794	0.000979519434396799	0.00233919823899131	0.00590630828815957	0.00528025675535408	0.00231158626728524	0.00139264990079905	0.000996316660110204	0.00186239847463984	0.000319631644269029	0.000461837726728277	0.00135301217079736	0.00101153766565179	0.000448639286499072	0.00123187758487095	0.000890410106967448	0.00124090053414231	0.00684712907984391	0.00389788886040621	0.00905747668484895	0.00139806105953425	0.00244193377821501	0.00531034425422618	0.00337282214851027	0.00739650645282749	0.000553708417844707	0.000536883054043092	0.000467609821495911	0	0.00053245364378809	0.000417421174797123	0.000616030077598487	0.0029722049165695	0.00128251569463389	0.00628100908093055	0.00316026777777793	0.00128407321557373	0.00150311692548849	0.000544238328491629	0.000846346673865699	0.00132487683727978	0.000627816853026464	0.000789885149894961	0.00136293120715052	0.00151368642187905	0.000916910038842838
scaffold_1000_ref0001976_3567	No	0.00277291082749265	0.00317261393670648	0.00211393429518472	0.00147650493848497	0.00670328232921449	0.0103629884754041	0.0153630760232271	0.00324847082684776	0.00170483366823517	0.00465608984939022	0.00316573535859188	0.00133287170063237	0.00115068435955483	0.00247952816147608	0.00206639137394281	0.00119596412939722	0.0016683587964693	0.00273435364434892	0.00131286942119448	0.0168673016053458	0.00179523145880647	0.0294850866253797	0.00348844675738889	0.0035928026366329	0.0383381715828592	0.00387671037847686	0.0108221266393889	0.00236502749518454	0.00210420618155365	0.00103042511483321	3.84811628581963e-05	0.00141451419494705	0.00136044339469103	0.000898061332065843	0.00617675617800397	0.00192492490155642	0.00860451458446326	0.0036274926066172	0.00192058605538193	0.00349975486641629	0.00155680834714834	0.00193265516267024	0.00128295033046886	0.00142093857881607	0.00298776053633523	0.00130027441004283	0.00446226271211252	0.00280706375823908
scaffold_1000_ref0001976_37395	No	0.00562984011990777	0.000864496479170386	0.00193428415860188	0.00193040039334247	0.003282913903493	0.0016942889780563	0.00170416363633488	0.00471023392185568	0.00220053048500163	0.00198322759266544	0.0118767641152704	0.00158895225368534	0.00312384414733374	0.00174689737007069	0.00272168258079868	0.00245823477243715	0.00140540666336408	0.00231701234108407	0.00169314857396175	0.00236217307326145	0.00717235927284247	0.0254528065125078	0.00163493120288818	0.00357657759026636	0.0114525905581982	0.00264374002738047	0.00248696715713047	0.00144660359084259	0.0013580819649905	0.00344197764299839	6.25941822389258e-05	0.00236439796036764	0.000974443353384747	0.000780071687913744	0.00432054931834639	0.00132549449421527	0.0019272815652755	0.00390808479383995	0.00250006018975022	0.00545232509343081	0.0013762482359156	0.00255608161916499	0.00135863138947098	0.00257099319444711	0.00272252528878786	0.00164195243910929	0.00171759400665233	0.00119095198532075
scaffold_1000_ref0001976_37398	No	0.0110508493071581	0.000864249096743446	0.00335911939742943	0.00163148050761784	0.00343197321350708	0.0035090989552483	0.00326066475627811	0.0092245645272807	0.00270244487282444	0.00277791790361542	0.0365494099237126	0.00221742287728699	0.00590821942362806	0.00216654746880125	0.00666457040783872	0.00605570373859292	0.0014276364979582	0.00282493536981701	0.00190609399846092	0.00283919899589175	0.00731354568566322	0.0234449477498942	0.0044474670994736	0.0115673542567308	0.0104361840866601	0.00199889460576524	0.0046190410217402	0.00205986716563015	0.00149466307112837	0.0065694317304616	0.00125396091778549	0.0027611052928082	0.00081572243132506	0.000614953406900656	0.00529780042098091	0.00147293942308897	0.00358496179375531	0.00590923588798777	0.00608596521260413	0.00605755000476149	0.00320001783200395	0.00748600688528977	0.00124970092201781	0.00264018706701807	0.00320554614487662	0.00182475362223583	0.0016086181112269	0.000699629227602939
scaffold_1000_ref0001976_37437	No	0.00589128831509998	0.000829452147561411	0.00250040539109237	0.00139494587670241	0.00335644418126514	0.0013922406271098	0.00180941114693133	0.00404292114126774	0.00197021349149731	0.00190101540517329	0.00670669101060242	0.00153051247540484	0.00381484871020245	0.00169868030708155	0.00275912834309538	0.00352250671272465	0.00165242523430195	0.00200028872836354	0.00153810399580825	0.00286788858893897	0.00480448135982575	0.0235015842355576	0.00133729621513522	0.00270011790700938	0.00706132262721738	0.00242585820001893	0.00190034508696025	0.00125376257623924	0.00128106467566071	0.002770043729103	0.000297897876767948	0.0018665811589328	0.000921595698881897	0.000538070392625077	0.00302832846892698	0.00107101045507452	0.00178279544145503	0.00272895853163517	0.00215912064447856	0.0047096974609978	0.00131204514155099	0.00333984286272624	0.000968210715237692	0.00313325635483176	0.00274276926816708	0.00142764506759565	0.00180878188580881	0.00122557832091674
scaffold_1000_ref0001976_37438	No	0.00658651432312838	0.00098049857218864	0.00233795524980163	0.00144847595599626	0.00317241412745162	0.00150950559995082	0.00186705184544876	0.0040638894421535	0.00192159318862298	0.00218477564148952	0.00639511117128066	0.00124110969481879	0.00415289175156092	0.0015739417059204	0.0027923135546437	0.00339342050699815	0.00168775170568344	0.00225469542655968	0.00162459524245643	0.00262389100143718	0.00406891962251302	0.0197571251451822	0.00138288077415101	0.00283615338269752	0.00699670971218704	0.00237310494813542	0.00211414065391565	0.0011883281179854	0.0014166847703915	0.00292240512594107	0.000366216483392423	0.00193825103179473	0.00095848808124793	0.000533846562613631	0.00312552203528456	0.00100595003121097	0.00199752136554362	0.00311425756832655	0.00259470662042673	0.00494283225869976	0.00148298057756678	0.00329415566701391	0.000992449890289249	0.00298866423628214	0.00260266408840719	0.00135596970024866	0.00184990039344711	0.00105872993090791
scaffold_1000_ref0001976_37468	No	0.000982358603957572	0.000723430991303407	0.00367170394329407	0.000779708445081707	0.00217778188630749	0.00120445344363953	0.00196463037985631	0.00119048458594701	0.000975006766160971	0.0014434244009688	0.00150737575931904	0.000549653700339111	0.000911258945570764	0.00127073317092145	0.00160051150927479	0.000695468732355625	0.00106407891532491	0.00276647256542887	0.000825649224903989	0.00243162526659535	0.00106009196558459	0.00186784210029589	0.00185433079905759	0.00267239334652597	0.00426271978133925	0.00223034357805983	0.00136684919092809	0.00149522970231468	0.00355694350545977	0.00060246690251858	1.57161018319913e-05	0.000597676038363575	0.000672665614801428	0.000376879887606781	0.00155853978470776	0.00143076949675286	0.00199287536240905	0.00125346506142143	0.000713854365217443	0.00135772615643225	0.00100834090794998	0.00284694806932399	0.000790456127906445	0.000836678642459016	0.00257716861132177	0.00083966181800195	0.000917389658063374	0.000882201143288916
scaffold_1000_ref0001976_76427	No	0.000504948859680927	0.000212173011733385	0.000769993567800774	0.00055260058214053	0.000841038616869688	0.000315913037426495	0.000438211811799692	0.000460338192268983	0.000593233760414989	0.000374378377476971	0.000440508074885173	0.00086824737125604	0.000719061652074083	0.00040736133098475	0.000595689880512464	0.000957719025392601	0.000362046666655681	0.00144301263411011	0.000454353200246359	0.000381932862079319	0.000125069313656946	0.00055714688808508	0.000432519057553392	0.000317110366052644	0.000438082205380385	0.000830653485015248	0.000428333567014159	0.000577420076659368	0.000212547280578239	0.00015010735128895	6.98323190614556e-06	0.000246514589733645	0.000112636621003609	8.29855596685023e-05	0.000719862884728591	0.00063071752203082	0.000351847098553139	0.000606406840745361	0.000401703406482093	0.000420826263407888	0.000475290359670188	0.000562805990936213	0.000549007282889953	0.000366865716987434	0.00146544946054471	0.00039398813346376	0.000957602116181742	0.000349173269511625
scaffold_10000_ref0012905_28644	No	0.000220033698994761	0.00137873125104348	0.000348904976096464	0.000319366703214683	4.98452995824306e-05	0.00124831067201211	0.00130396168902989	0.000229585972044945	0.000648640834726843	0.00289139700366489	0.000211168731073654	0.000237863190478698	0.000244861862331668	0.000203467516185984	0.000417434329064745	0.000294880305271012	0.000202254110300362	0.000449870418114257	0.00026109742535525	0.00273708376728282	0.000364041314439049	0.000839758166668654	0.00245186463083728	0.000246672403741091	0.000888867397850371	0.0002389344573443	0.00117863810493439	0.000160824966300018	0.00035585599015897	0.000355294823139287	4.50318671650841e-07	8.23073907182572e-05	6.56564986580445e-05	4.30629409870227e-05	0.000990269641915365	0.000760480259651491	0.000768762054564913	0.000292497426594051	0.000177634895900946	0.000234887059049944	0.000305408285884161	0.000334173232063123	0.000365708116179579	0.000363320472455778	0.000432144991414512	0.000284593708614578	0.000311064917148543	0.000653985818580383
scaffold_10000_ref0012905_28765	No	0.00295107413470893	0.00290015148193806	0.0041148753229218	0.00178370619898608	0.0185838535611279	0.0124788127302518	0.00234380324990111	0.0051524085219464	0.00130390359832118	0.0011126241861696	0.00382270918762047	0.00238736272212555	0.00157164805028241	0.00194205328509489	0.00212630947578096	0.00261740246536973	0.00285094047135212	0.00453909420595779	0.00513095893270082	0.0048950826261804	0.00254010779219085	0.0407968806936763	0.00189772767614094	0.00571151744429445	0.0507953476573588	0.00492179039502386	0.00776189925745228	0.00231915665649226	0.00202721707724836	0.00248219590148443	0.000351313169758787	0.00139251153670969	0.00229677713500021	0.000697909968283465	0.00564413009492908	0.00279639883368252	0.00226539529005891	0.00529616883604353	0.00257996400446821	0.00233557566355223	0.00180978278040179	0.00548167562668464	0.00207841986886266	0.00249404689596347	0.00562074424461232	0.00451687563128001	0.00126475911638297	0.00158993714866899
scaffold_10000_ref0012905_28770	No	0.00256722237589504	0.00286156611654519	0.00377603038249378	0.00179334238050819	0.0213934097405639	0.00994403468719116	0.00324588282111893	0.00264914611396988	0.00160547483208936	0.00185563040996088	0.00228903296526696	0.00174642329277113	0.00143523964634602	0.00154202874465174	0.00254588333190109	0.00215849612031119	0.00250953808305924	0.00361008934321277	0.00327512552601017	0.00612677752113294	0.00364936059518257	0.0270901933518761	0.00300582444162502	0.00261264060478452	0.0476900341971258	0.00517464755823861	0.0058541426364732	0.00237654500163415	0.00187020462887299	0.00181992739180041	0.000708385735198758	0.00145508217892391	0.00122315413158935	0.000777307075108828	0.00389703687030905	0.00319777514924301	0.00218151081289643	0.00184995164959601	0.00157612845549006	0.0019886832851321	0.00139988576984572	0.00466407526743496	0.00422908433361403	0.00142538941657471	0.00373572015958851	0.00286977925942509	0.00304432089716046	0.00135289710221026
scaffold_10000_ref0012905_28778	No	0.00018817149227507	0.00112506380639766	0.000109014381112284	8.05460121322681e-05	9.58771085515819e-05	0.000383721372046549	3.16072647113358e-05	0.000291921303220066	5.17721242343727e-05	8.09651603682899e-05	0.000194289792904125	0.000114573432923387	1.21892667116069e-05	4.92749868832532e-05	1.14518371348293e-05	3.82429640368983e-05	0.00016115819192072	5.35023300807418e-05	0.000194712608726832	2.73282602201654e-05	2.92235184727182e-05	0.000182653806820295	1.63959094910117e-05	0.000135109865573558	7.04419268888005e-05	7.27860125479651e-05	0.000228799081870349	0.00015131655499948	0.000276325873222122	2.56135631547906e-05	1.7886706709885e-07	7.20162193853541e-05	2.05467581742462e-05	1.04590380504815e-05	5.76466194727084e-05	5.33667232989217e-05	3.16629662021008e-05	0.000338737283195861	0.000164650080051291	7.31463238177092e-05	8.26882876797783e-05	0.000230878609489907	8.1829708792864e-05	8.46609191583193e-05	4.80447432777688e-05	0.000195279181352859	0.000159105509561099	4.41891502805243e-05
scaffold_10004_ref0012901_37094	No	0.00148223437962791	0.000616910982860953	0.000947480990787544	0.000495288042386807	0.00466458966040291	0.000465720310388349	0.000322704768599901	0.000793757069100014	0.000527686472435712	0.00058162299811825	0.000528919110938199	0.000355659919528452	0.000417738127968074	0.00025216316910049	0.000578401288662269	0.000770513999857357	0.000343570190329222	0.000467919872948393	0.000724890781293733	0.000713884319567349	0.00119619903523744	0.00241613860511278	0.000357012620045533	0.000594722707614185	0.00425815939261216	0.00325788259389656	0.000650791318440873	0.00051221306879344	0.000569088344185868	0.000603562004910796	4.6200118987653e-05	0.00108061299484829	0.000148538211280699	8.69010217620527e-05	0.000519254357669843	0.000380102526129348	0.000273358927293483	0.000602836344203092	0.00166338057634884	0.00156988528427234	0.000581919458609242	0.000552082229325	0.000484250016684921	0.000315828851060709	0.000461837073328768	0.000557949301853611	0.000775254323600407	0.000340199586220631
scaffold_10004_ref0012901_37133	No	0.00181766666471017	0.000647769802999677	0.000973692766916104	0.000735826856460043	0.0041595022898299	0.000430238612399672	0.000374396947487273	0.000479069375202633	0.00039484285594957	0.000566895085088052	0.000406353571025971	0.000307630757751723	0.000364888115501261	0.000255317883475333	0.000587954070691794	0.000605268899131417	0.00037217066200672	0.000356874452013563	0.000868086084466357	0.000770612044555623	0.00111106712271344	0.00206387536024316	0.000405653198813822	0.000555291044409298	0.00357268149766482	0.00309693946789528	0.000564411132566559	0.000496887210872987	0.000591165957803707	0.000562273658858463	4.76725164775886e-05	0.0011231283747616	0.000137505852169564	0.00012405235471743	0.000520766121126005	0.000380628145602242	0.000322901705082138	0.000430077404647314	0.00169054005301204	0.00174039017882864	0.000455184731842815	0.000442364488580044	0.000666321778087548	0.000388615019224459	0.000402712968282235	0.000670054351204834	0.000687723855445776	0.000373071563055184
scaffold_10006_ref0012903_20781	No	0.000343805616967063	0.0018719527573126	0.00165124013398175	0.000381156828931966	0.000818880452298839	0.0020230262829488	0.00327479643706673	0.00933947066678821	0.00350934360707655	0.00116409615148224	0.00139135034316206	0.000727297358188496	0.000424942302630235	0.000850417433992581	0.00074091780700009	0.000789204489113866	0.000670177265234807	0.00107954408011544	0.000764152824600621	0.00168015527929431	0.000944883060469122	0.00231562062711337	0.00161217223003295	0.000911675583546163	0.000847890070156813	0.000865601291532768	0.00356720512034881	0.000286285721541251	0.00219323615353169	0.00148246390743052	8.54957597784495e-05	0.000327995406864775	0.000559226981833405	0.000290921553499726	0.00529192929041295	0.00315062326084551	0.00429427752430883	0.0163247116073244	0.0021036181868684	0.000598476094138999	0.00037122334351842	0.000968546784822806	0.000373653517784242	0.000587854172115454	0.00235076888218453	0.000922087742424655	0.000763970114247732	0.00019164535771644
scaffold_10006_ref0012903_20793	No	0.00169126988065084	0.0028007818788077	0.00159034920893637	0.00118232897198665	0.000721002644067346	0.00244650193470976	0.001072745326675	0.0164316701924824	0.00242194828797689	0.00150512023120987	0.00188423334381447	0.00234801967824482	0.00443071793089306	0.0011452172047182	0.0009101756092526	0.00528199596402081	0.0013982476064376	0.00125876128302355	0.00109098886505825	0.00134259221209007	0.000958904398380792	0.00192170961110217	0.000651184479060296	0.00119664857507229	0.00104502265814354	0.000958229430140042	0.0029016311053091	0.0013656660287567	0.000992854539513539	0.00136022874294606	7.62579132040162e-05	0.00145095626545608	0.00544113787752123	0.000247390111752152	0.00395258984818353	0.00317014146528529	0.00085441008552463	0.0147406161066455	0.00445469201423837	0.00174124901640659	0.00104033099837747	0.00129298712081046	0.000822033666238503	0.00229710006039905	0.00147254452032952	0.0008423939249702	0.00101644767788441	0.000814887587902684
scaffold_10006_ref0012903_7122	No	0.00567862623610609	0.00232359835959373	0.00110337191213791	0.0024351646792928	0.0155838371505392	0.00532686723104033	0.00246831067299055	0.0013946606852542	0.00129776306684935	0.00219056974185468	0.00210001200768365	0.00147404845803247	0.00231143857351452	0.00233184133672311	0.00651317076544483	0.00336391864581587	0.00118922606763128	0.00188542900114417	0.00475910568258914	0.00290894103642733	0.00613773742919435	0.0546032448456181	0.00282775308185626	0.00289355747550291	0.00799182621601336	0.00775050610824436	0.00380046923078145	0.00108940462277563	0.00133406787741047	0.00154642184964233	2.35377638667826e-05	0.00136876079438873	0.0013910223153332	0.000871278184994218	0.00238541032352366	0.00468646209282537	0.00194816559247634	0.00157540513811855	0.00674724338581342	0.00253873050070484	0.00158808552190382	0.00141572359071841	0.00301506157225502	0.00209322998166594	0.00222976667671811	0.00468529176274262	0.00205567579563239	0.00137109328100821
scaffold_10007_ref0012904_21751	No	0.000169472414902004	0.00023003769019151	0.000162394529722421	0.0002324056719776	0.000376912989301074	0.000487632490924243	0.000248493900535522	0.000180763223124404	0.000217961945101591	0.000465234044840425	0.000186235741179052	0.000210740783161746	0.000236699144227736	0.000307672922904892	0.000164128100189112	0.000145374677907897	0.000207605767232154	0.000187933477840351	0.000299246523943097	0.000247395147413326	0.000250029581701283	0.00147705953289107	0.000149451887998644	0.000518469751674433	0.00146688610656498	0.000223917784189245	0.000297615629806425	0.000107471475471404	0.00013601442596785	0.000172774408193243	1.949974256435e-06	0.000153044176068981	0.000172793059258588	4.34183430729706e-05	0.000256391055926107	0.000344413765938892	0.000262696028142345	0.000110336508720399	0.000214908321747338	0.000189602791424898	0.000215562880100171	0.000171341508573015	0.000240589869872652	0.000103898287480654	0.000231571574178061	0.000250650122940393	0.000686145063925852	0.000251179246343211
scaffold_10007_ref0012904_21776	yes	0.00434435252615404	0.00682440542195866	0.0107838585178758	0.00749091086853418	0.00835087649382786	0.019220677181494	0.00634498596628668	0.00299581940505604	0.00434583319869911	0.00754059569352169	0.00514620931087816	0.00128726793584027	0.00205375103390555	0.00305142151453873	0.00235594792198328	0.00206484667581386	0.00464399775641974	0.00453616606523863	0.00324265423238439	0.00603219412430893	0.00441362449045748	0.0894367352895798	0.00604129286475569	0.00962166443822651	0.0617005142929077	0.00555859546281104	0.0155902153110008	0.00552146254468552	0.00357376019823399	0.00401213862796388	4.98170281504168e-05	0.00394095254879735	0.00228384341351931	0.00121421274375498	0.0054007367312904	0.00513056114169688	0.00641126403688596	0.00292190321991039	0.00454552873843266	0.0294164286914578	0.00125586394137524	0.00523127653305555	0.00326029322251635	0.00141683958791163	0.00355371965870139	0.00203885458101582	0.00586601518911856	0.00297746468476285
scaffold_10007_ref0012904_21799	No	0.00240657095013422	0.000996729599932589	0.00475788697555258	0.00129091710502082	0.00244856939574868	0.00163617806353158	0.00342265499296164	0.00258437284091222	0.00150790465578316	0.0202641937421698	0.00219756147318398	0.00322586420100903	0.00288429311228047	0.00123726698377265	0.00349585622935672	0.00219824417148097	0.00126210028255396	0.00249619494731765	0.00123406608130509	0.00209208554316375	0.00246674543537532	0.0131425644111874	0.00699905585977938	0.00275783755333825	0.0145621363111773	0.00183390109224808	0.0040588351699392	0.00780458637742344	0.0011048895885347	0.00100096064696401	0.000196394248417485	0.00203936226601653	0.00133450746447393	0.000452756648137429	0.0046303863873077	0.0015888544481484	0.00365144999401423	0.00258518016243262	0.00206077018198452	0.00318827469027668	0.00236435092192594	0.00439559158555464	0.00141289942700254	0.00134801355364323	0.00385622867116426	0.0010767948976464	0.00518696163237715	0.00230385534973764
scaffold_10007_ref0012904_21806	No	0.000156429982401165	0.000152097875712386	0.000207183055654352	0.000166609995054755	0.000175249705777981	0.000300315868271633	0.000270415664084157	0.000189095914054843	0.000241625618726232	0.000439934134866565	0.000269102434553949	0.000177559196917694	0.000115795733169559	0.000208272486288118	0.000142691937388113	0.000124212815053388	0.000136759839969539	0.000152667885758212	0.000206757787320606	0.000227722002290041	0.00023299980536106	0.00159917250781407	0.000165370054629042	0.000769438678389268	0.00119642755682216	0.000206293609799537	0.000275102221727257	0.000109973064000032	0.000132439761991645	0.000182922550153246	2.16503973216918e-07	0.000165699019645267	0.000143646180065939	3.65823744219001e-05	0.000231118533152742	0.000431227015378457	0.000259325482780957	0.000146734894879856	0.000227943831993964	0.000203247256687567	0.000132834955449994	0.000177654966132335	0.000164382091195259	8.93908414777099e-05	0.000179322671305306	0.000168366911761972	0.00038345796041221	0.000170856709460022
scaffold_10007_ref0012904_21834	No	0.0037394964274561	0.000840231046883179	0.00236332476326527	0.00146892974338843	0.00442173910641166	0.000711545019675633	0.00158916624188144	0.0020971505228467	0.00119351037597456	0.00456733046365561	0.0019074623640902	0.00356050991520996	0.00266888439064932	0.00125832034910511	0.00240527656635616	0.00210536585131011	0.00152104010395148	0.00220613173634399	0.00144350317719116	0.00134320780855569	0.00140121082200394	0.0087729902273174	0.00292280048928357	0.00202638278165165	0.00771415716657903	0.00377492034171168	0.00191330029614569	0.00858453325195731	0.000853724295395872	0.00105769243484346	4.3889611738662e-05	0.00281787927866794	0.0018873916154305	0.000592245446921786	0.00305890065724601	0.00177525711367151	0.00153796601049162	0.00221401910231895	0.00203802346752152	0.00474607942033473	0.00570652536878351	0.00292499832237814	0.00137753286513641	0.00199779741799922	0.00292725631318876	0.000973731297427832	0.00500684345405832	0.00225770270889771
scaffold_10007_ref0012904_21840	No	0.00401748712326082	0.00089771473811351	0.00249342868456208	0.00140670885953435	0.00424340099603981	0.000726867671144581	0.00160900707669989	0.00225218035429214	0.0014029937276552	0.00455919995934119	0.00207024353782409	0.00399259808489432	0.0029912092771208	0.00127556507279716	0.00257300714384818	0.00252750474081073	0.00161703517769818	0.00234176393133017	0.00142974104212548	0.001325501277538	0.00176560426554926	0.00864021497525554	0.00290987598475043	0.00205024693669662	0.00777867862977882	0.00393074069673603	0.00209605360376984	0.00936054517164344	0.000955857012907661	0.000964304494009134	3.70898305822919e-05	0.0028199089345749	0.00211646142662832	0.000694930293893651	0.00338591443766631	0.00214050580542196	0.00158866490204016	0.00225558551364649	0.0021729353118679	0.00475744549831983	0.00614111864267417	0.00331340634447744	0.00145761875052883	0.00180850050968232	0.00301826780428374	0.00109208030803236	0.00462466731089767	0.00237773352284041
scaffold_10007_ref0012904_21841	No	9.14459121511711e-05	3.96989747140523e-05	7.51014943687251e-05	7.7928748904227e-05	0.000165804259874834	5.70016240697783e-05	0.000156746300658314	5.1204009579302e-05	7.03013803338867e-05	0.000108492276755555	0.000151132921234696	8.79151961316526e-05	4.44792779658056e-05	5.76751892866234e-05	4.06963770663371e-05	6.98892250676494e-05	8.06147149282538e-05	6.45281195161006e-05	6.01452700966937e-05	7.42832298335391e-05	5.53735536366811e-05	0.000286722804408337	6.9894568914468e-05	0.000303573664411304	0.000275550469098173	0.000160150228307904	5.80132888938791e-05	7.70861277615988e-05	2.87973714734267e-05	2.63639781923488e-05	5.38692235553668e-06	0.000104358914249129	5.86760706491029e-05	7.26376532505778e-06	6.42631522468081e-05	8.16272116363163e-05	0.000120265036382392	6.20407021961903e-05	5.84052835784848e-05	0.000136349458054101	9.33258052319568e-05	5.4308684313704e-05	0.000109062128192891	6.34639854259925e-05	5.27204633302586e-05	8.08954644476154e-05	0.000106566631336027	2.54252958776026e-05
scaffold_10007_ref0012904_4941	No	0.00248713502875036	0.00378454516470122	0.00116349452149367	0.00209028444985136	0.00393220841481418	0.00384514177838815	0.00348603090963388	0.00257471656721214	0.00245982667267075	0.00103639610364502	0.00226419883822158	0.00125373887355071	0.0011475858134954	0.00307017298346217	0.00244323207465172	0.00121019890000703	0.00156320560619723	0.0015058278174139	0.00148426881931567	0.00204117940465225	0.00246309138998818	0.00520899061739449	0.00176242286025677	0.00188013728400789	0.00557104368890984	0.00210900677109834	0.00516306126832263	0.0011903029445883	0.0015233612616698	0.00113155852563967	4.26575964739301e-05	0.00109571267702711	0.00114973023136346	0.00220476287602867	0.00700757067187352	0.00172866310676968	0.00314106277293262	0.00257629923879866	0.00135680259931271	0.00238831065030694	0.00131763283709403	0.00177495458166822	0.00243485922651993	0.00101684648199144	0.0016650430771745	0.00127845442918355	0.00226981159169061	0.00158590650559681
scaffold_10007_ref0012904_4943	No	0.00180245327968819	0.0031716949131164	0.00103227934453615	0.00148932322397117	0.00355209121710117	0.00384283323105511	0.00318243213182254	0.00230025752917306	0.00240549248830128	0.00111277245794237	0.0015596953389384	0.000955940070738029	0.000863491632640722	0.00214257236094191	0.00212800454248343	0.00104731436997814	0.00109249733681534	0.00130326262722874	0.00146990655004271	0.00243953639106659	0.00276756708994515	0.00546737095657709	0.00184136327649349	0.00191168299111227	0.00499120832404948	0.00162460433476681	0.00508129460055589	0.000927563713886741	0.00126990076928493	0.000860664441686087	4.57052806248533e-05	0.000859965214037848	0.000972101834333219	0.00228907512721368	0.00481142823854409	0.00147077778729561	0.00245924378315828	0.00200283383381058	0.00120569593047688	0.00164472767543652	0.000986200440155879	0.00136789550775014	0.00140569530773022	0.000743084887519477	0.00119378825691328	0.00120303366248283	0.0026473035938247	0.00119053798955226
scaffold_10007_ref0012904_4953	No	0.00179027327505548	0.00257902718680967	0.000963712648962215	0.00170021212703622	0.00346562547149165	0.00380935717789934	0.00339160183800919	0.00248654064697293	0.00226244150099479	0.00102536367716114	0.001494559601594	0.00102502142971563	0.000849703756207812	0.00229625419611364	0.00215892374398623	0.000943323329485057	0.00113235042836546	0.00136876163487509	0.00165346742551119	0.00226154423678072	0.002651473509639	0.00513238584835696	0.00188378268082219	0.00188652586305744	0.00519470346869943	0.00184174813217595	0.00520403324268395	0.000960138895502292	0.000964896333306311	0.000806086595820382	6.15014423115262e-05	0.000619367261627925	0.00100517459132811	0.00233685606828264	0.00511257895048767	0.00140478744508845	0.00242119621435969	0.00227810473184791	0.00101587883461415	0.00156189692977715	0.000913939009542544	0.00150068457564808	0.00142128634256143	0.000960651852773386	0.00123748609483236	0.00104546618200882	0.00266706574185187	0.00131558999209773
scaffold_10007_ref0012904_5288	No	0.00170558840223708	0.00064815463553497	0.00122862295200388	0.000681989082690311	0.00190543824740794	0.000942415773338092	0.000752366048944912	0.00171686469330407	0.000785325922473985	0.000638414438219766	0.00139070834139741	0.00130138988826219	0.00083143094818971	0.00115438517650265	0.00106816320516166	0.00107622370851965	0.000708722444637076	0.000751334704802076	0.000526215514139304	0.000622071842339997	0.00121287489907338	0.00261633617100232	0.000864331564862193	0.00104780454018091	0.00180649348176298	0.000971405468475708	0.000846450389371579	0.000476577507170037	0.000407094512526243	0.000754365624561427	1.27711712028144e-05	0.000587298421761944	0.000803254856801733	0.000326723947686753	0.00242017955213568	0.000773114066751879	0.00064184236447533	0.00218030535479216	0.000852119374800935	0.00131953818266383	0.000660762873497523	0.0009430767007393	0.000595626638036927	0.000936003442147949	0.000782135046464445	0.000598796282360141	0.00157023181435991	0.00131753871098328
scaffold_10007_ref0012904_5289	No	0.00177076281273025	0.000736277952035915	0.00113544316481845	0.000506390609872031	0.00139007784194867	0.000941029839749924	0.000588975689224576	0.00158926831137347	0.000734205169474522	0.00050143696570429	0.00120688915993224	0.00103541392528653	0.000763356569838687	0.000843996231411373	0.000840508915329727	0.000861514799321051	0.000706438315078601	0.00063020876205933	0.000367383821878025	0.000465569645139478	0.000729414498293858	0.00162334031605882	0.000562557734460823	0.000766302222480347	0.00121789533755182	0.000723372336488099	0.000770713023902788	0.000631020140837704	0.000391868526852079	0.000461108825567075	8.39419932644376e-06	0.000478249300428189	0.000519342866514891	0.000297594982433414	0.00188598388351736	0.000642121568502869	0.000520324342897368	0.00169795250621786	0.000799566903671511	0.000886732255901795	0.000494520650665492	0.000734696365308335	0.000440900413042382	0.000697026800323972	0.000642118723192666	0.000526747259754767	0.00095526153105305	0.000907547318324461
scaffold_10007_ref0012904_5290	No	0.00118261098481211	0.000712583202217271	0.000688162051630737	0.000667936080580579	0.00179591202723213	0.00129359918947393	0.00113444475575069	0.00149084957542958	0.00168544526959071	0.000554366555767903	0.00173503169659548	0.000882592522858796	0.00102427948922922	0.00063673665332911	0.00110663817704046	0.000989036066069682	0.000640718097463614	0.000624928110600219	0.000662212754747442	0.00311925489057617	0.000759706692308477	0.00262899137577315	0.00165240307323257	0.00150730961626794	0.00387854454618938	0.000834929632561066	0.00108511881233722	0.00064224370214773	0.000435961016806494	0.000687195717069632	3.3364555259389e-06	0.000402299190455447	0.000683562741348614	0.000130027487872093	0.00536294531602786	0.000947578664846137	0.000949713746067917	0.00147365305744425	0.000678110074845667	0.000534330673479037	0.000692511754592541	0.000764591261132952	0.00054237735121443	0.00071742088935452	0.000820835854872397	0.000586401234831844	0.00105816389903698	0.00111649989728505
scaffold_10007_ref0012904_5307	No	0.00200161992574651	0.000807803114110031	0.00134997791462351	0.000565205238919275	0.00203427809313745	0.00113177547608767	0.000738104131149451	0.0019987013777311	0.000937920914140858	0.000755881210906659	0.0015748370662386	0.00153193334592959	0.000948340159671336	0.00130970696582233	0.00106176980492671	0.00109950286532052	0.000682280001161938	0.000777193326280802	0.000580574290243578	0.000814454484056404	0.00151952870767623	0.00267079053683471	0.000841858662343916	0.00139153676943294	0.00190578202679624	0.00109189422015403	0.000937725303967727	0.000558592699937741	0.00052671897590939	0.000904815691360078	2.07557006710298e-05	0.000538435839899598	0.000698528316350907	0.000290752465192207	0.00337029558656543	0.000912990316811907	0.000843855745144802	0.00250635602388067	0.000947669992152472	0.00113427652184891	0.000666885780902069	0.000940263405039047	0.000517880386237222	0.000973299474254884	0.00090257871538433	0.000475833515042888	0.00194230567331823	0.00136606667661388
scaffold_10007_ref0012904_5314	No	0.00247818017331825	0.000954582010383306	0.00105338008320043	0.000482039509961659	0.00183492258016799	0.00176075842014414	0.000718445435775644	0.00168664523417793	0.000715700126575681	0.000606839942394261	0.00117888476488173	0.00101121859828238	0.000746734117132972	0.00135743032995026	0.000770202403172817	0.000911116678657189	0.000872629875159807	0.000695426670572941	0.000580492680048065	0.00118778063673151	0.00138777238695912	0.00275917116805621	0.000707583262532223	0.000872379273564733	0.00176043152990141	0.00078910463506904	0.0013039760725972	0.000663593772503206	0.000493385417972092	0.000611235196353331	1.58221042958621e-05	0.000767985265676179	0.000530772536546693	0.000324428269933152	0.0020663876302489	0.000799736585832081	0.00062856659143284	0.00194820602184733	0.00111231247650578	0.00114111437262038	0.000765107952275074	0.000760205859551924	0.000576002835255465	0.000810248558574381	0.00074645285237868	0.000603768811717874	0.00117861991629178	0.00126975249553916
scaffold_10007_ref0012904_5929	No	0.000765479910220822	0.000416512494434321	0.000510692406180755	0.000462638856523753	0.000665258504683241	0.000734698152152093	0.000358249334508266	0.000934458299829786	0.00045806065454157	0.000387933350667445	0.000666904161170596	0.000748658989403464	0.000827213861054114	0.00134124397457093	0.000503952510809686	0.000853413742481236	0.000568158816354871	0.000531803951573564	0.000325997967432326	0.000616376256718791	0.00065095399416908	0.00161478673438263	0.000546799818377287	0.000572626232786913	0.000754171804397326	0.000600462825428302	0.000627017126600372	0.00033221124963933	0.000426245149533966	0.000715799346327229	1.3066657764623e-05	0.00035661655434702	0.000315354095124522	9.80225995716909e-05	0.000812049896687893	0.000592021082551519	0.000419291732421999	0.000992202019404151	0.000567086516113307	0.000555120249196965	0.000547301603527433	0.000437917707535441	0.000418904978708246	0.000342596864133494	0.000440979423784426	0.000384995093673203	0.000948829365027697	0.000700475044330042
scaffold_10007_ref0012904_5949	No	0.000689633456295599	0.000356086499775291	0.000490560041645939	0.000330296886129744	0.000557080221350925	0.000649464244735759	0.000301330199170196	0.000819944160940781	0.000377335300201607	0.0003787274313409	0.000777250215041561	0.00065302264921957	0.000749693337838153	0.00103909973518697	0.000374707458511526	0.000713373898482781	0.000591807311294697	0.000422952195093653	0.000359020848456812	0.000539774871363519	0.000750548902589646	0.00170539190762109	0.00047720621972811	0.000610439291284418	0.00072144171029719	0.000512840405099404	0.000586913530054669	0.000243847949405375	0.000490821772933141	0.000611727826547512	1.21419119356563e-05	0.000332632174613622	0.000301226925668435	0.000140938373935811	0.000777336795615686	0.000527248199063474	0.000402379962463415	0.000988400842175562	0.000493384515382663	0.000588115037954071	0.00042114763488837	0.000400247648937343	0.000414321128454271	0.00038946248746921	0.000390756757216349	0.0004495479413339	0.000853893573442411	0.000635641340995626
scaffold_10007_ref0012904_5959	No	0.000692420429682081	0.000354394027488561	0.000535429229302402	0.000344686994312068	0.000624227882901381	0.000666676829130762	0.000371078053908831	0.000748140845901486	0.000415971785306699	0.000397291507034907	0.00081624245396239	0.000597271343919216	0.00073025558319988	0.00121613120753664	0.000392447804303267	0.000721547172756775	0.00056984487028961	0.000543692460694875	0.000337892543129312	0.000613808770600862	0.000752250453615508	0.00167675261123304	0.000516633343943417	0.000572240488889471	0.00074082313971008	0.000546724482393263	0.00062795000010201	0.000339005832559039	0.000401866176436692	0.000625519928127326	0	0.00031951217089473	0.000302707791894714	8.23488997110909e-05	0.000880707705616858	0.000639776725652098	0.000454839037473765	0.000861380331653964	0.000424482571173963	0.000562528533478739	0.000503515394657636	0.000490558543557104	0.000380929044330894	0.000399136335003738	0.00044199722847587	0.000378444812452225	0.000865831536588703	0.000669971663243666
scaffold_10007_ref0012904_5962	No	0.000609419911718299	0.000293075119723916	0.000257077576361633	0.000257388547675412	0.000410859212979056	0.000440097793282446	0.00021720542303259	0.000652846789571679	0.000294591878088426	0.000252452676784774	0.000417474469701208	0.000504225133533106	0.00037695206333724	0.000743592000802312	0.00025592770924593	0.000375679657339715	0.000424207835272546	0.000291570748711632	0.000228373925585821	0.000375890687269676	0.000535128881550347	0.00101251546452051	0.000277509293513171	0.000381888411356451	0.000472127273086113	0.00035641770358573	0.000364283925118883	0.000196658585389979	0.000268272896966315	0.000427237563417932	0	0.00017450167017199	0.000187486583014531	6.71719742560005e-05	0.000566985734459495	0.000371032979472773	0.000270889408329023	0.000720715801524736	0.00036228572938548	0.000349208836664508	0.000350941458670947	0.000273336905835666	0.000227391634551935	0.000290781622328699	0.000220194138858864	0.000282070595500673	0.000469218235957581	0.0004582206517812
scaffold_10007_ref0012904_5973	No	0.00205131367423001	0.000821433735796993	0.00110298554353989	0.000938621093997887	0.00196733729018226	0.00134927301537735	0.00172548347309763	0.00158002247597494	0.00234672710766011	0.00114435939525957	0.00404750996250661	0.00106440900747679	0.0013788531239734	0.0013249592059272	0.00112241861468138	0.00154997890257458	0.00119531462268068	0.00120292494036676	0.000921267584376767	0.00686600008016178	0.00138801710192451	0.00930845020635762	0.00274469912937988	0.00185053102954756	0.00946921526339231	0.00172505679197073	0.00175412529468345	0.00114282608917904	0.00101130992002242	0.00112179984204774	4.87633581327943e-05	0.000663120715253975	0.000987912692923256	0.000597269376507379	0.00731320623642948	0.00165766938268595	0.00151593831838045	0.00228282494474426	0.000908482941552946	0.000723886361397161	0.000797344301966699	0.00121456895939452	0.000956838029362584	0.000823044484822075	0.00108507273474816	0.00100523934948485	0.00180901573545203	0.00209895002520627
scaffold_10007_ref0012904_5980	No	0.000930823207849303	0.000413395093442699	0.000579608865264983	0.000457023143008351	0.000750783814889542	0.000721456489646988	0.000400237012788931	0.000853145861311288	0.000472059023991366	0.000385166472351587	0.00093952752924605	0.000640070198453915	0.000797573644607017	0.00132807276645141	0.000458546958622126	0.000822006279890807	0.000662284282064688	0.000553885190844064	0.000314008505029335	0.000631748128595348	0.00080233335933079	0.00172135627792691	0.000621520641362579	0.000606745112428061	0.000804532061059452	0.000616519599518043	0.000647550109819734	0.000423465112767722	0.000618549015091692	0.000634006517018384	2.86333369169495e-06	0.000425640844441178	0.000296768015016634	0.00012684041065257	0.000936869723290261	0.000654542578036558	0.000528921816611512	0.00100985671645815	0.000575219142921227	0.000580255955463387	0.000592076885015629	0.000495000174880594	0.000435605485209357	0.000387393945239353	0.000486922406958168	0.000424136623528783	0.000959949956325386	0.000667805881466942
scaffold_1001_ref0001975_135679	No	0.00233874856810573	0.00264582393093827	0.00101150263199095	0.00227953727926173	0.00622696608704649	0.00696899324452878	0.0048727489007195	0.00348361124039826	0.00278769329978502	0.00300854951156069	0.00380418745560336	0.00240441724208823	0.0021565852021774	0.00178118768392577	0.00216025457028498	0.00155765476464142	0.00223866558103075	0.00140872083548806	0.0024821910195571	0.00417042037869819	0.0115335102559236	0.0424730173888306	0.00224395203632602	0.00621015389757246	0.0167474832383585	0.00313966459646134	0.0116788234280068	0.00106974643602397	0.000913566364396595	0.00130882874596525	3.22386580814171e-05	0.00131752476180653	0.00196452046637692	0.000911912637985317	0.00301548553433789	0.00209589126407889	0.0040464746154185	0.00250483509304775	0.00271688859695142	0.00288382303042406	0.00167886158330262	0.000919070453844916	0.00247178267894309	0.00160897020090416	0.00130361416379108	0.00260671759291282	0.00508249402378351	0.00161352682550198
scaffold_1001_ref0001975_135990	No	0.00146876481473518	0.00698173330213095	0.0016934669140756	0.00176495194559962	0.00287772364690602	0.020615418442265	0.00231175803586255	0.0121638006865519	0.00239300745669019	0.00254269473560683	0.00500308778277187	0.00127914261765878	0.00131164817161573	0.00218406578632038	0.00161058491680719	0.00142090058796728	0.00208465991922531	0.00197197456992535	0.00251526998552992	0.00379565962952212	0.011320662050728	0.00652014069489088	0.00226282378455306	0.00724895426343868	0.00331611548303899	0.0029526573466358	0.0217100935140377	0.00165966222960806	0.00197791542460787	0.00071998893537582	0	0.00159153172204998	0.00236706991388246	0.000455582159363343	0.00490085279774217	0.00144602133975782	0.00151077795495003	0.00797618421013967	0.00188680572774601	0.00213159302500712	0.00168134685101773	0.00206587432556342	0.00255948824076202	0.00198710459646623	0.00227288626068771	0.00352343062616281	0.00445910437635464	0.00211829439240297
scaffold_1001_ref0001975_136028	No	0.00103048126182459	0.00308819093193645	0.0020318117950473	0.00208339687224898	0.00266501012497085	0.0126555186013012	0.00308504203712128	0.0141289694923586	0.00324906399744634	0.00288324923780342	0.0069386077977054	0.00145045984296776	0.00142612898708334	0.00236385105670459	0.00196769042231585	0.00171683862809954	0.00253089544161362	0.00227614828847356	0.00317528548351529	0.00634160588753791	0.0117755013995352	0.00654583798961751	0.00206885678317073	0.00477490565994625	0.00360614081711736	0.00322063322245338	0.0144392392246005	0.00162218612730385	0.00209716898629825	0.00104826621286126	1.77060429436361e-05	0.00129356892777151	0.00157954612394088	0.000576820649896629	0.00739089732550609	0.00201806170029002	0.00244223432807816	0.0105172331729617	0.00154865355949628	0.00190925016404702	0.00234832690878492	0.00216397855151212	0.00291301968693709	0.00301919325075948	0.00204726584237875	0.00408100860869429	0.00335359917939325	0.00174744179028209
scaffold_1001_ref0001975_136037	No	0.00102653107629009	0.00286028943888495	0.00175068953777332	0.00213122872707551	0.00231570563943311	0.0121241193123879	0.00300746873417997	0.0129733572146039	0.00285854911817179	0.0033166901060315	0.00604702745625567	0.00129978748615548	0.0019281231623333	0.0019163977701665	0.00218149264616046	0.00167916771115156	0.00210202736365601	0.00214020005817987	0.00389101735534908	0.00532336973885273	0.0128173288461393	0.00617047406719198	0.00211878267404243	0.00454028467055266	0.00331225971013253	0.00311508755449219	0.0161132747488765	0.00140854754161802	0.00234205258622604	0.000720409825559224	0	0.00120374272110434	0.00159269548695819	0.000464850124801323	0.00528250839920291	0.00166839545012254	0.00224696666061163	0.0099376343411071	0.00150118138873223	0.00215099185600808	0.00253093077482094	0.00210073903707667	0.00293470616837616	0.00248377186436228	0.00203134542549731	0.00493932010408101	0.00340867648097448	0.00166249075859232
scaffold_1001_ref0001975_136060	No	0.000920108237861475	0.00340114108240921	0.00196884999175872	0.00212647236008221	0.00241413595112806	0.014237522845693	0.00340007149869942	0.0143986957955129	0.00323581650552236	0.00347522466593999	0.00657767886389638	0.00141385557242943	0.00162486103097154	0.00213173143313438	0.00198986525566321	0.00166879653810983	0.00252725486467867	0.00215501444343371	0.00333609711309319	0.00547613589404317	0.0122636119787882	0.00679396765672722	0.00177737781216086	0.00525482743695549	0.00326439076170155	0.00372554231430393	0.0149747239517859	0.00177134795765276	0.00207957801186583	0.000902953643232306	5.25727196455847e-06	0.00147855277208802	0.00168420385306674	0.000621546106376746	0.00702722926849895	0.00193928225308027	0.00275864227247703	0.0104789974171516	0.00156981638186522	0.00199618815877872	0.00243998451050438	0.0022036213763258	0.00239051275110881	0.00283032335090101	0.00193886725513108	0.00429546093758048	0.00367868797027616	0.00181256139433897
scaffold_1001_ref0001975_136068	No	0.00114962705483119	0.0041479642019354	0.00268700566993641	0.00215746522967627	0.00238154122237572	0.0170702679551521	0.00326239010899819	0.0173648845786516	0.00317487805880317	0.00350972924414004	0.00787092801011153	0.00164856592356616	0.00148736068317834	0.00208268408573161	0.00238378891049295	0.00159022827040599	0.00269463379011021	0.002591544976555	0.00341966873881528	0.00574949941899947	0.0120390982342225	0.00613303155780864	0.0020216570737272	0.00482184232893706	0.00337796344554216	0.00328051295141019	0.0158695126550641	0.00217104848029439	0.00281176938188145	0.000817398699824881	0	0.00152198333005001	0.00192869832113945	0.00070437285625553	0.00969162012444857	0.00184491591549743	0.00290057410068995	0.0117573740185199	0.00198215894179385	0.00199801206294578	0.00300261756327229	0.00354582166663632	0.00260209993224814	0.00278437954912754	0.00231790913602517	0.00374978956126646	0.00439298472907183	0.00256280819825465
scaffold_1001_ref0001975_136072	No	0.00116039719403196	0.00426218773390801	0.00267504295348979	0.00222272238838563	0.00262353002433661	0.0165783953421897	0.00360880196803469	0.0160706086155306	0.00287187133038702	0.00356945287464345	0.0083965339367906	0.00178270570822578	0.00183139840805413	0.00218135488444321	0.00234743828753482	0.00157291751940475	0.00268314406434938	0.00258200397976044	0.00310478063973047	0.00578945087630659	0.0122068834565519	0.00671399316576011	0.00207765752769263	0.00581729657240405	0.00320455308819003	0.00307141752786307	0.0162453017204089	0.00222118429901221	0.00241169772698664	0.00103007955656407	1.86585974107124e-05	0.00157150606527103	0.00185648771503966	0.000774929373365018	0.00981282001964249	0.0019760960112761	0.00278126475962431	0.0116477669113185	0.00172954657378409	0.00191953248032777	0.00276989338363362	0.00311213733540575	0.00254124570629638	0.00308106173026856	0.00222196212129627	0.00423620042866966	0.00410690118962418	0.00280750420085321
scaffold_1001_ref0001975_136074	No	0.0012479727040294	0.00355208263908387	0.00236155871281191	0.00228681117684798	0.00286882635433326	0.0137445363091383	0.00316917440944343	0.0150363096724247	0.00327221717169653	0.00314844437639695	0.00633591097915756	0.00126451845399836	0.00163969436421542	0.00214140401584565	0.00210028967823349	0.00190145941511378	0.00251447113030963	0.00221068987218463	0.00362351290744312	0.00568139484196027	0.0124117878901607	0.00611843423259513	0.00189564387254426	0.00489387345753522	0.0030914942423613	0.00360847320506606	0.0159584006723524	0.00170840626870982	0.00235316504970924	0.000911201476234277	1.13858333322508e-05	0.00145498462555525	0.00161190488760824	0.00042525950328051	0.0063578323695583	0.00149186483213128	0.00251419488569249	0.0103161605621553	0.00162507175048869	0.00223732722271403	0.00246208974794111	0.0021904256621261	0.00272686329477818	0.00282657435696018	0.00200697622983755	0.00445052068646614	0.00369041656024138	0.00173125912842866
scaffold_1001_ref0001975_136079	No	0.00243058751495954	0.00267125999583464	0.00122297683107278	0.00220071551871734	0.00939182793545537	0.00579737789928127	0.00521022934514312	0.00483839606898442	0.00326291425920441	0.00392794687668004	0.00484643814490741	0.0024396638757549	0.0026549364283813	0.0021774549166682	0.00160266363677358	0.00166007778499024	0.00313033112603713	0.00165925316363855	0.00318292430934632	0.0037711441372859	0.0140316872776165	0.0389455971615752	0.00281200347658728	0.00782967685281457	0.0116690053756383	0.00525938200602414	0.00979014473130484	0.00110418751580891	0.000849446139068257	0.0012840670949711	6.75821097089762e-05	0.00114236861821987	0.00147814202597397	0.000816613078118876	0.00306219849879731	0.00292943883643324	0.00388089145644935	0.00354597895092082	0.00216746936947585	0.0023931987613864	0.00205041463356873	0.0014048794346903	0.00258018323476757	0.0021770330396858	0.00159475122065297	0.00253649581581473	0.00277967146873492	0.00262511486427179
scaffold_1001_ref0001975_136741	No	0.00170223810425388	0.00467257787817121	0.0025722742497627	0.00107366537168852	0.00310457279849383	0.00623496380588467	0.0051359903862027	0.0310106226764936	0.00287191441605888	0.00330191298462251	0.00722213996616292	0.000992407738736938	0.00145466069906088	0.00161023721807808	0.00291884415121718	0.00207947446085716	0.00183575467294163	0.00181850998504348	0.00151818932125146	0.00261915216409709	0.00368889470823517	0.00652427714874072	0.00321567221984233	0.00564391207056995	0.00375181915648007	0.00294679833186468	0.00613481980975904	0.00168997920641179	0.00174489172998274	0.000706885528300235	2.35446917265846e-06	0.00119343946285254	0.00160553730123483	0.000508466301782593	0.00923208986629389	0.00238897206358305	0.00416166516709724	0.0258430431842009	0.00153212144088178	0.00173148634428815	0.00233806682546799	0.0020173347194459	0.00127446423359551	0.0039323594705183	0.00157202902383519	0.00127029070106661	0.00375420397888619	0.00196125431816202
scaffold_10010_ref0043398_1956	No	0.000852165096608504	0.00421327862967651	0.00117423724769264	0.00080036797468975	0.00192963808878016	0.00261492203101573	0.00124799676388029	0.00189009246577985	0.00117243396632376	0.00160425530421177	0.000917046704715591	0.000630885970133144	0.000768541259585415	0.000770737063170706	0.000910960192407862	0.000705760201584275	0.000809188077721243	0.0012841290629288	0.00071827959834429	0.00161438753739581	0.00114499112663604	0.00267288736754862	0.00162850567422003	0.000951244707472678	0.00197947135091484	0.00142389147808462	0.00172684519882318	0.00104949351831614	0.000735667323165024	0.000865078216478969	7.34500664375834e-05	0.00116379720017054	0.000437544527345428	0.000199628009893354	0.00198072243774472	0.00197715017146136	0.00161607195967688	0.00114481063221071	0.000942913535365096	0.00159366529052642	0.00151191414927957	0.0012695616546403	0.000770613036874831	0.00169799383211756	0.00128486589066519	0.00064901465773177	0.00379153403032353	0.00182993349556186
scaffold_10010_ref0043398_1997	No	0.00112091632391979	0.00392650949778877	0.00129363656189158	0.00121673867880627	0.00397489644700531	0.0065724542834775	0.00176178476700861	0.00245609120355522	0.00262867878529285	0.00259999459928554	0.00146923872872138	0.00138460745928731	0.00105202932520091	0.00160144809411469	0.00111021211376081	0.00107752032063559	0.00115206051784506	0.00135499372720812	0.00119797311284974	0.00227169892817346	0.00138393576308868	0.0242271352331391	0.00181720150694546	0.00203858410882263	0.00770054620082979	0.00154826672929557	0.00409756905939332	0.00120277886481556	0.000756943669936956	0.00129418613468894	9.79778773954701e-05	0.00202686881633247	0.000102809008772286	0.000322881075087813	0.00350726824695159	0.00235246291574914	0.00203591877084883	0.0019071690590671	0.00145551741684218	0.00238654681063697	0.00209353253304146	0.00119071698322192	0.00116751738525064	0.00190763008933441	0.00188620397805562	0.00128489685157764	0.00737299959152534	0.00276168082163956
scaffold_10011_ref0043397_24510	No	0.00205279403729261	0.00186002181192807	0.00143203629852206	0.0012824457783662	0.00626052556270658	0.00240627449082856	0.00424228046788026	0.0102767371665324	0.00180751806945552	0.00166290873018315	0.00285323611425535	0.000798623760518207	0.00200945074716533	0.00186885310275354	0.0024145559734508	0.00254962762214622	0.00101475840464203	0.000748093231025689	0.0017096000699092	0.00541141112570699	0.00215960775199637	0.00694270890779326	0.00260224451064849	0.00328794730168541	0.010517634543158	0.00356928382930313	0.00204007791348372	0.000820284817042936	0.00156982980313013	0.000620837974992691	3.11517709689439e-05	0.000901540716257432	0.000765401450206376	0.000659727220300425	0.0165573561007758	0.00195314271677958	0.00436682260113115	0.0112115324622144	0.00133490480509925	0.00160774553421561	0.000787948207924834	0.00156597688784786	0.00118139551447674	0.000710237908384376	0.000544143453273052	0.00127917728126652	0.00296303880786788	0.001185290520726
scaffold_10011_ref0043397_24511	No	0.00208047771084032	0.00167814831008894	0.00126312532824879	0.00126424961803923	0.00532683318731054	0.0027397919597759	0.00322417550785308	0.00931881438959687	0.00144650266491745	0.00161872450248169	0.00336438797640042	0.000749411483064566	0.00178500492905002	0.00146005094605189	0.00170429787269246	0.00220575045441603	0.000898578078988212	0.000543669017280022	0.00199832141742781	0.00662438884595138	0.00310849786454582	0.00701748770528548	0.00233813420494599	0.00311875495953426	0.00810074324913023	0.00332711367554211	0.00223657903295443	0.000870548894052702	0.00151755781769665	0.000503629334770445	3.2275366614792e-05	0.00102457229743507	0.000778848122455498	0.000622739662742725	0.0159352549256897	0.00206108489631119	0.00379591215572024	0.00868367905906518	0.00143189292047608	0.00130810413442853	0.000909659561109631	0.00137871534695857	0.00115967863797649	0.000659567890478866	0.000666010752921559	0.00117568624677599	0.00289910690872109	0.00107413203245281
scaffold_10020_ref0000388_27420	No	0.00206298891070985	0.00242797313165819	0.00182879530349747	0.00164329746571547	0.00518155341054621	0.00394365675459351	0.00246905087742085	0.00202587976907284	0.00181072160253017	0.00230981419640391	0.003306069802524	0.00248812721410324	0.00132287671340627	0.00303711483192343	0.00194321377407829	0.00130349298479579	0.00471524072273427	0.00235622157414827	0.00321856952613915	0.0054154403416799	0.00472762654281346	0.0538871725567901	0.00304354256011496	0.00526550815669485	0.0187237607080414	0.00418908974319467	0.005483221727737	0.00163910214514607	0.00183227581133627	0.00215614249346705	4.61341700285777e-05	0.00314534286136487	0.00182526068074516	0.000791492829163596	0.00262316771689028	0.00317415944485676	0.00204102444497375	0.00208849653082339	0.00515306224820061	0.0142133146963391	0.00183064032322465	0.00238861677241082	0.00160766868427486	0.00275018538263336	0.00268033149243762	0.00287062799433526	0.00298619569391208	0.00153333993043337
scaffold_10020_ref0000388_27814	No	0.00129658590955123	0.00152306784899818	0.00120871068686201	0.00121849449143975	0.0021064250762209	0.00171185547741623	0.00240248656443319	0.00168604142532453	0.00153073906951637	0.00189949023417377	0.00261085379165191	0.00113878297410332	0.000852517255685902	0.00260494990006574	0.00097034306039772	0.000837676597425037	0.00288098820607734	0.00125122297145508	0.0017270038668041	0.00422654447404547	0.00277959236523349	0.0302675351501309	0.00266333711892307	0.00657533686446303	0.020259181501665	0.00195556480162053	0.00219508780728572	0.000674625327052172	0.00104837063245037	0.00110113827422835	2.92196686256121e-05	0.00132514619488078	0.000891708711470901	0.00129314788302504	0.00243893574604562	0.00173115466968107	0.00249284578591071	0.00169010763835937	0.00197394285131457	0.00466435298880295	0.000804516553352977	0.00150438548758911	0.00198362883649548	0.00201759601751405	0.00127990396997069	0.00117945733313342	0.00292525333708978	0.0018212221304293
scaffold_10022_ref0000386_14000	No	0.000348301220112011	0.00128724229523642	0.000935424825744608	0.00115652659349314	0.000327059112949573	0.00324662617552025	0.00148241034630718	0.00152830299062842	0.000897556008124827	0.00179163080712229	0.000984944025707365	0.000544642936988604	0.000963524430504368	0.000860291232777261	0.00090557373574765	0.00105191825498428	0.0006333714910871	0.000810249632711396	0.00142700161516599	0.00193358190255532	0.00284893035094263	0.00816481507147311	0.000561877669014686	0.000719656852577936	0.00468120120820666	0.000590512797316502	0.00199189221389148	0.000538538311595799	0.00078459564482154	0.00119331644111932	1.75969175907463e-05	0.000464784018811692	0.000782160869259975	0.000521893505168344	0.00166112044511443	0.000616427550891755	0.00112754552321604	0.00150883904498443	0.000807272351293001	0.000942200046719488	0.000637949658180098	0.000734521379262018	0.000864774101308646	0.000511695259689583	0.000575112709387094	0.00116696116220635	0.000909709229981567	0.000423487544533858
scaffold_10022_ref0000386_14315	No	0.00190972219253573	0.000333711830995064	0.000776553660156252	0.000318073094294544	0.000859060786815445	0.000582128851886649	0.000921423928028252	0.00115543759426623	0.000940552083988991	0.000924282843852873	0.00126705648654457	0.000493973914011867	0.000570369649906658	0.000336129662320781	0.000654572426722294	0.000345822772591763	0.000370345466572418	0.000378757548269733	0.0005588652310934	0.00108664629144091	0.00161986060597435	0.00142931664523438	0.000766114625217053	0.0010949744054852	0.000860147861489363	0.00233377266935093	0.000957560205323145	0.000322122561569918	0.000292167467965677	0.000866079479366624	3.50287927634839e-07	0.000510235877097465	0.000340575928909534	9.04195307543197e-05	0.000653024294059954	0.00129041193239364	0.00120084879433055	0.00107392701041046	0.000766687480029359	0.000552158162325215	0.000341313822094236	0.000775896419371143	0.000469779914609542	0.000357317930996442	0.000394206124719293	0.000519506478803385	0.000525564767457262	0.000267110314879236
scaffold_10022_ref0000386_14326	No	4.03800508103457e-05	0.00017724280143535	5.13990550265059e-05	6.79066364775638e-05	7.91494589799389e-05	0.000285819719620615	0.000253312231119246	4.78486122905481e-05	0.000149675548159065	0.00024215456644498	9.82762121437503e-05	3.4717917613568e-05	6.40457570070245e-05	4.68041349418255e-05	1.57760221692704e-05	4.46170393580575e-05	5.55249683980648e-05	0.000108833413449558	6.12153302400083e-05	9.45439041123342e-05	0.000114342910002899	0.000272319178586259	0.000117980857521438	6.78468222315137e-05	0.00018166975172811	0.000121326818640203	0.000284682305605872	5.39475697712193e-05	8.84852213602258e-05	0.000120359637227108	4.40420841420432e-06	6.03017274918773e-05	5.81559312419283e-05	7.56312706477281e-06	0.000167557261303182	8.93924245195946e-05	0.000163613774293176	5.48418446850648e-05	5.88224366260297e-05	4.60805327995934e-05	7.42887549999492e-05	6.12207658417584e-05	7.02635058425041e-05	7.64518081731538e-05	0.000130022208790437	4.51122735282723e-05	5.44825352130341e-05	3.69996632341544e-05
scaffold_10022_ref0000386_19233	No	0.000669309241721987	0.00051248290742121	0.000458960145395624	0.000540313836829208	0.000456908446713821	0.000557843874282906	0.00103807325333883	0.000861520435814069	0.000661932510409829	0.000911786039942312	0.000657217229378116	0.000723933638096411	0.00109028545289512	0.000585599717786578	0.000849423779678028	0.00101017135686622	0.000470159802916167	0.000618114193416579	0.000602455994359222	0.000884845233784428	0.00184066202255123	0.00314341268885381	0.000391815263652711	0.000657621946846521	0.00118641676728909	0.000691647386752571	0.000776376719752351	0.000467042065795522	0.000422553199495568	0.000255266133863199	5.39143694342306e-06	0.000785169609919508	0.000544419926119368	0.000176789056383715	0.00104419417894281	0.00061771195587993	0.000744145063210965	0.000831302924393085	0.000463415517987582	0.0006994763816059	0.000620562581257366	0.00044369809745236	0.000607182200130161	0.000455814757284577	0.000562653560261478	0.000796193132556317	0.000583730150812247	0.000632556815892506
scaffold_10022_ref0000386_19263	No	0.000878432800748585	0.000536781297979339	0.00042622095521388	0.000530039306630071	0.00055508590927257	0.000601886084864107	0.000919296429991595	0.00100285360087208	0.000788315988234488	0.000750180468210804	0.000656835655829194	0.000927241218675412	0.00095191516950491	0.00069138348021999	0.000732376968821234	0.000949770597554543	0.000566949132438681	0.0007918281606384	0.000833421379505153	0.000833441821571461	0.00168409123315107	0.00395951676190913	0.000442187341986952	0.000694381382861994	0.00151594020148674	0.000695240668947675	0.000779352123781813	0.000650422853961792	0.000451482924892526	0.000286831129940243	1.38320146504663e-05	0.000667156793022615	0.000673957106830853	0.000213503638559693	0.000978495413922877	0.00058572493331946	0.000698666873088837	0.00104207314859116	0.00062401661645224	0.000791109634414912	0.000671254326746139	0.000429201027855753	0.000613360993485394	0.00055735851750258	0.000669850277588192	0.000808204416458154	0.0006961952089829	0.000811311907878775
scaffold_10022_ref0000386_20318	No	0.0002400447344631	7.73038119417325e-05	0.00024240632880195	0.000268998820958902	0.000139470444457769	0.00016023360376975	0.000248907031432302	0.00030443736055627	0.00027552516711718	0.00012974715479999	0.000426030502232383	0.00011709886840349	0.000180098106920804	0.0001059711328338	8.65203765504922e-05	0.000151633700771956	0.000224381798841214	0.000218709684838145	0.000267358976637197	0.000143277134114101	0.000323187420799133	0.000268005498377112	0.000162137127103662	0.000400650264546865	0.000173391849908822	9.06468146987942e-05	0.00014880073610158	8.4524489711655e-05	0.00014701482977846	0.000186030385993545	3.93344517576523e-06	0.000100092892708343	0.000198379833537745	4.1189877066613e-06	0.000129648726479705	0.000168396830157877	0.000162774363986527	0.000285171303161845	0.000189619533345534	0.000180993740206639	0.000159145558148882	0.000191036288997602	0.000195730780632699	0.000181939651778444	0.000234949143857106	0.000228448981201855	0.000333922678752374	0.00010897038925057
scaffold_10022_ref0000386_20336	No	0.00054946412084179	0.000340963793345632	0.000400549367293408	0.000375827770517764	0.00155440768703105	0.00111778887691449	0.000645593324608269	0.000827716989342079	0.000361825960858802	0.000221755884864329	0.0016566917278846	0.000170522143215258	0.000207532474966361	0.000563098655271032	0.000381752494776801	0.00023556401904189	0.000290646354636695	0.000355539233947335	0.000233831873565364	0.000238591971997588	0.000171467207083612	0.000381991477941985	0.000305004243500795	0.00097372508766558	0.000213722417043014	0.000463976847167234	0.0007323173559482	0.000287002943846156	0.000285373396178811	0.000351939400171802	0	0.000200219230950538	0.000120835879139062	0.0001274935312661	0.000350277671969714	0.000463944744896437	0.000528056828948725	0.000469744911344618	0.000171047715741735	0.000240162030179196	0.000234783768468034	0.000324391388223766	0.000305168023070677	0.000318532070652209	0.000304144985016698	0.000310623184940025	0.000227467261018924	0.000414700452049934
scaffold_10024_ref0000392_36769	No	0.000798697191138182	0.000739222457591118	0.000576291155022048	0.000548885969631302	0.000587015297928841	0.00137657591614184	0.00197111728692762	0.000437731186879219	0.000713849056571538	0.001374040471736	0.000701463843743214	0.000652838017397499	0.000875894248077473	0.00114854880888237	0.00120652884354183	0.000839683213844458	0.000952882603949669	0.000476764026214286	0.00075659684213821	0.00135299055803873	0.000296168458053276	0.00362442134807747	0.00089912335377402	0.000947779427387544	0.00343288145246292	0.000474375459941594	0.000958875162648102	0.000450106589571999	0.00138865585793109	0.000328079701199092	0.000102393148686933	0.000405805040545059	0.000304765175493684	0.000148451364041473	0.000711327797899424	0.00076279121577578	0.00129974982966744	0.000553903909827853	0.000575763411417267	0.000624482919894415	0.00062887665910628	0.000641414063339271	0.00069277366004578	0.000712577099803747	0.000635361561223918	0.000756890331334065	0.00135992427003963	0.000460816538261201
scaffold_10024_ref0000392_36802	No	0.00194531351408177	0.00137672790838687	0.000665272673315443	0.00154788395879775	0.00102532282931492	0.00307863732553828	0.000969399794729693	0.00115628207218198	0.001626572497977	0.00127377266305296	0.00116826804571262	0.00109877480738421	0.00254155396505764	0.00161826660465858	0.0014594175052937	0.00203903120580121	0.00116601505047552	0.000717414941015777	0.0014647078318545	0.00145380354560625	0.00119962731355541	0.00139170862494253	0.00131676097162077	0.00176511104190018	0.00113170105237136	0.000698663892119884	0.00324434578605362	0.000521985206395326	0.000488424600971636	0.000701893308930473	4.94328888828933e-05	0.000588672657434913	0.000542119386113374	0.000198299625175308	0.00128761359373025	0.000874027250382348	0.00111475495694495	0.00132521594631491	0.000883753487325741	0.00102819361300869	0.000805042927711028	0.000553047301742226	0.00177260472581358	0.0018420389272822	0.000544160567363002	0.0013981703790969	0.00160096185897399	0.000892116681790471
scaffold_10024_ref0000392_36820	No	0.000920753547317026	0.000825224835904866	0.000623205195049969	0.000627932619538316	0.000858364383045471	0.00136283679375367	0.00207128466869164	0.000508625781867246	0.000719588625180654	0.00151331369849815	0.000762942709341933	0.000749417206251161	0.00103544823907425	0.00164156866269152	0.00145015155665768	0.00112880095155249	0.000946442301357374	0.000553195364995819	0.00092243254140849	0.00161620117505483	0.000329720652894716	0.00531256779195025	0.00111109108178942	0.00122160626864412	0.0038910880802247	0.000629488825026501	0.00107074568463779	0.000542436893568626	0.00149450964823484	0.000394977865630643	0.000199679540531119	0.000371133244438676	0.000320125213625389	0.00022006607846818	0.00083247657819705	0.000813671225271597	0.0017193006997718	0.000572307541414387	0.000729138579858676	0.000626003786435821	0.000880778658959381	0.000704883448565444	0.000791065765011576	0.00099719885951829	0.000700600924122983	0.000853466841751913	0.00156382272219456	0.000484687567245202
scaffold_10027_ref0000391_35918	No	0.00152430717958409	0.00144368901581427	0.0007448294108488	0.000554526018556731	0.00109849543350752	0.00470614628947052	0.00073654970624338	0.00100469181856406	0.000504797667258941	0.00187845337298828	0.00321732095877259	0.00111683818570099	0.000519881669037949	0.000942796492724553	0.000691815026229652	0.000708021575618624	0.000976959662062337	0.000929448926907453	0.0009805361443345	0.000856659941913437	0.00222649225623699	0.00594085803967317	0.000806174230971886	0.00361899058567131	0.00232253268579355	0.00102955434762885	0.00624096494663355	0.00231664229246586	0.000633961871692692	0.000442905597128974	6.98153885544067e-06	0.00387164967500481	0.000810020684158691	0.000216689974863759	0.000846231358024249	0.000521944549059841	0.000740921466204776	0.000718121370650892	0.00122062528149181	0.00289678522131605	0.00117789680036503	0.000855739667697188	0.000564545849967664	0.000960719853989757	0.00199706402804896	0.00141371669834525	0.000781263602671366	0.000711021880478017
scaffold_10027_ref0000391_35935	No	0.00159830095077943	0.00145398492706361	0.000658785740215205	0.000561325314916642	0.00116163278912624	0.00448389131270195	0.000835690172264519	0.000953662087064252	0.000459323948132147	0.00176134194870861	0.00309653474785232	0.00106591937387676	0.000565243093838926	0.000796717896971253	0.000827251373181866	0.000796908804281673	0.000939398510622872	0.00101558645568587	0.0009341813276277	0.000879628260364194	0.00217152012101073	0.00542899516477225	0.000809371712735824	0.00368040047878747	0.00219964835863697	0.000995229726711097	0.00656060367000933	0.00225316134751158	0.000619981390697334	0.000437690057042286	4.51002849121366e-05	0.00401390689400753	0.000812880076163032	0.000227106403828109	0.000857557180814737	0.000478329682129417	0.000708534062279437	0.00073199988458839	0.00120594777838036	0.00302338100145984	0.0012333583236052	0.00104173267227173	0.00064557574462087	0.000979441201049879	0.00212072964556444	0.00112278056569197	0.000780512035938362	0.000760478158672452
scaffold_10027_ref0000391_36189	No	0.0015613466636643	0.00254171508342481	0.00112715687119839	0.00067267624778494	0.00177959358889869	0.00591699076859523	0.00107288525252235	0.00145469128406842	0.000847910190207464	0.00255610637977717	0.00290709925181898	0.00159110687455075	0.000802809273479293	0.000958787657726878	0.00098122531976441	0.000880474472273379	0.000986406834119835	0.00183272623165777	0.000906966415120309	0.00129194361969041	0.00204268095798615	0.00785274267401791	0.000853569670928064	0.00386988991067136	0.00316878000449939	0.00146126096304483	0.00976755082782567	0.00390808250075574	0.000868427059507311	0.000548467456031441	4.77916115617224e-05	0.00396436789863952	0.00100713701239097	0.00029522265517321	0.00176913434818882	0.00094244788769065	0.00103894981722188	0.00110228334087416	0.00120720207018598	0.00405789988977546	0.00141588889775879	0.00197295583018539	0.000771582279575085	0.00136441468129066	0.00432489619504605	0.00107068960216994	0.00127445295240505	0.000886362311233487
scaffold_10030_ref0030940_15733	No	0.00184695064002506	0.00191275715748085	0.00131904658793629	0.00189822195695438	0.00461781858515477	0.00391873840351291	0.00420134620556646	0.00418670739201302	0.00159785279913565	0.00249454918139856	0.00499954383626754	0.00117107024808866	0.00192544926817983	0.00399566801928712	0.00186660208053166	0.00165296533804778	0.00455230658534722	0.000923257933753517	0.00318309651660514	0.00265269076017763	0.0056792141678828	0.0124858810249083	0.00163217632724055	0.00990073917516344	0.00388029275063439	0.00154022595500964	0.00318449662178443	0.0011080908665041	0.00186065959347787	0.000449411006333941	1.84217525040017e-06	0.000844292655364741	0.00122305392912185	0.00236499399144347	0.00175465202554344	0.00227826650339604	0.00298045194194425	0.0031272377481427	0.00397726137489537	0.00266111184222854	0.0015417921555615	0.00163507844880804	0.00138510469216243	0.00168086999369162	0.000667825949110686	0.00273597438631484	0.00202206621517327	0.00128848827327728
scaffold_10030_ref0030940_15753	No	0.00216720872879595	0.00214353477877793	0.0014232886135998	0.00246615809103482	0.00488740797975393	0.00405076235806179	0.00494200519867384	0.00468514931769932	0.00182524698695591	0.00273972391704863	0.00446424480136262	0.00137313710673385	0.00179807947113322	0.00555099019104925	0.00203698115352254	0.00182539629203608	0.00691301176252769	0.00117987614584054	0.00258451231387032	0.00321926162262889	0.00695365546049488	0.0144532269908273	0.00149999255186325	0.00897667636286113	0.00556645522070151	0.00152105456627453	0.00330319305762319	0.00154439811768226	0.00218989766040383	0.000519825378123698	1.61467797917299e-05	0.00092488930767247	0.00106499435308568	0.00335641222659471	0.00207689557747228	0.00214642471561063	0.00375533864179219	0.00382730304098474	0.00455963201663125	0.00353032564158333	0.00156591306670063	0.00168567104702351	0.00169194206144547	0.00174690925455941	0.000830694665485323	0.00201351478832137	0.00209813058018011	0.00129309356461447
scaffold_10030_ref0030940_15769	No	0.00060670846176618	0.00130029215400218	0.00292938347032689	0.000386703218778535	0.000820365958728709	0.00294539429011532	0.00220742344028356	0.000802225691171837	0.000492283316763175	0.00218778666433073	0.000702826161218908	0.000672314473143599	0.000941160643721284	0.000958219445873181	0.000546356087894925	0.0014095466085127	0.00104542021409163	0.00157517274982227	0.000533368048062379	0.000526789464014001	0.0006670998374491	0.00143316522958476	0.00220506099235144	0.000855107323191324	0.000920614424375085	0.000679923918325405	0.00294041908523134	0.00345047901142539	0.00131590370409653	0.00052888337638355	2.38874609122777e-05	0.00062416367278733	0.000795743979216117	0.000736607908163695	0.0014185460356244	0.00123778619809685	0.0030170076114233	0.000736997216285227	0.000830529903578601	0.000670431110349999	0.000582040188812593	0.00296275788561013	0.000482580290948549	0.000470641858791149	0.00102110997174356	0.000451874847008655	0.000548112789432836	0.000879680806854177
scaffold_10030_ref0030940_15787	No	0.00051066496338097	0.000774563736389451	0.000790685343795462	0.00039084207291774	0.000757426390784036	0.00157849712377123	0.00103908116674226	0.000762892630931262	0.000384108644751277	0.00074060977064784	0.000586909089798381	0.000501321733400996	0.00085696073752029	0.000538493653022381	0.000574505495743262	0.000741075000893219	0.000533355707266645	0.000567138194680638	0.000547961997034443	0.000613629802082994	0.000847933472951027	0.00193665868217516	0.00105199051907147	0.00119613018585292	0.00189091069856382	0.000900869921755371	0.00140346530979006	0.000987111755718712	0.000500724456145154	0.000523107741778671	4.56024578846507e-05	0.000441023578275164	0.000818801411587083	0.000393837710703722	0.000958783116265302	0.000908135071731765	0.00136958205942576	0.000547356782925268	0.000870757187379044	0.000704143124364141	0.000566996427896439	0.000785024578710122	0.000454755570392187	0.000471611724067522	0.000454824864866544	0.000507315614087654	0.00101534902980231	0.000698054854619511
scaffold_10031_ref0030939_2361	No	0.00532871273459289	0.000783752662338678	0.00167391260181226	0.00241305145783801	0.00199532783259805	0.00201651087449194	0.00135845389949357	0.0100669641406554	0.00253732009025523	0.00167444622425816	0.0359555698726932	0.001045796726714	0.00236067371817161	0.00477855737843441	0.00134847244655675	0.00152586329804473	0.0107355487025964	0.00257420168497907	0.00326991054315694	0.0013435650163506	0.00658575542695409	0.00732311503732704	0.00117933390335774	0.0125042516525642	0.00168372367335846	0.00204070978229772	0.00260100421804265	0.00110709640039617	0.00221590786531303	0.00265853767803463	6.63205458150865e-05	0.00105486942962936	0.00126175054999082	0.000535579405394569	0.00236750252227202	0.00202108141735477	0.00103885125285413	0.00525148358550613	0.00758928256445986	0.00144894213146155	0.00303289751513303	0.0017576606956432	0.00174546564079064	0.00282488797347541	0.00198250928796167	0.00320522528378356	0.00126816821814382	0.00201336982031099
scaffold_10031_ref0030939_2368	No	0.00446414728778601	0.000750394638521652	0.00172991566642633	0.00203424525825206	0.00160096605873194	0.00209180096159967	0.00171845044570052	0.00984426661731138	0.0023737088507803	0.00249577204727622	0.0438458381659612	0.00199930346425482	0.00251258494382763	0.00556579151069893	0.00181734918125993	0.00149704917458902	0.0115177734121172	0.0030140338262978	0.0040606136785787	0.000989124061588395	0.00698313330414918	0.0115692750386541	0.00165376845927413	0.0138361798209282	0.00156980537953131	0.0016250274773449	0.00330032770463429	0.00104015803259241	0.00233786977951726	0.00414872841477119	0.000111213311017974	0.0015345010673662	0.0011349300905407	0.000573149214938988	0.00249367784022526	0.00197762127142842	0.00118076529275211	0.00566968829454205	0.0115968564445316	0.00217179329288694	0.00185108451120868	0.00155967575010736	0.00139229869101167	0.00200574652834482	0.00259928800860607	0.00394975963716434	0.00131005664600889	0.00165936670649661
scaffold_10031_ref0030939_2374	No	0.0045804044721352	0.00124025175968926	0.00172502864959226	0.00282426437665744	0.00197853593595262	0.00297927135051704	0.001661354725799	0.00872516931235264	0.00186416674800736	0.00140625711962535	0.0362760482901485	0.000761043778353002	0.0032621928468866	0.00389574680151148	0.00132452632371429	0.00152400240677213	0.00973603001094577	0.0027382657431548	0.00310233645630819	0.00303995019312006	0.00794988792281775	0.00881038206846092	0.00131546488582238	0.0121327765036278	0.00227548318719218	0.00203531141781768	0.00344182881689783	0.00104821181023469	0.00175895635915147	0.00174416239123765	0.000185051481909916	0.00116346437967601	0.00151945531848942	0.000588776277284042	0.00234084480219127	0.00163639871554416	0.00113192165445206	0.00969662004363722	0.00211454626114754	0.000913903677274619	0.0018483754389051	0.0016002255517799	0.00151659304414189	0.0021615543923624	0.00199868068741982	0.00255984272850178	0.00156617679526401	0.00300317603954511
scaffold_10031_ref0030939_2756	No	0.00506110442804533	0.00169435020970227	0.00199371327307694	0.00522181916089955	0.00417418930557313	0.00231236304796017	0.00114099469364374	0.0257632239264689	0.0013784832439033	0.00153873340329449	0.0343016289272278	0.000897918004521423	0.00193203411099233	0.00237735496843946	0.00188510128279875	0.00121625435041582	0.00672764890785618	0.00357556021429179	0.00195236317903281	0.0032212646604792	0.00965995431521651	0.00688012243118064	0.00113943019792897	0.00552204456315491	0.00150484446381494	0.00430309318396699	0.00228468754705027	0.00121346659116041	0.00188570179818907	0.0031490468405198	4.54160267557672e-05	0.00171650917432713	0.00160113897350842	0.000808364229463242	0.00143315127736526	0.0017322906026102	0.000974034848791819	0.0135505715894438	0.00453895505062701	0.00299024020153152	0.00171830515107155	0.00167330590963117	0.00258576969133243	0.00283457187221435	0.00288859803985896	0.00154522285389454	0.00256650569209898	0.00137947527507928
scaffold_10031_ref0030939_7304	No	0.00251428499036168	0.00174643262638622	0.00174972330803908	0.0029106546343961	0.00239440252558593	0.00238186883945453	0.00627459091764257	0.00820096052455506	0.00345276679673806	0.00407371751025668	0.00444925224447247	0.00157060435688168	0.00148607321147762	0.00379549094702308	0.0016823019252937	0.00123865198483985	0.00516096725329988	0.00224390700636878	0.00215212995475599	0.00219348736759642	0.00361160411994935	0.0516813156797509	0.00252316182131119	0.00742113310015237	0.0142137734787596	0.00262268953750508	0.00441468699729683	0.00286499607462026	0.00145660421199137	0.00193879857675564	9.46352551778113e-05	0.00595969063675527	0.00613810537601929	0.0023676658400575	0.00783397259907645	0.0019296221387826	0.00497816869133219	0.0144623676190733	0.0091629597632454	0.0182258234260938	0.00275439570900906	0.00242800163407555	0.00192823139346768	0.00230934761284766	0.00295280356237975	0.00246736477781581	0.00383197992233728	0.00210026287976668
scaffold_10031_ref0030939_7307	No	0.0027417188155675	0.00173278081400888	0.00169420084043439	0.00277561872106216	0.00238687899081404	0.00277834580787414	0.00554983513992132	0.00814331797959395	0.00369531904305055	0.00330385499838805	0.0047197733921664	0.00156372577675924	0.0014026500450393	0.00307603886691305	0.00143709333229741	0.00119591061575146	0.0043966624389708	0.00226438868373448	0.00269883032563686	0.00199349599414019	0.00369230122008389	0.0504050648807391	0.00221928883555381	0.00664396824272584	0.0127488111419737	0.00238420949378015	0.00420032717487111	0.0031430737486818	0.00175044708047949	0.00216601193487315	8.24501875531623e-05	0.00584390473002499	0.0074519293695605	0.00223934604070547	0.00775519539763706	0.0018605210714266	0.00421598010181226	0.013542320108596	0.00991629551308965	0.0155354466979959	0.00254383326548486	0.00252141611429647	0.00175756245112829	0.00266858717239419	0.00304569732768543	0.00309823386741267	0.00359139682001216	0.00230021949891135
scaffold_10031_ref0030939_7310	No	0.000673595330079708	0.000758778866368759	0.00246727524171604	0.00233988911319146	0.00114237437759975	0.00127897247320572	0.00182310291028187	0.00406852306986105	0.00131334572164145	0.00168958623368299	0.00237218414176671	0.00136089352009639	0.000827713571263837	0.00663400377376142	0.00104106196331367	0.000573433296601112	0.00644602611188004	0.00159603722426404	0.00280655792377473	0.00177643262180842	0.00164469951681378	0.00642084062937644	0.00143806564924043	0.00275124203281057	0.00378108449181803	0.00103424587986246	0.00172060088656545	0.00277422637600373	0.0017634318636547	0.00086313576564621	4.62987911884817e-05	0.00526965755154688	0.00108225388526544	0.00236008429284112	0.00560769435807763	0.00178966370756888	0.00139725736301136	0.00569276415546872	0.00702182079611814	0.010189792560931	0.0015667459401119	0.00241792857856416	0.00172254481574187	0.000699446199422142	0.00133783971506552	0.00186708193508566	0.00116645457795697	0.000767619286607231
scaffold_10031_ref0030939_7338	No	0.00208376273947479	0.000694592213618758	0.000994051225469304	0.0036307836283355	0.00173300899475119	0.00257458352251467	0.00139910662547865	0.00234474471144832	0.000952160835458657	0.0022459892558542	0.0021758158818157	0.00155013716458267	0.0015935465374146	0.00298845031345376	0.000785032770715119	0.00089747230637594	0.00333374728727669	0.00117680089132538	0.00247250666993066	0.00109637498351733	0.00284352763563804	0.0157263752095689	0.00105382100911469	0.00444279736314989	0.00559543157452024	0.00188975969866677	0.0015420365556182	0.00137073627578456	0.000669843379147779	0.000707423197531405	1.97875666071889e-05	0.00483058686072234	0.00107593935621927	0.000623025772600099	0.00224041263542742	0.000975381154702997	0.0011691438304508	0.00425529002365456	0.00504239055267047	0.00895774911426168	0.00138426855827786	0.00110553645770953	0.0037417192296166	0.00111581268382009	0.00159084333545361	0.00292606461277429	0.00200287899591215	0.00095744240807206
scaffold_10031_ref0030939_7344	No	0.00215047851719899	0.000755445470258084	0.000855578119766168	0.00334447965050004	0.00165002186064745	0.00197598665216606	0.0012210382752936	0.00214987126704069	0.00108552226151591	0.00169034148013353	0.00201350010125416	0.00129863186052163	0.00160266722138994	0.0024420777716167	0.000832358289000166	0.000870454032677398	0.00220716728610558	0.00102390476015159	0.00218898981437866	0.00107973648080075	0.00224486514615033	0.0133454598391428	0.0011818437203452	0.00311246708738194	0.00509043507612499	0.00224969828584986	0.00148255262927246	0.00153565495175716	0.000559678563192828	0.000795183503953804	3.20821425472784e-05	0.00475832850288949	0.00105220117734836	0.000621440520306156	0.00167934591917686	0.00104730918897672	0.00111169511997929	0.00410896064463091	0.00583132274362155	0.00950155497245973	0.00113150554452661	0.00102634602568484	0.00322507504017195	0.00103056456399364	0.00149058582867095	0.00272902161057707	0.00203105489673136	0.000939040892884596
scaffold_10031_ref0030939_7345	No	0.00217797834254025	0.000787281097120615	0.00102331323046954	0.00332528052378497	0.00178673702622342	0.00241619264745845	0.00134882113974613	0.00233488491811765	0.0010793051703518	0.00204460897776114	0.00244187323132221	0.00151540171149189	0.00148447748558051	0.00239210624857916	0.0010563680969026	0.000828599243582958	0.00314412708425603	0.00136558463555347	0.00256228750542418	0.00109551152120889	0.00277495988181713	0.0154453989128981	0.00131595126849486	0.00450302798327738	0.00506646535274535	0.0019709976533647	0.00128164205085906	0.00178366975499131	0.000569773202523093	0.00086616882662042	1.17203900852396e-05	0.00502908974007019	0.00112524156023195	0.000471687024295109	0.0022853057894048	0.00115754348715479	0.00107720118817593	0.00447711038081348	0.00530970840512768	0.00901924448922258	0.00116290096724168	0.000826079310645182	0.00306970022442091	0.00105988474569022	0.0017936587959251	0.00295832094957829	0.00220516915579902	0.0010935535033131
scaffold_10031_ref0030939_7421	No	0.00192414789918441	0.00105740390218431	0.00115497301707041	0.000458819411341899	0.00100575852812471	0.00126204073160199	0.0119659875299267	0.00111764113809932	0.00114443097744305	0.00183313772334752	0.00113475273719506	0.0004753071601423	0.00177954633026971	0.00232999995679693	0.00197425246573321	0.0015717506670089	0.0013870992240912	0.000768888154115044	0.00101242977715499	0.000952836647217865	0.00113324514687133	0.00660566927843478	0.00213645216859249	0.00229396165002943	0.00489382253905485	0.000859717594206663	0.00176213247132698	0.00048780860061108	0.00107486135708562	0.00100992928469214	0	0.000603862947724673	0.000641108557216739	0.000212987088413602	0.00131361300379615	0.00145036649863127	0.00851104813026853	0.00126407375230795	0.000880417229122743	0.00117437416679566	0.000721022418843259	0.0011249246658777	0.00060852401324749	0.00111392856426393	0.000932647738384873	0.000783109390923179	0.00190348108103502	0.00110816965358186
scaffold_10031_ref0030939_7547	No	0.0030992553513917	0.00168242679484531	0.00157013731317899	0.00268327657457319	0.0026157318818575	0.00348150838902264	0.00211259192933538	0.00787005776345095	0.00273571954195459	0.00206745420354404	0.00921771818821066	0.00224631415952332	0.000989755543237551	0.00171431014598219	0.000713744308802999	0.000534347253559188	0.00761628368206078	0.00153525657373098	0.00273369671136046	0.00308067704713412	0.013906770006992	0.0552598239811779	0.00140989760578909	0.0125195560158515	0.00899721177016888	0.00297729807831477	0.00393183080612592	0.00114603623205652	0.00113863856049974	0.00479244555198002	7.95401902676977e-05	0.00149515210708365	0.00256756559275392	0.00160347646451051	0.00342548471138311	0.00214974748398293	0.00184738143202122	0.007866792524931	0.0120115621593119	0.00388287398690974	0.00217481739809337	0.00206119833643862	0.00240673855549092	0.00321928215365015	0.00161868212425506	0.00312784527359346	0.00423763465391305	0.00195804482729541
scaffold_10031_ref0030939_7559	No	0.00656693500114776	0.00364423465664418	0.00179388177375979	0.00140747289299595	0.00783855479601405	0.00286377443853247	0.00174740781380696	0.0223625728624379	0.00166498024281386	0.00122094784366959	0.0245387068275752	0.00142076533274637	0.00198145699404081	0.0053530186797766	0.00191349124179472	0.00267237285053078	0.00184891273891354	0.00276445943541168	0.00208221155140813	0.000388095235860494	0.0240947510244132	0.00893597105121538	0.000419536542334353	0.00636034511924329	0.0024915739516686	0.00589175677084237	0.00383578351440403	0.00127996063561592	0.00158455731964395	0.00581914104570083	7.66653432146368e-05	0.00235887428265538	0.00180869764266279	0.00145804829062189	0.00467789519538956	0.00155852217980567	0.00208851515657931	0.0115991931961019	0.0181672131769408	0.00506212241237239	0.00311028641367743	0.00237912987706137	0.00195113102827478	0.00385181814475394	0.00208161841452159	0.00312760835557912	0.0034594847348419	0.00228497119170946
scaffold_10031_ref0030939_7562	No	0.00057570120156231	0.00287373077320609	0.00111039137873156	0.000515040479239196	0.00120655679785921	0.001854475496752	0.0011673031548758	0.00470365556271876	0.000551087308461902	0.000526843860417347	0.00181590566581707	0.000259003519585964	0.000229828188430759	0.00125647710591007	0.000552859187478682	0.000174093225100098	0.000440993374872302	0.000709494633522959	0.000481106228551006	0.000725533746796967	0.000492426680469998	0.00478026693174429	0.000556187193301739	0.00122882180839029	0.00468017817378583	0.000470889830793473	0.00117574440442822	0.000316083033780892	0.000553074829134956	0.000346973833993172	9.84520469816494e-05	0.000175426244232217	0.000634538430044406	0.000474661394534631	0.00086871837654625	0.000539206437780449	0.000656477753507211	0.00165333513728587	0.000435610272740899	0.00029440621440185	0.000403213565963279	0.000691087476433228	0.000519420889136354	0.00029120964470982	0.000459196378153225	0.000570464943235214	0.00129444214597138	0.000380009816255804
scaffold_10031_ref0030939_7612	No	0.000172695445482301	0.00037723505396444	0.000413854803763908	0.000474321413238832	0.000277581454516866	0.000279317046648354	0.000223961459535402	0.00014136706926168	0.000146134576921283	0.000295753272998061	0.00017160255556026	0.000246602357616802	0.000152258311560758	0.000425434632782158	0.000208076141805124	0.000465173533187196	0.000950417890305548	0.000659296085900191	0.000302303992440509	0.000274502144938132	0.000136244791939039	0.000514856312922883	0.000228712048418035	0.000245883336845298	0.000334177920078549	0.000577286726025374	0.00039639976669915	0.000268937020118401	0.000284084114911763	6.73732856164146e-05	1.74905380877347e-06	0.000234626930670284	0.000160595041272893	0.000194465067599914	0.000285383619332693	0.000167846282067009	0.000208864059740026	0.00020437845480101	0.00111101921056352	0.00065462612093809	0.000288652526222957	0.000230355822889762	0.000624634861316192	0.00020094330902168	0.000402838549669622	0.000263244958593435	0.000242496886609277	0.000146757101200669
scaffold_10031_ref0030939_7623	No	0.0033920875245126	0.00246639947020088	0.000882006353450806	0.00152984184052808	0.00358571862552422	0.002131297563799	0.000746494768545221	0.0052014430265416	0.00289452800085804	0.00109834942654247	0.017159573785475	0.00165468869113732	0.000930140197409544	0.00193240104314117	0.000429581243630527	0.000837536581248692	0.00132202232153633	0.00123475732046153	0.000968387723200378	0.000638276621521962	0.00688232289596835	0.00553667220522991	0.00077090433464835	0.00596176682267127	0.00181044198796933	0.00573397459452852	0.00289934478766243	0.000684715092956574	0.00105958736222144	0.00271723476219918	3.35515813717e-05	0.000799189593789317	0.000834166562618859	0.000167934904520048	0.00180604386027673	0.000995560611316525	0.000837108473116149	0.00408443792447965	0.00235699464725359	0.00228436210255553	0.00152844804980167	0.000928745745107751	0.00131589774366711	0.00189666743061244	0.00120061450651061	0.00108309812953559	0.00316882122110456	0.00156383102232847
scaffold_10031_ref0030939_7625	yes	0.00883184811743885	0.00265304711795686	0.00208300254205292	0.00171190812815336	0.0148572202031071	0.00651096873184478	0.00335980306939754	0.0057818989396807	0.00154188787867644	0.00326769763184735	0.0145917829678197	0.00262118996894098	0.00189024713224821	0.0021256393202705	0.00166498946483847	0.00159551639445221	0.00367619162756415	0.00218446203111443	0.00369371411749866	0.00231506402143193	0.00542276046203671	0.117627077503455	0.00135152683067026	0.0299367786900531	0.0163787121673123	0.00514883161981236	0.00651991022177382	0.0020256527740839	0.00209515258952375	0.00472102985556889	6.04742436789271e-05	0.00370458291393918	0.00491765728402569	0.00175298108775825	0.00494149801536892	0.00121246797230662	0.00314187194628883	0.0071166775993635	0.0137338345615084	0.00928778602499018	0.00213013983820359	0.00240849323667415	0.00171212369635144	0.00648748256862617	0.00197104287529799	0.00374855243141879	0.00336132419901819	0.00175920147586578
scaffold_10031_ref0030939_7649	No	0.00235413806837142	0.00506283221025259	0.00235841708578584	0.00146847988178145	0.00239938245770069	0.00237046557286137	0.000951450694480107	0.00390606493373633	0.00194002911504061	0.00155753422131335	0.00841351244925712	0.000834833113024783	0.000780251972255088	0.00363022297220656	0.000503568125572769	0.000908881046501772	0.00221317579452573	0.00283935805092158	0.00114209945334509	0.00121768189100176	0.0075321967944603	0.0068384704535157	0.000888826247794999	0.00279366598876723	0.00231156381621211	0.0014302785464795	0.00148161765875624	0.000922936334470878	0.00380636777492217	0.000487213764603305	2.00328973645887e-05	0.000827976891202037	0.00106130438235911	0.000550963491561808	0.00233965354206612	0.00124271204773826	0.00115923739818357	0.00333884422708617	0.00551291717961098	0.00226099543240492	0.00169672217585162	0.00194068456303264	0.00144315770449183	0.00126434640672796	0.00194469276928921	0.000884845688901235	0.00172961851130495	0.000767584744208933
scaffold_10031_ref0030939_7652	No	0.00402813023914592	0.00163707519582002	0.00245408077552024	0.00116520866690439	0.00447280446090205	0.0010798102125524	0.00140682841403711	0.00729098103897857	0.00170517803676654	0.0013914992508182	0.0207661822561691	0.00101257735099113	0.00205224749493248	0.00928310302961465	0.000572374898117441	0.000808922169372778	0.00368070865865447	0.00255968512286086	0.00456542429553656	0.00128907496068732	0.00487187162020734	0.00553125070417867	0.00108289509196605	0.00370134170921544	0.00237144696095626	0.00426586851171198	0.00101139372668972	0.00174284530800652	0.00309410672728821	0.000685090392209877	6.00760897887062e-05	0.00108809871647627	0.000683270218756838	0.000461276006895393	0.00292124917957861	0.00140548401789281	0.00112329648165873	0.00387010119114783	0.0180418714995061	0.00300964785872345	0.00124365594895507	0.00200266798207482	0.00123024093858651	0.00201921744151052	0.00220746765117344	0.00510551761605541	0.0025065329890055	0.00141388124185416
scaffold_10031_ref0030939_7664	No	0.00135345953852274	0.00171309503396227	0.0015550144980146	0.00154598419507085	0.00632042636141346	0.00285673469471657	0.00240831223780729	0.00244983749562153	0.0023902459602155	0.00253920290442302	0.00387079599241472	0.00255307493649647	0.00128617943245065	0.00676738916643699	0.00142932058384504	0.00122321455954135	0.00561210382715465	0.00125167909244436	0.00220930572217798	0.00147078704523086	0.0034233937884676	0.0320864558849217	0.00124216204536607	0.00668689736153733	0.0106563986004734	0.0027069784661813	0.00315898373969727	0.00106739549508481	0.00184223760748562	0.00143185687704706	9.6592662737938e-05	0.00138132678260008	0.00209060994530614	0.000996576290833209	0.00274148261293101	0.00121564802870139	0.00218718390546769	0.00206175802404833	0.00282408491918928	0.0116827016966591	0.00118028597390803	0.00213865351201338	0.00118467538727233	0.00167151904542277	0.00125444925496439	0.00199405642095935	0.00398598357253953	0.00128905966243144
scaffold_10031_ref0030939_7667	No	0.00332130123603353	0.00254519938415002	0.000952091327954706	0.00173125972784082	0.0029507819100158	0.00170348705592991	0.000906820928546321	0.0057369712080704	0.0021573608848951	0.00105153050102493	0.0149861258827734	0.00114048624204916	0.00135814964654733	0.00176032752765617	0.000397687466850566	0.00110621509107553	0.00103699244171826	0.00154622399509119	0.00097634741862706	0.000807523470541968	0.00877954007696179	0.00555207090780396	0.000608781955115928	0.004788880610013	0.001819340498536	0.00560871518122055	0.0021217799816142	0.000873261160035053	0.000915985491420672	0.00188670389209614	1.40251134005703e-05	0.000798498980632319	0.000795683685368385	0.000187330318718533	0.00220522117918641	0.000959632612511744	0.000756347751785875	0.00380111619118318	0.00249447741069295	0.00243639440493569	0.00151303823418044	0.00098114573958412	0.00166903472600875	0.00197105993775944	0.00148593163941275	0.00111855494414236	0.002971933223532	0.00193518011462114
scaffold_10034_ref0030944_27613	No	0.000546689820644503	0.000729198965240389	0.000562559979258274	0.000797456704334925	0.000495449159221207	0.00107239517705843	0.000400891647104746	0.00314703051335741	0.000954463409764455	0.000666599949084315	0.00564344142887052	0.000606815233206226	0.000531143810178226	0.000835321747887302	0.000364634818781249	0.000521795118447134	0.00164750414412281	0.000681619948544266	0.00118261085242433	0.000527210561075738	0.000799803023918635	0.00216128365164344	0.000290065001968442	0.00230290228746732	0.0012111606490157	0.000701425374551921	0.00132780471338986	0.00053814433591877	0.00053536137745755	0.000363155479487973	0	0.000410218877092354	0.000889658878156065	9.02474293029155e-05	0.00141056436303772	0.00071888926151687	0.000259560997040228	0.00237037987330103	0.00111106915829193	0.001594117730331	0.000908903488918476	0.000567123186431577	0.00141740394567622	0.000681517284647401	0.000629582113583063	0.00137554222459441	0.000636782101079027	0.000500250457285778
scaffold_10035_ref0030943_24716	No	0.000542483715804597	0.000333125193556772	0.000377288482452825	0.000228135224468652	0.000508824794555123	0.000346594359462258	0.00030265291931765	0.00214774682559002	0.00101268493223083	0.000512985172549384	0.000960732424260649	0.000409834552368872	0.000373515602616974	0.000508453529968071	0.000570088194920744	0.000301759791305664	0.00019993523923064	0.000393689080219079	0.00030593348724095	0.000286950962301947	0.000698564940993771	0.000575303647137374	0.000362211329428485	0.000458073710656357	0.000465445154492528	0.000772087111846834	0.000441365501693874	0.000359344408237626	0.000459324277238742	0.000503774271082	0	0.000300901719906073	0.000551759004107075	5.24008531691343e-05	0.000461842657226109	0.000554217458733458	0.00030557256442338	0.00272135006869647	0.000511697441956205	0.000367272676514254	0.000437890659170232	0.000417914080136369	0.000294701164832091	0.000384133959097043	0.000374752089301551	0.000404291917056648	0.000397132001693075	0.000258433092330362
scaffold_10035_ref0030943_24732	No	0.000205334801465248	0.000142935515806918	0.000216775713113061	0.00017577687540025	0.000353347001512477	0.000113744210180946	0.000193568364088799	0.000133796861118163	0.000288705022811398	0.00026989819064668	0.00011511637728557	0.00013614476669561	0.00012035573451867	0.000263814012380115	0.000291393736130402	0.0001925707041843	0.000116895200546917	0.000266126453823899	0.000239617846967827	0.000165799766330594	0.000152419738927642	0.000415194956939678	0.000183832041580177	0.000183249763349391	0.000388582332956375	0.000152746102325026	0.000389382854854483	0.000141243312697517	0.000158422260288561	0.000204887089309002	6.83489255479474e-06	0.000107709463077434	0.000414331638038568	3.90389135391065e-05	0.000149877983363108	0.000152116021519329	0.000175981177240642	0.000194343441191902	0.00029357042789631	0.00020162913787463	0.000158762039827028	0.000193473339844272	0.000250487824413943	0.00018470853111453	0.000201783641186223	0.000295953366262932	0.000430304485109683	0.000179192460095223
scaffold_10035_ref0030943_24756	No	0.000962759175214632	0.00014621078887191	0.000837899430078293	0.000481380954224004	0.000997762140506237	0.00190657181197506	0.00136572684098281	0.012342410900211	0.00246719911325187	0.00096607373771939	0.00297801855398438	0.000800192860843123	0.000957255663859692	0.00091145478099092	0.00167978109826674	0.000739521292339058	0.000595835320560848	0.000596604685284169	0.0005361327452915	0.000725901030959451	0.00208094114443291	0.000792509961705412	0.000902132027908857	0.000907698026701343	0.000514669182566547	0.00316726514333649	0.00115381092843772	0.000830211730027619	0.00121840203884981	0.00167055296874123	2.36843453036732e-05	0.000534733881637004	0.000592488038194917	7.72273162854377e-05	0.00221227212828456	0.00109787794921409	0.00130083767342616	0.0109675138746406	0.00146460687883246	0.000683888149120632	0.000811381442461908	0.000851248861812066	0.000526083163316975	0.00129950209425408	0.000670931900320623	0.00046038174614691	0.0010723526946754	0.000675553347276908
scaffold_10035_ref0030943_24772	No	0.00020079282272594	0.000154970027102188	0.000201781851462787	0.0001437993420293	0.000302672205264526	7.33654109934563e-05	0.000145378614474852	0.000128337304717935	0.000286721871593258	0.000170606651252455	0.000103872665044102	0.000126889845266377	0.000140624773069094	0.000140014449251474	0.000236789933864328	0.000130311905094136	6.84544087324309e-05	0.000222783368431345	0.000196648522922111	0.000125360787636295	0.000111175930428267	0.000435048763328034	0.000131424940354388	0.000150323613056978	0.000395025545629882	0.000136965349015449	0.000295532586568536	0.000121918428282225	0.000121518169453565	0.000156068482138479	7.92322348511847e-06	9.18211867777658e-05	0.000387514812290708	2.61228237843151e-05	0.000121386719853664	0.000137092215483912	0.00013039397761672	0.000192293187465398	0.000255392781846454	0.000170922761262455	0.00014906028650706	0.000164434593348681	0.000176220243277601	0.000155923229891131	0.000216260588521406	0.000237970987285814	0.000324870568402582	0.000115453038949016
scaffold_1004_ref0001980_22108	No	0.00393343457447732	0.00279305757486943	0.00325979075740993	0.0011065506468641	0.00250442504503941	0.004138099246384	0.00855645793992165	0.00321773976176552	0.00321504184672695	0.0142945356134436	0.00210156970403193	0.00125955469803255	0.00116893691790495	0.00228994813118965	0.00160400392888546	0.00165620832716915	0.00136764413437352	0.000810450279164923	0.000943902956498869	0.00853778534611627	0.00196026083946628	0.00376190987371798	0.00259819227891543	0.00323488793627203	0.00536095934026956	0.00165945323972928	0.00696216204386285	0.00205327209908461	0.00215374309934431	0.00191755941438265	0	0.00159113127404456	0.0007166503584063	0.000588743939902913	0.00601413682995741	0.00857337822945037	0.0112213917306965	0.00234510312613987	0.00234473024070216	0.00265620794833176	0.00321713081465471	0.00389115745766683	0.000904372569106693	0.00150321600758896	0.000910198502772144	0.00079364953314824	0.00219512150603724	0.00122714087713261
scaffold_1004_ref0001980_34661	No	0.0019484293628473	0.000670952329408841	0.000885075585709528	0.00101648691893316	0.00242189491036111	0.00200763680604599	0.00146562160616153	0.00154098346720929	0.000979809563492941	0.00174642990704807	0.00120131215978054	0.000953880418479785	0.000940608808696283	0.00405052630858422	0.000925628395638502	0.000799495664096354	0.00286923168931437	0.00102968995377668	0.00301354243248299	0.00117653293406374	0.00311415345965859	0.0087720154415984	0.0014738355985243	0.00158924090115922	0.00195786244095351	0.00462464316115322	0.00220924843870657	0.0006324528305145	0.000661131331728839	0.000540988004656447	5.02778955025727e-05	0.0007723209718924	0.000332261417259064	0.000288769383702418	0.00178883233946911	0.00113999740001483	0.00141925281534504	0.00213878521697321	0.00138965304424513	0.00148727336363223	0.00113163861505979	0.000886180742024193	0.00124225527085548	0.00127876867874959	0.00114374580897415	0.00197121992594638	0.000773435226859859	0.00115233228891594
scaffold_1004_ref0001980_38839	No	0.00238936231854277	0.00162910286465696	0.00204237376758006	0.00327444317453348	0.0135079284112017	0.00332540339800002	0.00192074636169909	0.00185344655879956	0.00130140039645832	0.00266487071694752	0.00222428748203783	0.00175951888923651	0.00192474551907482	0.00169228492196403	0.00129662756920419	0.00168933995229244	0.00256803076213431	0.00201053808000583	0.0047417265177728	0.00248807531366842	0.0106640994287639	0.0149884034270053	0.00142608001297992	0.00324887981832747	0.00519277385202465	0.00834851352066543	0.00251059355071207	0.00121077238473578	0.000907372309536611	0.00173445820786437	6.1912676248993e-05	0.00160302609782895	0.00122205428298544	0.000700694058156554	0.00356022564678563	0.0016344962176088	0.0017104880014077	0.00146851628605819	0.00281479047462741	0.00221468514552619	0.00181756101190826	0.00147624770641578	0.00232134021788654	0.00165769114234348	0.00177884123410133	0.00402005118614083	0.00202918200174187	0.00109742645651533
scaffold_1004_ref0001980_8645	No	0.00161182721268938	0.00186119814686753	0.000784230487493807	0.0012649648218166	0.00369562673178564	0.00161492235433533	0.00813332754263936	0.000929924908508198	0.000994041370340066	0.00178995411116383	0.000753539631141658	0.0011156912645771	0.00108833221758232	0.00209894621181035	0.000790253678590622	0.000885911528896841	0.00154419633480546	0.000762531902528326	0.00162016686901074	0.00692430587221177	0.00256032130230422	0.00912235758295796	0.00136650100007499	0.00171867948061305	0.00492767851086564	0.00209086269505475	0.00159854816359532	0.00153592058252061	0.000617583596488362	0.00121775882794372	2.75121846601771e-05	0.00428387146401975	0.00211155637318852	0.000502331537069137	0.00124437130895363	0.00128880590747861	0.00666483646163983	0.000772208417690555	0.00182979958380862	0.0163973016333401	0.00122770897571131	0.000863203259625792	0.00133821416076629	0.00165771585536811	0.0010084046351526	0.00117367079159657	0.00289227752274919	0.00326906711487584
scaffold_1004_ref0001980_8712	No	0.00166805255643927	0.00131614912637849	0.00170719797926849	0.000792095905052534	0.00298585192478242	0.00190795337673034	0.00960349722744107	0.00107775227360475	0.00112771495573945	0.0015844547081154	0.000962425395331184	0.00114201378178027	0.00102747468441458	0.00193847148615567	0.00105199540234536	0.00102181716452779	0.00109116035947449	0.00152907390177217	0.0014195027260723	0.0158192692185716	0.004102186715013	0.00694655503832241	0.00301170858358644	0.00233837107588643	0.0058610471443768	0.0032615875182513	0.00229172260602989	0.00196435838100895	0.00113129776538456	0.00106804367622335	5.24245081598717e-05	0.00190392389919766	0.00138899129647935	0.000492314495168588	0.00412868028768225	0.00217193493348745	0.016686436910679	0.00130482153586389	0.00138475895865862	0.00171620221911421	0.00159973661337673	0.0020591126979138	0.00102576301491344	0.00211969212414538	0.00165250882150642	0.00122940870978642	0.00236756321536413	0.0014869299641111
scaffold_1004_ref0001980_8757	No	0.00252847806168804	0.00261359804242789	0.00195426978932256	0.00189365470954724	0.00311045338437575	0.00872753495632212	0.00313668362402479	0.006674357452542	0.00187180836621723	0.00219668503859092	0.00573807044833563	0.00164643666200193	0.0010762909633071	0.0017721527985421	0.00173328803001924	0.00156301038391494	0.00277896386166679	0.00310072550301952	0.00192460969912805	0.00321260971022714	0.0143836934789455	0.00647195372766585	0.00188682096343682	0.00642055808210704	0.00309122583819948	0.00359676232743619	0.00727916766427819	0.00152949484815042	0.00193505059825635	0.00388431285900556	0	0.00159409724661383	0.00222049048194154	0.000652274759036629	0.00253612886755352	0.0021818108438997	0.00348307276628609	0.00437251175143637	0.00843790102134062	0.00356496058882813	0.00212621342175022	0.00238837360405669	0.00204165079578655	0.00159068717383262	0.00304428200962796	0.00183282304614139	0.00472386312190445	0.00274299705877727
scaffold_1004_ref0001980_8768	yes	0.00330948066969541	0.00924202104346743	0.00242884175526553	0.00125700114570249	0.00500902892431902	0.016437327972332	0.00238330563276201	0.007333160926985	0.00218251762137411	0.00216771066229769	0.00488049093944467	0.0020444248900196	0.00405526361017276	0.00546083223265724	0.00903822667357586	0.00395758024123173	0.00613452191584828	0.00375398453627277	0.00202982313601549	0.00483273708950377	0.0348200553150787	0.00939830900577642	0.00153486984412647	0.00899614258568219	0.00263041733437112	0.0055853692277149	0.0105656794234349	0.00468817748328364	0.0027071703792003	0.00318111402064111	0	0.00489034606590546	0.00349321878395119	0.000273741170177949	0.00288823729184701	0.00170499947531665	0.00228293208221205	0.00605395957512864	0.00903801971836551	0.00331305116608917	0.00223007492797068	0.00328656427097194	0.00158483996362602	0.0015767466522681	0.00457333617463905	0.001758870206698	0.00218409379854083	0.00226239391652447
scaffold_1004_ref0001980_8806	yes	0.00282362322086534	0.0094021553192531	0.00257861092661996	0.0015768573607211	0.00451815746519818	0.018328296008736	0.00213309797136041	0.00691943823294726	0.0023082890675474	0.00221741690989968	0.00468997304106227	0.00179183052304608	0.00320513720885534	0.00462117657987017	0.0063139986285278	0.00369373597626019	0.00487263591977052	0.00365676223771805	0.00188275678290187	0.00518446108789362	0.0348367083529977	0.0101257333442369	0.00110179991239019	0.00825022820068388	0.00252266936497532	0.00559588654271751	0.0116688323122895	0.00396651073968301	0.00237787073987813	0.00360800602106935	0	0.00424470460249132	0.00392251313525832	0.000710661467027407	0.00324294520888232	0.00157762942716779	0.00239529151881102	0.00588146504606042	0.00904163505840185	0.00330696492674365	0.00254791235065739	0.00332116047130928	0.00153122968988826	0.00163481563943565	0.00421490644010067	0.00171818211273229	0.00167973865071053	0.0017104205765428
scaffold_10043_ref0036340_21001	No	0.000976895816206444	0.00410844746500264	0.00141521115697972	0.00118461263328068	0.00215307098506164	0.00561699791304808	0.00348435099864005	0.00158579509990394	0.00192104434149371	0.00153968166755966	0.000926360690245743	0.000741970952177824	0.000960281687618994	0.00133114782463469	0.00150019124725361	0.000891887717625351	0.00132080450653814	0.000909042673149873	0.000982799537443227	0.00384334545095886	0.00105894965363409	0.00381087509415985	0.00178999480777049	0.00181945978660726	0.00541360337315111	0.000768891129758484	0.0054181600004757	0.000620799806308535	0.000907547359199098	0.000434583263054568	2.65195026404595e-06	0.000754402415998126	0.000697795325201024	0.000738724181432683	0.00450245274718003	0.00302448007907856	0.00466374989847903	0.0021370899402952	0.000946690765277321	0.000998461501860882	0.00111430721159581	0.0010402661244086	0.00111226382345567	0.000736036385966805	0.00116418529838711	0.000897361295773896	0.00126728675363598	0.000603003941884575
scaffold_10043_ref0036340_21016	No	0.000840205874833639	0.0043105297181165	0.00129121535937486	0.0010242010076553	0.00207699861928322	0.00537809362031907	0.00328837910648431	0.00179238551997711	0.00171736031792358	0.00166760772215689	0.000965747684856063	0.000727768039474019	0.000936280757454	0.00129370434526345	0.0019858389686242	0.000759301354588657	0.00152508462650233	0.000668706529956847	0.000713814428132379	0.00363097336798828	0.00112395229922815	0.00350158410351546	0.00137182826236213	0.00159068911519756	0.00445504273124986	0.00062757365914614	0.00507509970379023	0.000689348916046348	0.000844781485775071	0.000410830712686374	6.185007293233e-06	0.000681945458845479	0.000620437854851152	0.000890810853561923	0.00512640445675935	0.0027658482426027	0.00423876489810643	0.00171672352039932	0.00096032602503412	0.0011464186172802	0.000879105179498834	0.00105324941963087	0.00106129688301552	0.000625187271573013	0.000875070791044487	0.000731822435898534	0.00119364442756376	0.000590008559761482
scaffold_10043_ref0036340_21376	No	0.000132476218640564	0.000280620436820874	5.74179314988237e-05	0.000241469645845476	0.000378651922571095	0.000398617113723664	7.24724894574849e-05	8.66118805361321e-05	0.000106977607429359	5.30629931576935e-05	0.000141556250746546	7.36920836444537e-05	0.000109818706527115	7.52995813456256e-05	8.9017162256863e-05	8.04185889293413e-05	0.000177174213780285	9.35560954991029e-05	0.00021412187104807	0.000121557129035654	0.000141010869408233	0.000180803376792308	5.56480387564593e-05	0.000353452451449504	0.000464882891527246	0.00011331449772861	0.00041035434920619	4.75665311359146e-05	7.07343517267021e-05	7.96385527359583e-05	2.43642419950939e-06	5.85578100933517e-05	2.86241553587159e-05	1.94146006021399e-05	6.92232819957254e-05	8.43654993973952e-05	4.59945855488208e-05	7.89780941647471e-05	0.000195943765275499	8.26948480826849e-05	5.97419592503769e-05	5.84659848304807e-05	0.00022080478867473	7.95236967240425e-05	6.40594763605337e-05	0.000189223232178033	0.000102020552842288	8.16852144200903e-05
scaffold_10043_ref0036340_21408	No	0.000406343122538558	0.00204966710461034	0.00250237407578141	0.000896596941251859	0.00458267940179807	0.00597258936405138	0.0174826084975071	0.00135270585195308	0.00221646873442641	0.00543480766791133	0.00197375833687452	0.00078694596948865	0.000371869572483458	0.00137367276285863	0.00118139196182374	0.000513016721439349	0.00210170353365427	0.00460023330878118	0.00149317020979358	0.00462086770946339	0.00689733313526449	0.0304967273716995	0.00362229640082712	0.00270569706508122	0.010431701599923	0.00260665125960347	0.00685768213822433	0.000885876379794774	0.00177382664593481	0.00174609626314107	3.56815256998538e-06	0.00106003334101979	0.00228936290312175	0.00271549407563383	0.00776831538572813	0.00191340174827135	0.0103225492960125	0.00193473916007294	0.00140303098550574	0.00247494433501746	0.000779848942471787	0.00233078427455165	0.00100289484473358	0.001015326522921	0.00353709804331305	0.00109628780314021	0.00277515528582525	0.00121372531356138
scaffold_10043_ref0036340_21557	No	0.000159752475917634	0.00100690822641809	0.000716325934226489	0.000642161590142246	0.00263327907374304	0.00199840478463984	0.00565614409792305	0.00106167096401939	0.00169319554369923	0.00263109422591948	0.00105329011075228	0.000436550633777515	0.000263135628766072	0.000982101769383185	0.000162190161189262	0.000236654549692765	0.000981302498507706	0.00156243612856156	0.00058681150174814	0.00206929623771013	0.00179496469658464	0.0089926406002449	0.00147570745486504	0.00165930817849995	0.00212346833468848	0.00131568641665418	0.00222182722103951	0.000356760332741852	0.000427141169582742	0.000528818886353172	4.27334538435094e-05	0.000739426690793157	0.00032566790495771	0.00106236741637795	0.00399503907165296	0.00179104130760789	0.00470774186132816	0.00134218742807036	0.000871134086109352	0.00106400288040365	0.000446721891329733	0.000812691030339533	0.00051965868661106	0.000259277254144077	0.00143068976053502	0.000418048198962749	0.00172743781965722	0.000827983851699656
scaffold_10043_ref0036340_21559	No	0.000157247263990297	0.00082813330576306	0.000711795085897804	0.000503212420359932	0.00226281334555403	0.00179633166498427	0.00503344286555707	0.000927123653851223	0.0017169474549959	0.00228840898191545	0.000940174980882319	0.000224489967242595	0.000160287406764685	0.000851771055826496	0.000271869954814135	0.000147141627284283	0.00095479253725089	0.00154022570590622	0.000401021037862039	0.00176316109756471	0.00170007433576426	0.00906264957265594	0.00122666386748935	0.00181919210265731	0.00212562272076996	0.00105606182945024	0.00199253048248432	0.000400174313626709	0.000416520325776982	0.000530528868011859	4.40392571946157e-05	0.000490076700666168	0.000305997142910434	0.00124682890059174	0.00369305091804502	0.00209073664589285	0.00380976764796715	0.00148991287627926	0.000757495129891453	0.00102858861915319	0.000432883439027191	0.000863770458819813	0.000537240239621146	0.000257740417549808	0.00129888234220076	0.000434635388903578	0.00147407785811982	0.000748931559391262
scaffold_10043_ref0036340_29299	No	0.000591988568081033	0.00118229199375956	0.0012369540969385	0.000622626629731097	0.00131325311018142	0.00175831010808949	0.00116333064529361	0.001550441069611	0.00118717096525383	0.00106886183186479	0.00112771374419839	0.000402549853037121	0.000533074081476187	0.000905438003570074	0.000362694686586619	0.000492532994220427	0.000960957593935387	0.00169686191855589	0.000558161377256654	0.00059262891257198	0.00104236226152245	0.00728050829412504	0.00088382863938492	0.00108776557283826	0.001911477881809	0.00161397956933455	0.00135191010824131	0.000925495754634627	0.00131965353196612	0.000637847753824275	4.00317803663245e-05	0.00101796869723569	0.000712465687538215	0.000172397945282359	0.00106048509941336	0.000962944565492215	0.000823891239809604	0.000515645997051286	0.000915032354896182	0.00111617743061979	0.000615199800965544	0.00351521431597629	0.000596495227832047	0.000501429283438289	0.00157610805470695	0.000462013904254725	0.00118837322840126	0.00070956217922222
scaffold_10043_ref0036340_29300	No	0.00109290633223834	0.000345116205159088	0.00040446862300004	0.00068994294013051	0.000765805286796415	0.000430231373671158	0.000908982293009258	0.000374084115894317	0.000527673000307791	0.0016887419355944	0.000392563492718475	0.000523135197352316	0.000409715219338076	0.00175590446788912	0.000333173661502114	0.000315074493302626	0.000852939288152339	0.000207924953055896	0.00158943192626809	0.000705436579592382	0.0011991007786597	0.000952911736226464	0.000881237119697438	0.000360710168363506	0.000458446325219261	0.000974713130173144	0.000748206785503426	0.000290606052542037	0.000357690553255135	0.00081946113459249	2.74843011551291e-06	0.000491202181957942	0.000193155365919458	0.000106087713350109	0.00144739502318709	0.000606008604092544	0.00064411339561154	0.000326225431407313	0.00169932372093343	0.000987611482214355	0.000615353933623911	0.000376066315171862	0.00054877288508738	0.000743281404617114	0.000211789058455636	0.00202465784942868	0.000601136082912916	0.000627179837760108
scaffold_10043_ref0036340_29319	No	0.00160366673177851	0.00203085205379054	0.0249823360058208	0.00057069174868109	0.00165134968684054	0.00328388390764008	0.00683161107534334	0.00106019623881113	0.00272512611256005	0.00405634098196611	0.00187939015410118	0.000988916319451943	0.00128588377774098	0.00141661867892048	0.00174357751200112	0.00186945497023027	0.00153727132198343	0.00362813742434391	0.000870549906001421	0.0019589258163626	0.00127924982750622	0.00335728708243963	0.0027258882689657	0.00256238098049936	0.0062670660945544	0.000841692046849728	0.00608480766288361	0.00768391448862405	0.00593086970825171	0.000947160465000963	0.000158486691100233	0.000829356765642979	0.000899213379275726	0.000444008191889958	0.00345475712680552	0.00221387951337355	0.00462532280290213	0.00156658560509694	0.000958507928723667	0.00128547353409587	0.00178904552898083	0.0161353358235915	0.000789881879300165	0.00154012027879994	0.00465377921452585	0.000708369916621989	0.00138368854800512	0.00215394427878495
scaffold_10043_ref0036340_29355	No	0.000631193271501621	0.00121928561632325	0.00122059221143663	0.000586186542180298	0.00125683104027137	0.00168853783978986	0.000998394243052149	0.00132219496966456	0.00106632263261559	0.00100377142196672	0.00100742204936747	0.000433769171613131	0.000594741351257974	0.000825644435097538	0.000369845334958375	0.000604065075774644	0.000954069735740772	0.00174221625663527	0.000554298907732397	0.000692924492523398	0.00118976599594439	0.00729862596884994	0.000694076499552371	0.000976980542869961	0.00189518301757381	0.00146769810987301	0.00138856915044642	0.000909719187491041	0.0014132142121468	0.000588422058228896	5.02956626207445e-05	0.000990865500851034	0.000678062221313922	9.49370925327184e-05	0.00104545589709971	0.00102081317433346	0.00094725147120181	0.000518708641512299	0.000779723276825545	0.00118692477684083	0.00052310454061621	0.0038867728888187	0.000556245958849503	0.000433623973797063	0.00155722372524836	0.000401258044113676	0.00123986614235555	0.000575469179703397
scaffold_10043_ref0036340_29505	No	0.000333056526969263	0.000612067130803467	0.000486495948640931	0.000395886100990886	0.00103253709370848	0.000632665307124322	0.000600533726088063	0.000892445407597741	0.000951643109591145	0.00051910159381806	0.00283546712309593	0.000650586654526737	0.000434088684980317	0.00104145818271963	0.000359867487345694	0.000673774591169278	0.000501305693517928	0.000495022574679243	0.000361106911468051	0.000743380883628139	0.00114330730335148	0.00197744438697063	0.00174255531220432	0.0024975743153874	0.0016706055204465	0.000485051123133447	0.00084893730392944	0.000769023955861127	0.000397700762971966	0.000789807827014251	4.61477742477622e-05	0.000827603406180382	0.000350434211265236	0.000398871103035617	0.00064910999425064	0.000622067466243756	0.000812664402004121	0.000519924302418751	0.00140179385336922	0.000805353676322187	0.000488159863461871	0.000534396933058075	0.000392848388580718	0.000435204312120625	0.00056541931812617	0.000401490092547949	0.00188165607353294	0.000463724327264617
scaffold_10043_ref0036340_29513	No	0.000384841270692854	0.000946149508527262	0.00110966997494826	0.000399203849131078	0.00144374756661378	0.00110484902775636	0.00116627307656385	0.000839436634778686	0.000842380626786781	0.000860568951200871	0.000812762030171038	0.000394973866585698	0.000610937103724215	0.000919991693826274	0.000391044739934018	0.000699890348363149	0.000691366451852975	0.00135537630052395	0.000429458770152715	0.000583014652278258	0.00129811121012024	0.00300971708950178	0.000577525695500751	0.000702300015871656	0.00087914783989539	0.00153953041422305	0.000634111627651008	0.000970705703203735	0.00129788320891329	0.00056831328096224	6.91234648896509e-05	0.00110983378468616	0.000588639936405969	0.000136016526104401	0.000803454834262347	0.000795813355589405	0.000939388165062522	0.000412615685493315	0.000763762027907082	0.000915865985924468	0.000569214332293123	0.00405721539786483	0.000414605317141981	0.000269086588905286	0.00120426680634467	0.000338106154377814	0.0011707124654077	0.000484767674039506
scaffold_10043_ref0036340_29551	No	0.00234349044878122	0.000457568630135485	0.000595480989241781	0.0010951737703361	0.00195066120943165	0.000674860982729683	0.00199653459279246	0.000595609552332465	0.00236987621267157	0.00578705655542084	0.000602452488050399	0.000665887912226409	0.00059292962148971	0.00257625713955569	0.000479227509424898	0.000386480295554433	0.0014969210059576	0.000429343991528676	0.00229198330246939	0.00164298283921244	0.00160471683614133	0.00136857661306467	0.00264463906642303	0.000553884290648841	0.000729096874826387	0.0016280741946723	0.00165775961072896	0.000516487653574967	0.000593126808814824	0.000925604595319269	3.28764424661938e-05	0.000585955591081646	0.000138869022881908	0.000142694548200693	0.00399643468545555	0.00121873409123701	0.00105210285460374	0.000586525508210121	0.00228421567740834	0.0016547735891535	0.00147238467357101	0.000625892406447323	0.00112446162791637	0.000901693808012214	0.000552893328612677	0.00354667363010992	0.00192509066769171	0.00110338397090136
scaffold_10043_ref0036340_29555	No	0.00031004256556227	0.000634492277727258	0.000472389834784592	0.000313062416194407	0.000750195939463012	0.000595215642083099	0.000537443009864946	0.000695137426881685	0.000863185495713046	0.000377859103204428	0.00308217832013818	0.000511122236607819	0.000374578018265577	0.00147267643432298	0.000363241920373787	0.000520370177760451	0.000527630772788233	0.000459808188871718	0.000418213085598705	0.00063777670673224	0.00103872635728748	0.00169804504251226	0.00165280894732891	0.00272984211782523	0.00160388871986857	0.000458875646722832	0.00067328583862171	0.000832666919692004	0.000374581005311832	0.000601899597881842	3.25535857756106e-05	0.000734871760039229	0.000257176953323039	0.000287299503126969	0.000540911791334669	0.000528046631666715	0.000667910847181366	0.000480068631265114	0.00101604308627663	0.000735553537201154	0.000414515613278922	0.000537343552007256	0.00037838518508695	0.000317916256680297	0.000525486208450057	0.000356237555602537	0.00162816123822111	0.000364457330258119
scaffold_10043_ref0036340_29557	No	0.000535232983395739	0.00172000241725259	0.00813682176773201	0.000790056537426281	0.00134142698109223	0.00264779159599182	0.00720128877633317	0.00125053593666059	0.00174559436245382	0.0040559207497299	0.00170410524211515	0.000760987051221336	0.000930471095658227	0.000980671602762651	0.00151165317496918	0.00100495356435365	0.00126779331814281	0.00336279760484433	0.000852612188690208	0.00110779340439905	0.0012036726745363	0.00447644584973918	0.00397031771670144	0.00178606933620643	0.00947618280825486	0.00110482158651081	0.00283781702240482	0.00236967457580052	0.00163349174716869	0.000843499331364262	3.51639811356653e-05	0.00064357378153218	0.00101925148238734	0.000250686005592491	0.00155914732039491	0.00311080773834805	0.00536966476743812	0.0012034357159595	0.000598866035537285	0.00109041385394148	0.00114303076918042	0.00422154860505724	0.000852041171422785	0.00111556465780482	0.00309058418861494	0.000784771055659957	0.000680907971395947	0.00176932103050826
scaffold_10043_ref0036340_29562	No	0.000370135893231853	0.000552896534884258	0.000503377895372815	0.000297813100444045	0.000819588914702581	0.000586277154844913	0.000504251628937768	0.000855937025048071	0.00087799898930928	0.000414936637043973	0.00280631376047416	0.000470220332273802	0.000448560539042711	0.00103530459335175	0.000386804798614618	0.00050269823937445	0.000427563932207416	0.000612453293099494	0.000392385545368729	0.000621425121204623	0.000980068372745462	0.00178784199739109	0.00154467612050675	0.00285500112233483	0.00158477347901971	0.000483834175720427	0.00074175782579127	0.00106986742989631	0.000417623421934206	0.000702016737362154	4.00618236201564e-05	0.000810985355649713	0.000456602228674525	0.000387397798960555	0.000568330229780758	0.000543278425403901	0.000652207778757885	0.000609311042868816	0.00112758104707278	0.00082748138833677	0.000466816053904597	0.000683859578780589	0.000336475485804859	0.00037425677050404	0.000620004674270009	0.000348150359866347	0.00153289189120177	0.00042271786504263
scaffold_10047_ref0036344_15403	No	0.000718377699387116	0.00041365900362123	0.000361105607332732	0.000737274102115102	0.00141828055735352	0.000636835063418608	0.000877908035516384	0.000494756193657348	0.000336205314263554	0.000288488215757825	0.000579009385785511	0.000383381638278547	0.000597587950398128	0.000684188972556905	0.000383182376881326	0.000634450327741525	0.000741143833380431	0.000572806498872321	0.000979815723373502	0.000825182768475219	0.00119594863944185	0.00108109591015332	0.000381791734398473	0.00027261205529087	0.000693816381293269	0.0010642553174307	0.000805822648827431	0.000333868978390805	0.00055739837914312	0.00174568099273848	0	0.000478565497431231	0.000195947750664613	0.000107297411001933	0.00141433275509001	0.000682310348437635	0.000866640896598599	0.00053969368729013	0.000435494052483833	0.000444415973388324	0.000494528895543797	0.000396333739121822	0.000858380102701088	0.00107866155395756	0.000750145241708115	0.000640496847691039	0.000589353448442799	0.000467044904596309
scaffold_10047_ref0036344_15409	No	0.000883844736690524	0.00160620254491319	0.00138299723858517	0.00273512553914461	0.00327876209052532	0.00378960755851817	0.00489028987944115	0.00244302539695067	0.00170672617828989	0.00563382957313352	0.00123640492428049	0.00133276727339498	0.000662008584689671	0.00392550102022251	0.00109757220473232	0.00067536774732976	0.00557392105870569	0.00143934477394615	0.00206586344399549	0.00333944149484717	0.00863749601345562	0.0376456299630068	0.00291357969260003	0.00145266605135323	0.0146643186433631	0.00145188962176246	0.00423740932638391	0.000985999604733053	0.000754695096810641	0.0011713072657634	5.1269676776401e-05	0.00124088774777318	0.000450759701839746	0.000452632616118506	0.00701289928871971	0.00397180935376383	0.00414792818175199	0.00257532146604031	0.00281028079374247	0.0110199450034198	0.00186809226207843	0.00128260705434691	0.00270577027294413	0.00173256746936195	0.00168056898571037	0.0018019323625395	0.00295692673951356	0.00106689004525437
scaffold_10047_ref0036344_15523	No	0.00111352828825975	0.000756991283255718	0.000561877554415072	0.00121209933920255	0.000789736448498644	0.000891865401433112	0.000805696645223909	0.00301370710894333	0.000873720976753636	0.000690262456604076	0.00179131805349981	0.000502871224388083	0.00129076289817453	0.000874462374841607	0.000668052124805793	0.000673331908076599	0.000767083704902562	0.000932060404728953	0.0037438259187518	0.000912397429879547	0.00171792696297264	0.00295839055790721	0.000966879330897572	0.000910587398013959	0.00196451816260542	0.000491003457272521	0.00113134705387716	0.000414185563711372	0.000281146220394314	0.000432596155290456	1.91676943476471e-05	0.000676958715675462	0.000333584060547638	0.000109702011829897	0.000923135353974058	0.000549694431272071	0.000689748413472119	0.00134260153011728	0.000866019994646549	0.00115191070747337	0.000723825902879981	0.000826402720552603	0.00109709525985927	0.000726041205561295	0.000683361315351552	0.00269581377441459	0.000859239772072738	0.000366091115343784
scaffold_10047_ref0036344_15579	No	0.00251297839534466	0.0014197314737861	0.00116057758466239	0.00109601570805521	0.00206565278018434	0.00264459717194283	0.0033663754057965	0.00123271221592853	0.00101857866699062	0.00216789776659064	0.00126933746002294	0.00154721207242003	0.00118854129617946	0.00194118843645206	0.00191405941087655	0.00121435142318963	0.00192669530957835	0.00145252755849049	0.00160429758704333	0.0122782999848009	0.00155749921220696	0.00528111138729131	0.00175227622289974	0.0016275516420928	0.00844247143468838	0.00113777401867087	0.00195659402582453	0.000907832370348518	0.00183211224069339	0.000936278148349626	5.90483658902925e-05	0.00098956566422705	0.00114371552615582	0.000515052618772148	0.00114957297699729	0.00127085120129423	0.00214725483382323	0.00108296425243401	0.00118339351624018	0.00138160451427619	0.00134494777316108	0.000970562550916902	0.00183121570535461	0.00189902018584505	0.00142776236263198	0.00189754130496665	0.00117960584449668	0.000870440192908678
scaffold_10047_ref0036344_16857	No	0.000136049813997261	0.000113341685121099	0.000162166828310186	0.000110345738918736	0.00010924645455972	0.000134468460667386	0.000128870076579749	8.55093224565464e-05	7.66555455626226e-05	0.000164994047196494	7.80992824998358e-05	0.000103675064665571	6.02752159716108e-05	0.000179467635889213	7.7593864286046e-05	6.64810307802667e-05	0.000216610705919666	0.000153202388336851	0.000109466735763288	0.000681241818522105	0.0001706822277252	0.000392429398354531	0.000172208209808015	0.000114722924217081	0.000481475179950927	8.97238908243218e-05	0.000112966867493682	0.00011025300359691	0.000134173282926545	9.51774116995446e-05	9.93425509082313e-07	0.00014215110897883	9.49076636803032e-05	2.32475451208931e-05	0.000111156301538147	0.000102736856186524	0.000114396108478584	9.23430099140196e-05	0.000101153970237169	0.000109245637060847	0.000183025548338696	0.00016909607338745	0.000120880796997107	9.88524361169348e-05	0.000127722053337953	0.000121843992929541	0.000201883668650491	0.000147546777979416
scaffold_1005_ref0001979_133710	No	0.000131110252985551	8.86272777654054e-05	0.000116135824826708	0.000356152233612291	0.000112389904403722	0.000105109684443746	9.46496280053344e-05	0.000273062653706356	0.000105558194904193	8.2127641121148e-05	8.5558313660368e-05	0.000105915573620116	0.000354151547763144	0.000172104566002194	9.88239696655577e-05	0.000603029825794198	8.54777068900179e-05	0.000104121057685943	0.000122754579345984	0.000105994051758388	0.000168897864613115	0.000107099047319889	0.000151338350888023	6.91060243223305e-05	7.38970006462911e-05	0.000204665254343607	0.000106536689490347	9.22706896500298e-05	0.000104094373803845	0.000374590007216092	1.89320963647165e-06	0.000129406206151504	0.00029641228380818	3.11311721934524e-05	0.000118464983494945	0.000142038743656275	6.53417206232262e-05	0.000186914905513383	0.000397447854033965	0.000285254057598137	8.34200245995144e-05	0.000104226426005128	0.000206925859207581	7.67497445953519e-05	0.000108693593152148	0.000103132529341867	7.99099596920144e-05	8.00617092737994e-05
scaffold_1005_ref0001979_71902	No	0.000450323811914507	0.000645177950070662	0.000461182399662459	0.000837111177781721	0.00132915542954779	0.00145471944855073	0.000420809767854176	0.0006454446459437	0.000367890756256827	0.000430087237202885	0.000665823880714043	0.000659320232933168	0.000577793460179065	0.000743792712824654	0.000732485845414555	0.000434537188741941	0.00100266053309495	0.00274102892617123	0.000656723031633374	0.000572868365861474	0.000660488832024958	0.00108477579724337	0.000650466639967921	0.000733527952135321	0.0008820246271283	0.000664564568542284	0.00122283580699917	0.000257762855985742	0.000297712317115215	0.00084382791635124	9.30459733657268e-05	0.000156152885082771	0.00024629151233525	0.000153983376009189	0.000426605124468559	0.000953464991721327	0.000364075510381613	0.000490676042839161	0.000569380625316349	0.000208844889876641	0.00121504573619876	0.00054009056128749	0.000933730342705255	0.000630236005113457	0.0026798722867667	0.000461395238144587	0.000521851833268439	0.000637754592673035
scaffold_10052_ref0018385_26635	No	0.000715353642850347	0.00116248824787262	0.000676449090651446	0.000452531085877616	0.00209268290683163	0.000885647979922536	0.000957144662047598	0.000524362781304508	0.000532620826560586	0.000791040132349916	0.000541762343539596	0.000461802707269125	0.000400561383673241	0.00037732991557361	0.000669961202465687	0.000629812483303567	0.000648661046715802	0.000668649342267896	0.000842652879909125	0.0010126487858802	0.000548925855906492	0.00861825199804774	0.000659817578711377	0.00130965044007567	0.00385855711574115	0.00176526499545289	0.00072608644891281	0.000511269106131127	0.000396370106512443	0.000611958061054074	6.7474516627395e-05	0.000495914851471662	0.000755350130493728	0.000239430810857457	0.000684879619543932	0.000327342625733542	0.000933673170052688	0.000595680157253246	0.000691093168666167	0.000912435727909797	0.000668083080828856	0.000544920447445265	0.000592306535100336	0.000962152769354327	0.000694728456330103	0.000833164201464436	0.00088719240200626	0.000644986787110814
scaffold_10052_ref0018385_26636	No	0.00264510624415147	0.00220740676159077	0.00100360405338009	0.00242399211132359	0.0120620314339536	0.00247781492368499	0.00243283824059444	0.00228055813531567	0.00263771075824974	0.00187560002344046	0.00355300287340069	0.00199335876069804	0.00115287054535803	0.00114219933588031	0.00123462003074671	0.00139277170239284	0.000957731869451607	0.00146761723788799	0.00431045420954649	0.00142722804815698	0.00138636163997069	0.0322256291970557	0.0015941297903505	0.00949154954623974	0.0146162178007613	0.00366800513157558	0.00197027745125209	0.000596295751168263	0.000743591382448744	0.00201067182431801	0.000251640340272314	0.000766070996113478	0.00286810149046973	0.000483662589816436	0.00317598196471493	0.00146842831697179	0.0015287397824454	0.00152940249331373	0.00176256245995686	0.00250263654402867	0.00162986215319766	0.00115244850583568	0.00205258559558317	0.00167334180341024	0.00189635258011066	0.00320096407198819	0.00203062408332324	0.00179055670134605
scaffold_10052_ref0018385_26650	No	0.000184033754800552	0.00018350982016116	0.000228266984277113	0.000221378528997241	0.000307083947146512	0.000270757669387449	0.000364645349979534	0.000156218708277023	0.000331884480588528	0.000408850944236524	0.000221632538046782	0.000178575783979056	0.000163332841024741	0.000227020795149408	0.000257650422980288	0.000208875736655341	0.000317465475086116	0.000221556106326996	0.000268160582991444	0.000683260473665768	0.000192282997879962	0.000558382754095546	0.000305897086251954	0.000246850796761759	0.00161484974177322	0.000282578841655643	0.000334871641652591	0.000208010739419972	0.000165439338792993	0.000130077874656468	4.05890198105161e-06	0.000266933676454716	0.000140627580048487	9.50785055979082e-05	0.000294868493684297	0.000223362562681121	0.000349614392750568	0.000220253611945547	0.00026093609564695	0.000123208171753206	0.000260253935294219	0.000158306260489682	0.000278726485970103	0.000326874535206516	0.000137431010571773	0.000323152436445655	0.000538487562215909	0.000312065628327309
scaffold_10052_ref0018385_26654	No	0.000636760511044458	0.00100455319945738	0.000735066677465544	0.000665786913808204	0.00267633067904005	0.000785143185433188	0.000904372073669786	0.000792916200008267	0.000597172745172422	0.000814225030440642	0.000791454999059804	0.000554384312909364	0.000480502046635074	0.000448732540092303	0.000997150273132985	0.000642827067618856	0.000580477314628777	0.000783686833567705	0.000671343983730485	0.000879882435437576	0.000721994067139315	0.0105776822991489	0.000883310063666615	0.00208422141404935	0.00467184221751141	0.00126030972130526	0.000691750052244252	0.00046126956120696	0.000360061485007248	0.000769177018024708	4.5819828009278e-05	0.000558262290417345	0.00122391345327518	0.000295025726829465	0.00100105922633735	0.000403848803401656	0.001148745727217	0.000785516334533981	0.000595419462593623	0.000985300138502347	0.000853631956882225	0.000535859350784837	0.000616212530808391	0.000953232207323804	0.000727532987862522	0.000701906783376605	0.00136619284767288	0.000849802872721872
scaffold_10052_ref0018385_26660	No	0.000639183116075071	0.000869316633800262	0.000551794479299583	0.000527433381108167	0.00220686177086373	0.000601158681211426	0.000761602820196821	0.000640624244244396	0.000479596378796213	0.000582349902602479	0.000626653767881258	0.00038744679634262	0.000399411118514257	0.000491518194796772	0.0008154985782946	0.000606720689721941	0.000473549075447097	0.000723675718285771	0.000650812030599072	0.000756295848798037	0.00061996803889509	0.00961093510557572	0.000598343879847678	0.00170990951328517	0.00376351995230653	0.0010065336798292	0.000500171838513634	0.000383056482412173	0.000379170113531299	0.000741850314041373	5.64193438496657e-05	0.000554403989225908	0.00099021563178384	0.000221222768972106	0.000756878192692621	0.00033566547842178	0.000842665185008351	0.000636910341922708	0.000632134307578787	0.000975547318917587	0.000763832086222878	0.000499667675820524	0.000590928002315276	0.00092970203804998	0.000826128403960241	0.000639796339765081	0.00134429004550699	0.000648581717882808
scaffold_10059_ref0018378_22337	No	0.000379288998279206	0.000159312167396776	0.000206622696925291	0.00013661806250093	0.00039209963768353	0.000621777527934889	0.000220099212392867	0.000503529151347793	0.000214475580358054	0.000157943783796916	0.00319743959699018	0.000125049404284853	0.000224933282357705	0.000141501026464872	0.000216922130876367	0.000153055627078476	0.000234738924042562	0.000246678521867622	0.000204065877350505	0.000280465537490196	0.000364445543819961	0.00142273029881227	0.00013169961098899	0.00123770899569742	0.000742567703463755	0.000304388224566048	0.000761877552092521	0.000188770602772242	0.000156272451134277	0.00010408291736121	5.09613355507246e-06	0.000168166159205841	0.000422181917597078	3.91661718896737e-05	0.000208870147367961	0.000150151320387744	0.000167738904799714	0.000732399798595626	0.000136062283454866	0.000160188265713589	9.50079434638787e-05	0.000148784628933079	0.00016984197616638	0.000238159442527053	0.000194578536781379	0.000162743150675852	0.000217935455484111	0.000202480887078301
scaffold_10059_ref0018378_22375	No	0.00916070743827097	0.00218717016858782	0.0023427161975521	0.000781676217362202	0.00567725098443249	0.00425644086512045	0.00208641111378862	0.00178151345819287	0.00144088389698082	0.00245308759807363	0.00814307674330692	0.00092151790607462	0.00163592647948615	0.00106441235362372	0.00136917368889565	0.00336158618319087	0.00141722316184666	0.0028363559301508	0.00117103712367686	0.0014468406764038	0.00335932822553483	0.00606374203041358	0.000967676858570331	0.00613202065555987	0.00298314875036753	0.0030882201229027	0.00534583590954317	0.00307403419774414	0.000718456782486607	0.000937963485601144	0	0.00194140679520047	0.00178665751608395	0.000392122027265822	0.00207978888289895	0.00156133806312457	0.00126533552864993	0.00317266132728142	0.00087061605451751	0.00351272939225937	0.00128864467622718	0.0022233052647749	0.000856959166555676	0.00148037943496379	0.00248487337171204	0.000985012030219778	0.00253156877953548	0.00147279819245159
scaffold_1006_ref0001978_1166	No	0.000601929473158431	0.000381765845031524	0.00255897482211019	0.000585867908836971	0.00100752039299532	0.000408290700674414	0.00104715547082834	0.000825886403240961	0.000356385341221176	0.00121792129592251	0.000934575818761174	0.000321484292129556	0.00029197426858424	0.000296390053263042	0.000430455986311613	0.000496531295909519	0.000569881049501797	0.000858927895171215	0.000756513177911967	0.000948399136791285	0.000439412699020976	0.00172191096697307	0.000776818602818622	0.000864939160700289	0.00399487683782156	0.00128043966679647	0.000617432451676515	0.000528404539618797	0.000413955361676409	0.000420852948939668	0	0.00032865885766697	0.000403409977807904	0.000127551582786848	0.00045014823293647	0.00066400449224837	0.000676011426606685	0.000550874047958019	0.000488465581752942	0.000516535602645879	0.000876341281997929	0.00154061938519529	0.000410450814419051	0.000540266301551703	0.000593235582814361	0.000615905563967165	0.000895484312040951	0.000630403371576291
scaffold_1006_ref0001978_1281	No	9.74189253277433e-05	0.000368703993864531	0.000438164111135143	0.000480504774225661	0.000421444083353816	0.000769944209411205	0.000692006346560274	0.000479912741761995	0.000402084150183198	0.00030950285170133	0.00070471724555878	0.000215406429930353	0.000109302204874101	0.000318667584618045	0.00023137560310782	0.000107257301028262	0.000571190570635985	0.000207661221087763	0.00115936027941092	0.000310457981211276	0.000321466248308229	0.00172505891731669	0.000387979917757691	0.00094295265793692	0.000889493712258245	0.000586542596919023	0.00190813309390768	0.000219992717054655	0.000256362360352248	0.000207990792263485	0	0.000251945262561662	0.000210936680968452	0.000453851651927725	0.000444077763132632	0.000244636206112105	0.000635189144570834	0.000341323885561489	0.000376941574538298	0.000605707371740563	0.0002237665782796	0.000408054402944469	0.000448495749099097	0.000161922313666549	0.000252355124672781	0.000591471726100107	0.00044711231283157	0.000190616682021005
scaffold_1006_ref0001978_150982	No	0.000821051614793388	0.000344982465460329	0.000671424536051597	0.000657151752780336	0.000804832147974419	0.000519977328969349	0.00174450673603552	0.000858811453776585	0.000522508079697395	0.000949926215082475	0.000806516461153209	0.000605675685001812	0.000669908701938849	0.00139716685362026	0.000682517330043462	0.000815183454917769	0.0016478711811266	0.00103765245539745	0.000695391122900867	0.00167091619315662	0.00242269198365279	0.00886586800563851	0.00108771924955575	0.00275676956736331	0.00482937088991104	0.000601829250292727	0.000696902475285888	0.000520830668138297	0.000579035549018606	0.000559506548511211	0	0.000969839044865163	0.000887986479508063	0.0003811736765995	0.000449840672159587	0.000676423914218363	0.00134942609493628	0.000571857836955512	0.000782127443835709	0.00185313543008341	0.000837142299049207	0.000791772560872249	0.000681587045671485	0.00107183092745894	0.000910573476362161	0.000712121147922592	0.00223119785919699	0.000916489324250213
scaffold_1006_ref0001978_150991	No	0.000761169441701597	0.00142755782748822	0.000519256531957642	0.000909650748164028	0.000491104739378085	0.00139928935347349	0.00115253724270948	0.0018558122258668	0.00030062060544446	0.000511966765398708	0.000529848330396194	0.000312120956617407	0.000967906751690238	0.00100588791156582	0.000602391475617761	0.000430082691027712	0.000801494529061338	0.00104300371367014	0.00074145760585797	0.000887448663593905	0.000890600533127484	0.00390345858888701	0.000690383383276714	0.00051538719234815	0.00238210457821119	0.00174740300083802	0.00149124332950648	0.000586666806748632	0.000465083241676295	0.000547571322183774	1.8827373638785e-05	0.000475389501015838	0.000850984961412912	8.51688437970515e-05	0.00123845393381513	0.000498361466132019	0.000966841720120934	0.0015573719050794	0.000485965265779926	0.000461162257127433	0.000534055383181662	0.000433370351412984	0.000743860202098568	0.000836176147797497	0.00083446152341152	0.000733474437260012	0.000955067522773392	0.000259179889363279
scaffold_1006_ref0001978_151756	No	0.000488377679058542	0.00018901893956341	0.000439906183423534	0.000943581408315142	0.000897980400198104	0.000736926231611192	0.00069143970158491	0.00167221412753106	0.000427485247096026	0.000461815777943595	0.00111044512102993	0.00050748576021614	0.000378131438274076	0.00064999530204172	0.000254644975426855	0.000313469142261689	0.000667438791951461	0.000396203636939113	0.0003997964246283	0.000757826262047982	0.000798684806102595	0.000999522124339093	0.000332462909151747	0.000819835837581124	0.000624039533626628	0.000703791633804246	0.000844239835331008	0.000883570107380414	0.000342532569913604	0.000268342954300152	1.87919368572753e-05	0.000596949341373937	0.00043754230731576	0.000337311223877508	0.00132142659130984	0.000429039756020322	0.000543336181504427	0.0018360971008881	0.000573301032975719	0.0014122023914387	0.000385462142436708	0.000533183134971187	0.000638563415889037	0.000404768480671322	0.000315657278160548	0.000411558568739139	0.000773196097763972	0.00121157423889027
scaffold_10060_ref0023925_2011	No	0.000421231453504077	0.00103973945789465	0.00052897628753283	0.000426962138563983	0.00153452374083499	0.00202952824383966	0.000654515775487845	0.00229229965288365	0.00127604830757352	0.00531132302306991	0.00130520562430616	0.000487916631522643	0.000308716610893631	0.000858924633103281	0.000155646356507659	0.00022037473324532	0.000877870137360257	0.000307977798642372	0.00056160436556174	0.000988078265142774	0.00133334398693499	0.00296938791452079	0.00364492797807589	0.000975748586250403	0.0016445892301282	0.0015736073585067	0.0023719096940099	0.000337569104826827	0.00108498150467191	0.000422152246783735	2.29492436997045e-05	0.000380789516945377	0.000524115174247517	0.00120639558085742	0.00169206084690337	0.00135045300048967	0.000576322736868702	0.00151239496439132	0.000711188258460279	0.000555639694727005	0.000869088997786918	0.000323667228735368	0.00057581345799182	0.000738753996138005	0.000417228375580826	0.000686656799791153	0.000910900809555966	0.00063346923762866
scaffold_10069_ref0023928_11730	No	0.00562496568831306	0.00230101474299826	0.00222954317231777	0.00131499938977996	0.00419600965449423	0.00262725072279419	0.00247386178488841	0.0129734450619538	0.00169721222780185	0.00189525987645948	0.0305038766437986	0.00152626340416042	0.00215647134974326	0.0027117996157637	0.00521623804135808	0.00230242515307712	0.00189830109446097	0.00266585312252455	0.00132009621375378	0.00154314611922181	0.0092421030491206	0.00599276428000333	0.0010149433651044	0.00564516218107623	0.00324101455945719	0.00502085031759606	0.00308806010830961	0.00157458175228968	0.00240615225444344	0.00453321339158421	2.71521900457346e-05	0.00159404622127864	0.00164378520541449	0.000392254240739389	0.00138827565426258	0.00138355579195027	0.00164826657098907	0.00567064185581164	0.00446000934127875	0.00305101873882664	0.00145656512917987	0.00189424176141316	0.00143926498833885	0.00204381499588922	0.00254116147271732	0.00117441454285073	0.00203143151283754	0.00152451544882821
scaffold_10069_ref0023928_12512	No	0.00661938738400444	0.00277962759939462	0.00256291329655727	0.00197682240393399	0.00578827186180605	0.00461520012932457	0.00199422666935503	0.0235892389880611	0.00150045205588259	0.00193872107739968	0.028737168561861	0.00158611074556575	0.00366355027406603	0.0024277167654234	0.00466460961384052	0.002988266328189	0.00217731308093331	0.00441143726595196	0.00201154663433891	0.00188709670954812	0.0146391409647362	0.0128962820828596	0.000932880162323189	0.0040323754094833	0.00296971983701444	0.00560552596828332	0.00524865652324451	0.00255620231106267	0.00303874537326995	0.00511811973479544	7.86806093917001e-06	0.00437144703440616	0.00200628593581614	0.000408660077369535	0.00190742706437499	0.00138832896450387	0.00169946716025226	0.0127073070872647	0.00691922710441619	0.00607488161665155	0.00148900377281893	0.00240577784392072	0.00176776375708486	0.00203681979782865	0.00353732806139412	0.00174410530994244	0.00285601301999483	0.00184825828646474
scaffold_1007_ref0001977_5624	No	0.000718251350810139	0.000867579290700057	0.000546943180588492	0.00113889670569838	0.00122679717419416	0.00231673703419783	0.0056087673690328	0.00115544709434493	0.00124388348984265	0.00372969247247112	0.00214063530259969	0.00096547313440465	0.000672755589228654	0.00074980280398137	0.00105863418758902	0.000684321580432717	0.00135769245967621	0.000711495784337081	0.00144497895088908	0.00173468993475225	0.00378183628476512	0.012432906762466	0.00181762911564951	0.00253175240650915	0.0108084627101531	0.000967807776457454	0.00226715546547059	0.00102610717692101	0.000740887435952072	0.000885523257445865	1.95640987369182e-05	0.000771058627296238	0.000642768754319581	0.000761901706067487	0.00176924909739563	0.00247005747398097	0.00486291933892199	0.000999913618714989	0.000963616417757055	0.0028425010817473	0.000836490377166259	0.000559611258393576	0.000907691058010496	0.00107508881082056	0.000751545726051303	0.00145141073917724	0.00196554491380598	0.000831494281697759
scaffold_1007_ref0001977_5633	No	0.000813569252128963	0.00122152940438046	0.000790049520575127	0.00122733371544278	0.00329206848478838	0.00307404646721075	0.00213179972490199	0.0017737619367603	0.000928190018607957	0.00113216039519144	0.00211768363609044	0.00092257445650364	0.000726397021938827	0.00144770842235266	0.00133472021579174	0.000800439466958798	0.00119575404010581	0.00109190753337259	0.00132059467182442	0.0023045961132104	0.00367264733391529	0.0168188797662962	0.00118519527017265	0.00344336937251659	0.0165394022367916	0.00100222540116288	0.00251745469071256	0.0010787566652548	0.000969179378138234	0.000727590062507251	4.26568981250397e-05	0.000988463050678898	0.000591848579573848	0.000308324844834339	0.00170586847750622	0.0020629084832766	0.00165849770766586	0.00109806282519877	0.00141762162271324	0.00371264600364683	0.00113978332973216	0.00099906152017111	0.00118316312508508	0.000918566605232568	0.00174124958092262	0.00119599041335811	0.00142155731125541	0.00137322874220456
scaffold_1007_ref0001977_5668	No	0.000955851629416209	0.00115143413692155	0.000901765189031564	0.00118272792140843	0.00396576384064622	0.00334201380273929	0.00181600774875479	0.00191760311278654	0.000973869704717467	0.000999102197800319	0.00230441983636327	0.00092155381416497	0.000601443720106669	0.00134112505264374	0.00144751056578184	0.000815408530956318	0.00105777420826455	0.00114016122882266	0.00112775616741939	0.00209298640085017	0.00415579484411661	0.016869383221398	0.00110337278359188	0.00333135939336649	0.0147315139860991	0.00117759825312912	0.00323838212922762	0.00154175079285761	0.00122649970049365	0.000794955786609625	2.87322033252813e-05	0.00110651013609319	0.000556527568661102	0.00042635420962836	0.00185214364819771	0.00216153884125881	0.00152374230975662	0.00128653351796424	0.00163933498200185	0.00352320015761116	0.00143392137150933	0.00111820094146049	0.00107527333599701	0.000988175628034342	0.00158638305193281	0.00120426387036808	0.00155445979010977	0.0013697388875603
scaffold_1007_ref0001977_5672	No	0.000911580784035307	0.000924835543252818	0.000898281287471108	0.00107921129646088	0.00339044681772129	0.00380519429406743	0.00194372903632989	0.0018035327206369	0.00104077657179739	0.00116836619538925	0.00240945241158393	0.00108534984989576	0.000602495731468385	0.00131544909580899	0.00143089061035325	0.000825952624207594	0.00105503539094104	0.00121356325710819	0.0012981822170109	0.00201383550621854	0.00401263676073135	0.0170924495094443	0.00108370143464806	0.00322889454410377	0.0142561898694473	0.000939821627062232	0.0033142484953823	0.00145397168986372	0.00102695978833501	0.000581989479265261	5.1957248040726e-05	0.00103104761873455	0.000427225145937738	0.000322610059091467	0.00184051366596776	0.002033176515812	0.00154926763423813	0.00121288821693604	0.00151317027248904	0.00325481642730346	0.00164600674595308	0.00115848725469998	0.00109217068136373	0.000771423830788135	0.001454860308793	0.00111490466950126	0.00129555754705555	0.00164454722364601
scaffold_1007_ref0001977_5678	No	0.000918103852118026	0.00125379162688645	0.000834992845151456	0.00102301460425677	0.00287948421521581	0.00325733875048208	0.00207169486656661	0.00168770660879051	0.000966628376395435	0.00116098303697245	0.00218293003371373	0.0011074034783139	0.000704045249807341	0.0013825984728068	0.00129493785563205	0.000848094978784166	0.00103727708959824	0.00117311910991004	0.00115663204749434	0.00205957808649787	0.00348738177323105	0.0169287712856927	0.00109737062592774	0.00322645106290183	0.013481632181102	0.00095672584178536	0.0033279036732925	0.00129678698577683	0.00111655494604187	0.000715138323030015	3.03215026687899e-05	0.00105308542801115	0.000545097710991238	0.000262107338907955	0.00175020679225398	0.00210442927286995	0.00171502216956364	0.00109624579713116	0.00161687763638242	0.00346215220204955	0.00140689150644862	0.001105786314182	0.00102534396051218	0.000884743748129096	0.00175176317664742	0.00114076873203242	0.00133858749314962	0.00127319780411942
scaffold_10071_ref0005833_5398	No	0.00133990629706385	0.00257963506514638	0.00146762252935748	0.00165827785864233	0.00215389756201439	0.00510823819674215	0.00738790308910026	0.0015129786388548	0.00284240498526424	0.00406010767092994	0.002544432914367	0.000722641787974326	0.00105689550330948	0.00358348984209723	0.000986290392330814	0.000854956435965752	0.00269249484832946	0.0012264172523476	0.00178994325456831	0.00231765902608506	0.000977388552056283	0.0191233619533755	0.00313772608276807	0.00224539057820442	0.0194731415263332	0.00148376930599504	0.00554945540231671	0.00206710938379176	0.0012449115551909	0.00113512042244039	0	0.00128124728058991	0.000446508898022339	0.00348945550541463	0.0049154869911687	0.00532466460219547	0.00517958913452194	0.00144262779930054	0.00135703103889298	0.00220402652879947	0.00150922532070263	0.00148890656140178	0.001328646033382	0.000788723473506189	0.00120785892503187	0.00150741162707271	0.00283217072349473	0.00130502073023213
scaffold_10071_ref0005833_5400	No	0.00631164977130652	0.00199554393153438	0.000977131335658513	0.0013449370650706	0.00755884104718188	0.0144822284601102	0.00772650353848989	0.0201983423843872	0.00211195492533113	0.00449036671788568	0.0236613871798114	0.00104244351539958	0.00150202110886579	0.00168620259828872	0.00116481046928661	0.000985766028939711	0.00140127171779644	0.00213745570812863	0.00209401169181661	0.0019007091322549	0.00600058398117147	0.0451388264882146	0.00239048733869402	0.00775013559600051	0.00685332310520735	0.00483944343998745	0.00504871194531477	0.00096968685794901	0.001122281721185	0.00301204295960758	0.000119404096065087	0.00163120942025926	0.00169383012612836	0.00235534921421279	0.00515365927610176	0.00328867779499821	0.00476270277495437	0.0145679775458931	0.00488192785752203	0.00225821530961081	0.0010988130626755	0.000947328679137683	0.00134127589837071	0.00132848658488913	0.00159686891568292	0.00171674847501696	0.00142387796702706	0.000993405344729962
scaffold_10071_ref0005833_5402	No	0.00105609510932932	0.00205901801587435	0.00125525305389574	0.000580931735682957	0.000993614211965886	0.00269807419140252	0.00132030150954181	0.0079929843425247	0.00226696785468143	0.00181530635886506	0.0124631793313701	0.000557676801428575	0.000484192487919859	0.0010069781162932	0.00114976174087854	0.000504497809986349	0.000612629893857268	0.00107374804860091	0.000802680147588465	0.00124668024223549	0.00832909029121924	0.00386289798114001	0.00098729724332878	0.00299746133754594	0.0013196028603158	0.00168539391947971	0.00228621370157336	0.000647475860538074	0.00121753133456287	0.00165065239897034	1.21016126491898e-05	0.000765623262062947	0.000370676115471367	0.00063311734110486	0.00163012869339336	0.00162482693020044	0.00138310404187408	0.00818475945016981	0.00109830763257365	0.000838312286128381	0.00101554530958108	0.000969039359682358	0.000654334098800215	0.000507737468921627	0.00098224023542469	0.000716031496687557	0.00154052326022852	0.000834408408156271
scaffold_10071_ref0005833_5473	No	0.00164063233217714	0.00234903940306693	0.00152503825377489	0.00195290795404736	0.0022313066777238	0.0057221717094701	0.007294672240684	0.001881463035579	0.00274961824674289	0.00431369484622061	0.00344436565767476	0.000893039628334476	0.00117833001641309	0.00363056279593775	0.00105971046395109	0.000951290662486302	0.00273262135280402	0.00130036956872178	0.00187387540275814	0.00265682466259379	0.000898350070051191	0.0241130659508356	0.00313296624953879	0.00255887994357594	0.022040054367741	0.00164020720025375	0.00737633433931532	0.0027972517222535	0.00202125147539324	0.00100842822319574	2.68898282313986e-05	0.00150051158029049	0.000461276535907112	0.00495003694995219	0.00503009663343142	0.00572844573483172	0.00550513717088263	0.00182474104777459	0.00141716263217173	0.00283002775066538	0.00142337637340731	0.00155795148750736	0.00159160171204587	0.000658345628212335	0.001540651290667	0.001496506893597	0.00322862585721972	0.00133182944880315
scaffold_10071_ref0005833_5510	No	0.0015263261607988	0.00244387543324191	0.00137536498129333	0.00182806006660398	0.00200675613893837	0.00475249430927867	0.00735416047425237	0.00172247434695889	0.00324528564606013	0.00474137895346145	0.00320182910143422	0.000996143431104072	0.00124071960333395	0.00379927711622187	0.000858534161113785	0.000851090330836448	0.00271064927293108	0.00139933662528397	0.00172670588128184	0.00302385380825796	0.000960288171190106	0.0246203198042182	0.00332410994206702	0.00213092133765683	0.0231369779328485	0.00191006737153177	0.00601304540697723	0.00255936965368157	0.00186182929655841	0.00100270241304009	1.09510460983474e-05	0.00136341661204831	0.000529345701641136	0.00565578066415764	0.00516182102631754	0.00568512199460652	0.00567429547541365	0.00174242842275594	0.0013638409821938	0.00382162204397748	0.00139794095536449	0.00140461528691031	0.00155747542238324	0.000712450780925564	0.00147946103561948	0.00139140723972078	0.00284590001800226	0.00151804038347434
scaffold_10071_ref0005833_5535	No	0.00102583537628661	0.00163301622669924	0.00121377988844614	0.00106138353967446	0.00107374119666525	0.00185265472609256	0.00141489220986473	0.0112733239581828	0.00163846620061089	0.00207019304540226	0.00964853211476079	0.000455146989718733	0.000684027769906534	0.00108715125491968	0.00102095932115863	0.000591239022858067	0.000792544174038053	0.00154578027442621	0.00118537283603684	0.00108189260509503	0.00705592803723185	0.00341956997794873	0.000809702706056249	0.00255412682740742	0.00108624043891802	0.00177833685236854	0.00220648631560989	0.000648653890961076	0.0010969538767925	0.00114161990482918	0	0.000612613147485685	0.00050531062811134	0.00063727692613261	0.00177316395343157	0.00179925461273118	0.00150061114479561	0.0150825122328407	0.00132823267353784	0.000801402002451666	0.00126393791072139	0.0011143749217253	0.000601908177225106	0.000702284143083833	0.00125346327546897	0.00126293495477982	0.00112871581017889	0.00093594499667597
scaffold_10072_ref0005836_34896	No	0.00114919232028729	0.000530103845821766	0.00132322642496535	0.00128496706159248	0.00338179153628304	0.00108256014835395	0.00324126220654475	0.00187804153885825	0.00126223889284409	0.00181273921340504	0.000926626853586922	0.00120344282098734	0.000917482964825272	0.00101407565968439	0.00148599143255257	0.0014209971950176	0.00174853061539648	0.00108298669833083	0.00119863659788958	0.00374255683888891	0.00245820679100303	0.00242442207888272	0.00202174978673052	0.00141167298853083	0.00316071167080574	0.00111764872613187	0.00162055431365927	0.000521670764135437	0.000734500627491262	0.000661757056073692	2.10483515572472e-05	0.000713195834354724	0.00111716959693648	0.000593125834981625	0.0079301488642024	0.00292724538050914	0.00601522878208676	0.00155893691610757	0.00140985372861024	0.0016965233631494	0.00107391300902849	0.00119088179264519	0.00196636452482189	0.000692514512345041	0.000917309059159179	0.00114752632217953	0.00205166332488226	0.000790428481232543
scaffold_10072_ref0005836_34951	No	0.00142591154881644	0.00131120309767474	0.00212021506083818	0.00169504236026314	0.00174478579491949	0.00160047609446291	0.0011321473899305	0.00219800479831203	0.00154847408203294	0.00104166382159834	0.00201065593877761	0.00104016675569876	0.00156609222117212	0.00102612058682212	0.00247133581773686	0.0014494563568416	0.0018832920367156	0.00471317626843095	0.00284263343237558	0.00254312472590494	0.00346539817975124	0.00258420952355929	0.00184381181541286	0.00210810621713664	0.00390792018653771	0.000983311129251255	0.00184788994824052	0.00202589262537461	0.00183190723170809	0.000540602085128329	0.000149046736260561	0.00106476326156298	0.000591076841654825	0.000349806451677711	0.00517707608331038	0.00148780882330483	0.00122695944627368	0.00280179598228942	0.00134437052088966	0.00106828112445267	0.00118488834363673	0.0039127981732063	0.0024008868582699	0.00152399468797511	0.00625998660309025	0.00232608238425508	0.00143288512707521	0.00184395116932485
scaffold_10072_ref0005836_34952	No	0.00108558688911763	0.000642134933135066	0.00151641057086616	0.00146058662564295	0.00414048449512833	0.00124510459972133	0.00335706640827206	0.00243548137392313	0.00175849463270458	0.00245409514184699	0.00112901323669218	0.00132452630071654	0.000722137023012211	0.00108809835263953	0.00177053712023209	0.00141023656447987	0.0017406178542217	0.00153698737993775	0.00178535375539589	0.00466763243519491	0.00326810310775969	0.00276130508616082	0.00185754926483158	0.00145465533646546	0.00362360114071378	0.00153270228130549	0.0019516711603868	0.000808842247809883	0.0010337249942208	0.000916535299540249	0.000110317676909914	0.000949884712992191	0.000866717575521254	0.000723248065220258	0.0090747429999225	0.00443257722198696	0.00669121576748229	0.00193890208753126	0.00168559072230627	0.00229664156133452	0.00116842393389939	0.00157029085756496	0.00199645831030323	0.00085586863667546	0.00137852951481208	0.00193295992077697	0.00193611905560912	0.000872067105828728
scaffold_10072_ref0005836_34964	No	0.00077441167040536	0.00123558367996107	0.000746637441567592	0.00335740602196149	0.00118398134637329	0.00174703034722591	0.0008965868445295	0.00799160731932229	0.000718442388803221	0.00102308329872484	0.0010868291047447	0.000841551377189966	0.00224713977840814	0.000974039332294209	0.00293279692741896	0.00239867043578579	0.000973705147442852	0.00118311075684152	0.000773123263349047	0.000893985331912527	0.00554489204392221	0.00254242588995908	0.000764361597526235	0.000928710657890364	0.00115248722673768	0.0011768078672124	0.00187949914749406	0.000488077151828431	0.000551986577594815	0.00222581471207151	5.9038236085545e-05	0.000469749440383674	0.000556130128502657	0.0002274173682156	0.000670082830822952	0.000692730890841375	0.000820571154458306	0.00446464915514947	0.00283399582549397	0.0019979151529318	0.00114357350174727	0.000898422237908033	0.00235164441130702	0.00240247381979217	0.00120028624020145	0.000747723675576137	0.00228943149047016	0.00125808658097837
scaffold_10072_ref0005836_35024	No	0.00128423736141523	0.000779314757762048	0.00101274165290473	0.00151099593687344	0.00500764176329893	0.00174569217744261	0.00278885623712726	0.00248780175869687	0.00253264940918082	0.00167203371374453	0.00135833657451848	0.001217345390127	0.000921182331770478	0.00122812592735535	0.00179001109062654	0.00128216258447558	0.00113062466719172	0.00111465703411288	0.0016602583718063	0.00363723049480781	0.00227600249574273	0.00384100793835638	0.0016029019096493	0.00191885002627749	0.0035010906217613	0.00125849027987289	0.00216780644266272	0.000723869411200325	0.000794632063749011	0.000851983090313912	0.000246429989347615	0.000990483715419218	0.000542483456459884	0.000595032733241852	0.0102294601667028	0.00315738679304547	0.00496659900627969	0.00191623500765424	0.00249942840651844	0.00256859806120012	0.00112190853856381	0.0011449322750776	0.00148818092099857	0.00067107543663961	0.00112647149522254	0.00187891668705517	0.00248115097016035	0.00110287370087003
scaffold_10072_ref0005836_35041	No	0.000991059072987987	0.0027258704186747	0.000893374761565099	0.00177118134773428	0.00240859178838474	0.00560384705961519	0.0010340669181953	0.00114030455165148	0.00133824601706639	0.00101583143471835	0.00105660992024878	0.000811267738421335	0.00188404311519347	0.000669707741170165	0.00322111779437501	0.00170095324038558	0.000770883767771095	0.00162258021512143	0.00138435498326173	0.00222156407159048	0.00165430709376215	0.0167264981086231	0.0010256262200907	0.00234851035664422	0.00626967405546543	0.00118467721570321	0.00339908459584985	0.000427485524578888	0.000629854139506931	0.000999481790024806	5.76582155443057e-05	0.000526026336958081	0.000875542324989636	0.000383212050077719	0.00110304414591841	0.00245245153876109	0.00106610711584752	0.000790021046152707	0.000556863975326695	0.00146021065431933	0.00143310475668428	0.000660650489912088	0.00209068513035124	0.000915246215074452	0.00115733382313726	0.00127882139829761	0.00387643724297634	0.00108280490376036
scaffold_10072_ref0005836_35047	No	0.002836835638079	0.00102265212389794	0.0010463541118988	0.00100444315498342	0.00180431698236743	0.00187091071193761	0.00130914576928432	0.0107294634654876	0.00086968067621937	0.00105665742163645	0.00364560809427444	0.00103044465419683	0.00183464486075262	0.00100198162960541	0.00274328219565532	0.00167617468430697	0.000961667452183163	0.000960175512105732	0.00112213041084125	0.00115828697138676	0.0052188838413559	0.00455080629206968	0.000785686446324302	0.00204857289052458	0.00318505535334308	0.00145429628934045	0.00143166739737613	0.000593342421075765	0.00121872039933229	0.000448583296765934	2.80278136575461e-05	0.000586491325390557	0.000515733848044004	0.000685834254166406	0.0022024760415328	0.00102923887763448	0.000793960788274281	0.00473874391949078	0.00202460966087618	0.00244732406423513	0.00168886548050783	0.000860559740772269	0.00102107381108006	0.00211428967879995	0.00134214535545029	0.00123362504940348	0.00122669762551004	0.000709344154946733
scaffold_10072_ref0005836_35057	No	0.0012272974345713	0.000622156694843607	0.00149877001970272	0.00171620560367468	0.00342817531506514	0.0013178456542091	0.00339597583202611	0.00207110717663959	0.00189359043185537	0.00167213432254664	0.00106375823655157	0.00116188695248823	0.000920270859399522	0.000947760930594278	0.00149975452950403	0.00160274049462273	0.00145333022027737	0.00118560752696742	0.00191275238851805	0.00356582822771903	0.00255960696459245	0.00274484599001378	0.00186613541535241	0.00113208822961303	0.00232739490450319	0.00184735779333805	0.0014715294026561	0.000819603477229926	0.000745073184661774	0.00100841280357571	7.47632999736914e-05	0.0010105521815891	0.000973052376471038	0.000586112758784606	0.00828923471197962	0.0032880826709473	0.00553538606020894	0.00167816179180935	0.0023347723948149	0.0029566361683462	0.000716444838073186	0.00114598044872175	0.0020226214205344	0.000789163610010418	0.00121883764545483	0.00194864575379393	0.00205726112277811	0.000527645739499874
scaffold_10072_ref0005836_35091	No	0.000976428768487735	0.000894584475095737	0.000729137982019957	0.00265967435923545	0.00141671870710572	0.00153191586666315	0.000813133174259693	0.00844088736432257	0.00104553361900968	0.000744755300227625	0.00104005484437849	0.00088793731884387	0.0025610774536586	0.000882169214441154	0.00241879483293653	0.00220614195468861	0.00120818141940012	0.00160294455615646	0.000991053601498918	0.000994429445123702	0.00317635154219949	0.00287075182230024	0.00111899655500683	0.00112843350815025	0.00149771110354219	0.00125541206685561	0.00141984702959488	0.000665994139567181	0.000853624934534911	0.0019517146861017	9.67473577685369e-05	0.000894153445798965	0.000686723814618685	0.000436528698715235	0.000948737875718024	0.000701026589963582	0.000792350440131062	0.00514451294343134	0.00246076482716085	0.00160088304470121	0.0012375512385017	0.000811911148183312	0.00327055454320588	0.00228095405579901	0.00142278092688123	0.0011159366829282	0.00201667323340124	0.00147267579240482
scaffold_10072_ref0005836_35145	No	0.000922970361059724	0.000501475363429708	0.00155397702134761	0.000888872264807015	0.0019784264071634	0.000975505050343485	0.00239817232859347	0.00154067777304232	0.000715639618154159	0.0015358553268433	0.00069137073826146	0.000716413577355093	0.000709623454440647	0.00114486882593584	0.00106078112814704	0.000875078119283627	0.000925554551330591	0.00129072369603764	0.000986178322193016	0.003121521622277	0.00211233682404928	0.0016184666032372	0.000930737609942802	0.00100872159906976	0.00217862683334633	0.000919051829592799	0.00106920575096638	0.000671255820103873	0.000823507015547372	0.000376780561254252	0	0.000540760131611298	0.000577126882187616	0.000288450524048061	0.00562498496143893	0.00279871730884213	0.00268402178702128	0.00129256454099792	0.00120411682718472	0.00105721320526043	0.000569797825688213	0.00186772669323959	0.00111248794927372	0.000803053142537864	0.000833604666247437	0.00116616875855276	0.00106512397157112	0.000572412166176963
scaffold_10072_ref0005836_35164	No	0.000833779774830561	0.000894896346133933	0.00108870867558852	0.00127300512240734	0.000436149742697635	0.0014641697508261	0.00132032830448809	0.00369872243939041	0.00117249347023444	0.000857218178948592	0.000884712012735326	0.00130693212477451	0.00061921505738764	0.000618448620111949	0.000374526243097561	0.00049249201903306	0.0016792070036052	0.00132695908143914	0.00125283808145928	0.00182021662634758	0.00201174474542566	0.000403875813338503	0.00107500488629625	0.000569796775067616	0.000669766581055123	0.000351270786404657	0.00143333821670185	0.0011615020385085	0.001005115371522	0.000225202073716293	3.11421297230579e-05	0.000822891249980791	0.000520829259861545	0.000196365426930339	0.00599286799239398	0.00086834039540957	0.00151590922140381	0.00638381414323583	0.000945560129944154	0.00125364049359248	0.000403198676096048	0.00103673383357219	0.00104163101693584	0.000841790142991115	0.00140284723011387	0.00182459574138784	0.000730765325697396	0.000196004340670061
scaffold_10073_ref0005835_32413	yes	0.0245268408696812	0.000947354374834473	0.00100764003753258	0.00278621134148303	0.018075837082641	0.00643010465885901	0.00661679511803958	0.00365163659545225	0.00207968092407705	0.00532099789678659	0.00328779847682092	0.00183801377566739	0.00109465370140895	0.00261095277217362	0.00182339463571221	0.00232207938309849	0.00488517388833843	0.00130796131262718	0.00202631370884208	0.0044507345204901	0.00304924423290402	0.0775847928951073	0.00350218273809163	0.00420606414582827	0.0264270722936122	0.00883772412103797	0.005757779030715	0.00676893032997637	0.00101812024094268	0.00191118648515331	0.000353477514777751	0.0256049985034337	0.00136936674990391	0.000991205307859372	0.00477441975276866	0.00470791045093702	0.00595377862373458	0.00413133672559276	0.00225365801024485	0.0508891906718608	0.00202541782837087	0.00154634215870072	0.00309753273366327	0.00118938652362149	0.0018900395007435	0.0018247321436635	0.00497452221612693	0.0040165383168759
scaffold_10074_ref0005830_23951	yes	0.00379619573068509	0.0081802808107847	0.00675135744610618	0.00112473101926017	0.00499647426564235	0.00360711879432893	0.00906955702200173	0.00275080690859878	0.00763765803128227	0.0124982212148381	0.00295329556260223	0.000718501629815672	0.00126797896875575	0.00402208634035032	0.00486942949665565	0.00144469934615058	0.00248183426220121	0.00518579041269028	0.000753328909564502	0.0060677066409639	0.00200846225449249	0.0116655699419075	0.00499464042009502	0.00388910192716417	0.0145352142593842	0.0026037095113188	0.00915300517983573	0.0343200030964087	0.00552248737937495	0.00200335252615977	0.000307080840134258	0.00709847370630489	0.00086558382171837	0.00121816737308322	0.00768216778912021	0.00840379162115978	0.00890686000964658	0.00361798783151587	0.00137607871536851	0.0104780451777031	0.00422230539804926	0.0137844445576914	0.00155012011686847	0.00102143221624394	0.00678570919488571	0.00074333207311629	0.000955131084329099	0.00141731012367086
scaffold_10074_ref0005830_23966	yes	0.0033169055455391	0.00853377236015055	0.00733755034197469	0.0013938952519567	0.00511796614402999	0.00435045690526683	0.00834477583931302	0.00253186296408052	0.00814182212623539	0.0125328904520595	0.00325286620244989	0.000798542144807239	0.00153427738572731	0.00351714598973293	0.00489632584368849	0.00131755062575779	0.00196439429676263	0.00455989795969337	0.000802812592828656	0.00500954787418972	0.00203672373458082	0.0108017689562186	0.00498122171456089	0.00398025826245658	0.0138894107242232	0.00251564168140648	0.00850366011764466	0.0307737914378983	0.00577959196167897	0.00227571952639781	0.0003093494335045	0.00704216057692661	0.000734605548396477	0.00129022899866724	0.00736200806288318	0.00761602153267959	0.00853131866762831	0.00372742555486576	0.00126557460448125	0.0101138419528451	0.00468706765793081	0.0135322556135891	0.0011820765032484	0.00105674579742573	0.00604949395965432	0.000739469103174601	0.000888611862165444	0.00114317860395846
scaffold_10074_ref0005830_24084	yes	0.00419061813850604	0.00873540767449948	0.006663943211916	0.00148976889409575	0.00623674796429638	0.00441745291588344	0.00995301287696171	0.00256493604127887	0.00697364602579744	0.0123888605925652	0.00352925092313787	0.00106223536679261	0.00145394168410484	0.00346831143133541	0.00600288460521104	0.0012950824952537	0.00192077662499561	0.00370903379420094	0.000580333970908773	0.00787821770873057	0.00196442530412714	0.00984635918469141	0.00424420032590273	0.00418770865869017	0.0134281379111272	0.00271317543529191	0.00803681197460395	0.0300068667917138	0.00552688940542862	0.00248652574211912	0.000353242080842085	0.0061901777786917	0.000485771930973926	0.00119900344702404	0.0092447822891055	0.0083244375642812	0.0092559590324671	0.00463086953365074	0.00135543143813086	0.00916573491554322	0.00362867084835648	0.0140710577447161	0.00115376194382475	0.000969917287379107	0.00528305207251179	0.000562891808547256	0.00139834091938497	0.00135972608055937
scaffold_10076_ref0005832_10432	No	0.0012689920483297	0.00100313340679008	0.0007060268731159	0.0015960892542401	0.00198103650286475	0.00542070309313738	0.00140785315577499	0.00104448127074031	0.00102231875596394	0.00120784110769451	0.00131801013270824	0.000927320399940795	0.00112456335036067	0.0010269826589537	0.0017510956393976	0.000896982404156421	0.000937089677664835	0.000913529551866362	0.00122923774765684	0.00138675869002246	0.00113604389907861	0.00314459686792545	0.00213800339601022	0.0011125094288837	0.00253385806837224	0.000778582003252764	0.00264163757123924	0.000845209481004572	0.000611577339057657	0.00133387996795254	0.000137742595640174	0.00125261810316789	0.000962035205276127	0.000111915987739712	0.00128228409864846	0.00218647338967888	0.00140586548919333	0.00115880327323774	0.0020478341300608	0.00610098776895571	0.00117328514301601	0.000691956727361342	0.00118224988483655	0.00271889789315654	0.00113105665039521	0.000973295945733699	0.00206560239453072	0.00190892668635663
scaffold_10076_ref0005832_10441	No	0.00675459525911232	0.00570300418445194	0.00292182559350562	0.00302270459929556	0.0112817472496017	0.00631124169878432	0.00308866227238787	0.018236558297229	0.00177151267428885	0.00213314910995539	0.0174627700483842	0.0013651043286145	0.00177792447622024	0.00141719401621292	0.00176673776148287	0.00200901873291786	0.00137042961840686	0.00178253159745438	0.00295428164969714	0.00392475643528721	0.0229441999449789	0.0324838588305132	0.00175871946754137	0.00594841341447684	0.00433084295367791	0.00660526043780346	0.00389156625047673	0.00197412270891685	0.00158453609362513	0.00514822587086409	0.000431674288978678	0.00358949798673473	0.00260560656615533	0.000847648959373917	0.00782261415336504	0.00122591778061252	0.00263556142534022	0.0127807375487338	0.0180860819770293	0.011524890959265	0.00176907512455783	0.00587233993862893	0.00177771938387413	0.00308359377905189	0.00162330381464435	0.00273814427301331	0.00211707702968719	0.00100849883692541
scaffold_10076_ref0005832_14023	No	0.00140678016366578	0.0019985734539115	0.00133574234701149	0.0026528830682962	0.00217237772661307	0.00948567693131724	0.0012613641228311	0.00127115802423825	0.00128120649423846	0.00331619996915167	0.00106481983555439	0.00112262154757425	0.00175976682886362	0.00116154569141582	0.00151833677327207	0.00106590451013317	0.00184225615152732	0.00179321746335285	0.00285977073409692	0.00113106744471812	0.00202120844577219	0.00282057845690986	0.00128552435921284	0.000988109472657592	0.00157907567761334	0.00134448737493698	0.00370233897061494	0.00203257763125553	0.000965208871492281	0.00248281898978903	7.94357222702881e-05	0.00212388005608504	0.000403433862028071	0.000210866360032008	0.00158404940097547	0.00165216542948859	0.000937719728293759	0.00415550772608707	0.000750920009622558	0.00807719225233492	0.00108062968259579	0.00105118087342658	0.00314198814084877	0.000936680256059766	0.00254263157170671	0.00223565362073622	0.0012220726307648	0.000753776162283022
scaffold_10076_ref0005832_14049	No	0.0030661296641401	0.00144201501829952	0.00169927712585113	0.00204691125092016	0.00369083271793692	0.00449205689612905	0.00153148574538941	0.010656698268552	0.00360518091346528	0.00172398775515107	0.00514343248215685	0.00163629077991	0.00115264321581065	0.004014332372206	0.00158853145626471	0.00106607207608945	0.00369433119890899	0.0023100947628994	0.00245191081907659	0.00222346661452981	0.00520778624630316	0.00617812346990609	0.0017259361109192	0.00236773129008935	0.00358955850435989	0.00200089307842526	0.00358704403288783	0.0017924400373375	0.00120777590588437	0.00704919500041675	0	0.00122874110109162	0.000655792115011141	9.80326986790059e-05	0.00276562669933395	0.00232367660551471	0.0015525391084226	0.0260331116963061	0.0026203833766428	0.0059067872469426	0.00150052550566378	0.00120602270330517	0.00181872227097266	0.00133945234552897	0.00210303511371178	0.0024426694055183	0.00622716132731463	0.00262045369152117
scaffold_10076_ref0005832_14101	No	0.000684937858517489	0.0012189136969259	0.000992318570655646	0.0022470250817938	0.00229088420446793	0.00866043410879118	0.0012652640911551	0.00135755708581464	0.00129917536964922	0.00204913382135991	0.0027815483126635	0.000987304992434382	0.000899277895095848	0.00085896475880186	0.00123614121073444	0.000763472960364383	0.00192007231527926	0.00158205518403313	0.0034693879735159	0.00128693003223904	0.00164687429796699	0.00585874775719344	0.000904737949374036	0.00196147401397366	0.00161587376537737	0.00125699080606807	0.00569312727061352	0.000815257483047014	0.000694753839063228	0.00585379651133019	9.91594479490186e-05	0.000942260612466401	0.000492074881536072	0.000184969625658498	0.00114243683313269	0.00157979052402415	0.00121398485156852	0.00456059533559433	0.00169294232259668	0.00213803012319766	0.000803527300303736	0.000974179839024499	0.00351190528280833	0.000772853872107951	0.00126432467249436	0.0025873260073969	0.000923901235364584	0.000653678965679251
scaffold_1008_ref0001983_13538	No	0.000429803922441493	0.000626264191119778	0.000498237257110625	0.00035564785910126	0.00051771560564578	0.000724744260696502	0.000728004691677747	0.000604602752972653	0.00160186571154972	0.000624247978791408	0.000940291487628515	0.000341071530497576	0.000355521916449842	0.00101595050356202	0.000179148587122455	0.000437010964821421	0.000374411908250513	0.000475857631240895	0.000404841312574351	0.00561877010113171	0.000467922579482462	0.000891365845021199	0.00201573039966935	0.00062689539034975	0.000920254756920122	0.000686522073144206	0.000959920656779034	0.000519869134811513	0.000476315609250314	0.000151626579342455	0	0.000252735867466171	0.000328980650373566	0.000326059182227505	0.0037324271813651	0.0024601784983868	0.000577005102627403	0.00122280808774072	0.000518787591929656	0.000728985814032639	0.000354525316064216	0.000401231376253149	0.000461729485493504	0.000198611873697346	0.000427190971321345	0.000400665973423883	0.000804734915532043	0.000509284612319904
scaffold_1008_ref0001983_13552	No	0.000700690340495566	0.00108114833822842	0.000625761795912871	0.000706966671764773	0.000578611854465761	0.00138472339199718	0.000547849126908224	0.00108997368711906	0.00155209562922367	0.00112734401223033	0.00119005147772651	0.000412240116834187	0.000470049882893593	0.00125827710669177	0.000462418823399306	0.000442322300418304	0.000419882740153727	0.000975388579957238	0.000859723204214641	0.00423375296669981	0.000741950705557393	0.000993941293146401	0.00184304847324982	0.000797340687796527	0.0028658243380033	0.000858787140444988	0.00143967787454058	0.000526758818066838	0.000503186608916076	0.00036255135491748	0	0.000345311396910907	0.000330060166731634	0.0001656635207976	0.00203196505104168	0.00193930837200777	0.000435837765247043	0.00116830614606002	0.000738224325344428	0.00104312001488393	0.000529893540425066	0.000513851785271856	0.000637644223839687	0.000514633107523374	0.000796734894665057	0.000879680085234751	0.000877538840772084	0.000553554619938726
scaffold_1008_ref0001983_13763	No	0.00240163471167267	0.00167874185184123	0.00550721400019661	0.000679249058873772	0.00330159149381262	0.00359078555477146	0.00333493228611159	0.00215240740458905	0.00316096494834996	0.00230392938166776	0.00232236185424956	0.000588725049137885	0.00175108073722962	0.00108873592405178	0.00245214252770328	0.0018772662053996	0.00130935715454281	0.00471084007246635	0.000907001509755575	0.00081651881321164	0.00287299875765418	0.00328670520654137	0.00299076551663766	0.00213067392173495	0.00222597482456748	0.0012597608133171	0.00640959078406745	0.0047881626505326	0.00176504385529681	0.000513152104688265	0.000636670431012597	0.000805707226173189	0.000853024939929642	0.000471952651396969	0.0072704678686038	0.00526900916629456	0.00261985864656563	0.0032940684967674	0.00115989135307059	0.00250184236554728	0.000944501284947666	0.0094537644496073	0.000732610840849947	0.00101433416065975	0.00392880595274277	0.000634812492415247	0.00150898368018391	0.00101216800047602
scaffold_1008_ref0001983_13783	No	0.00259692805355947	0.00200448320870424	0.0042426549074492	0.000691545169972565	0.00413109167715689	0.00346334106518994	0.00248979946043223	0.00194304928881863	0.00332892794307673	0.00184369431865477	0.00205902180564358	0.000816878786225043	0.0021270272478455	0.000828475903652204	0.00281280448761356	0.00247097978187512	0.00114353124908231	0.00571752792684033	0.00111049021929742	0.000829821819615794	0.00289468080105265	0.00361932886694659	0.00364182738989097	0.00212090906049063	0.00248872802167486	0.00143859094854834	0.00521229681150066	0.00539332849430517	0.001575265889773	0.000719620260632219	0.000470473135689981	0.00106472668533012	0.000905263152410785	0.000447832514938873	0.00571412764998547	0.00517963409253669	0.00206995270158233	0.00381549174015114	0.0013947277533193	0.00290707600587981	0.00108102723402015	0.00770333899051807	0.00095057852457233	0.00110958569715583	0.00594639877274806	0.00100516014602991	0.00135057207253215	0.000846086510454369
scaffold_1008_ref0001983_13787	No	0.000871219508288446	0.000817287139843731	0.00159193383740424	0.00122736540508084	0.00143817659066635	0.00216952214183713	0.000950288335487424	0.0023701018619235	0.00268217492225592	0.000976483092857907	0.00286270963263509	0.00113784000015148	0.00104172228905521	0.00447366260423525	0.0012711771697227	0.000871837141544651	0.000873360345783573	0.00170691100821497	0.00117412073286985	0.0077379008091688	0.00187514921050583	0.00178593475085486	0.00111546247205033	0.00200059913150159	0.007293252004771	0.00244270332895971	0.00146212835881392	0.00150899975076939	0.000833411431259928	0.000373143743681751	2.99171318413372e-06	0.000666642442295376	0.000938226582014133	0.000301750008452502	0.00462164883562009	0.00306016758468725	0.00102579271448312	0.00271045840388392	0.00136715379755859	0.00284000603955457	0.000838659311601928	0.00172365446713188	0.00178491793612273	0.000785538600925373	0.0016509797496969	0.00126495817008804	0.00330621347602273	0.00132552281967494
scaffold_1008_ref0001983_13788	No	0.000816877144424375	0.00101592458415175	0.0013140479217526	0.001197806772168	0.00142191071053413	0.00195148720080804	0.000885590864917127	0.00221257947504126	0.00265273010867258	0.000845832069966385	0.00274319909462991	0.000943709777202414	0.00103731383073706	0.00388274147534217	0.00110052288492704	0.000833088151811687	0.000707487282204419	0.00143169478752937	0.0013730184913103	0.0078995482048693	0.00177850624242358	0.00172862113370162	0.000980183956864398	0.00169561287131434	0.00608134356424346	0.0025101715781584	0.00179478727840765	0.00127810249622182	0.000673182096809317	0.000344640928182147	4.01042558497119e-05	0.00066826755841377	0.00097467131244459	0.000302062092739823	0.00424059279978421	0.00261465540144167	0.00109288814042274	0.00239893663636946	0.00125329430376616	0.00288661333741753	0.000700441589553279	0.00151931432633268	0.00197489532764641	0.000635935512024194	0.00143498777890082	0.00105462625538814	0.00290029595665135	0.00128851038339749
scaffold_1008_ref0001983_13789	No	0.0027130465421035	0.00163182591387499	0.0043786104722085	0.000646621273441348	0.00401668245608824	0.00360006281248518	0.00236743330128367	0.00199146646864589	0.00284517733294742	0.00208463634695457	0.0018842400960084	0.000638946481441683	0.00191439552330919	0.00153677640463263	0.00232481578062301	0.00240920533670097	0.00159783096838908	0.00524909810071667	0.000925875262350669	0.00126574876612424	0.00276349097980949	0.00341714240595768	0.00233301026178133	0.00202994683194268	0.0023180592979645	0.00143817077973381	0.00434492936880343	0.00398389561782953	0.00262486312102957	0.000478218726504054	0.000380561557447979	0.000844189877373429	0.00102173744625354	0.000408960267391278	0.00591005578237901	0.00426041429718899	0.00222730512058905	0.00299035673952612	0.00110041118093731	0.00218642976917753	0.000896397402978171	0.00752480969543954	0.000735011757841843	0.000994548998938651	0.00518679245870768	0.000663201352779094	0.0015021230048191	0.000751267212515712
scaffold_1008_ref0001983_13817	No	0.0027224181467702	0.00182660018555119	0.00493823271733424	0.000792586402587739	0.00386750352089059	0.00327826932734333	0.00303158670901786	0.00188854021151262	0.003110341260858	0.00210690712627537	0.00189536117230012	0.000723832602116771	0.00171870766083951	0.00130182185308474	0.00245595168412135	0.00237811604634232	0.00130251559090346	0.00418602780029642	0.00093169850685751	0.000833458573757717	0.00320411923046279	0.00378584369590703	0.00284301056695227	0.00210119473510882	0.00273185258039457	0.00133947743385024	0.00633701579173608	0.00519342171357668	0.00171766945946522	0.000605965556363409	0.000493850169149995	0.00097326689258661	0.000904208061551597	0.000406195279298468	0.00734428418939282	0.00458692385278483	0.00282391580639736	0.00317092306145947	0.00111949945226728	0.00252380911280202	0.00114692531478534	0.00968047665979184	0.000857003367248024	0.000939885656914729	0.00419495517280037	0.000908828877272461	0.00148853255564024	0.000909212637613633
scaffold_1008_ref0001983_13818	No	0.00229999928741274	0.00164085959138521	0.00475358817572064	0.000773299444859883	0.00356496304821607	0.0035781399408891	0.00343411905977341	0.0020528436824611	0.00305139800905659	0.00215266139630818	0.00203276268469137	0.000554918814307015	0.00189879791190385	0.00143947623649184	0.00221152777618583	0.00221825895171123	0.00139590957564285	0.00415700010035682	0.00116357640957462	0.000932907582940699	0.0029601381048814	0.00347650719306034	0.00293209238957789	0.0019604171039888	0.00218454618120441	0.00121440031548356	0.00641926535319908	0.00488731892421416	0.00174405966354918	0.000546892560221034	0.000493794510056816	0.000785589372600789	0.000851481960194292	0.000344504456958125	0.00771923683214171	0.00472833029265461	0.00260251148902428	0.00307148952422093	0.00116038884965531	0.00242133896699762	0.0012305745811284	0.00909607223432653	0.000839519185303859	0.00111305306022154	0.00373758896359281	0.000798705522556596	0.00140931877114011	0.000890412785552942
scaffold_1008_ref0001983_31564	No	6.63018471354831e-05	0.000124519146633816	9.44296077881031e-05	7.34888020735346e-05	7.73807401094851e-05	0.000167141400217497	9.5291644444479e-05	0.00010495641005222	0.000103248622200225	0.000111560056249453	6.38039012623902e-05	9.25212769499425e-05	7.85704071139125e-05	4.40492077464049e-05	6.19359472519153e-05	0.000116218718668903	5.56574374330639e-05	0.000140850589807391	9.22092073700206e-05	4.63321977073954e-05	0.000157012118801714	0.000140402230548892	7.62184878592778e-05	6.60678793762575e-05	0.000141283523730682	0.000101440199057428	0.000131482282185801	6.44155763945872e-05	5.38625072926353e-05	4.94698822012892e-05	1.2874185022109e-06	0.000104753373382062	7.38913442728023e-05	1.84692718329505e-05	0.000158684261736695	0.000216247639199508	6.90438868431854e-05	0.000130384759319391	6.60305335363267e-05	9.38652187361534e-05	8.78881432303031e-05	9.47631285471715e-05	8.59299406986015e-05	7.3047844654681e-05	0.000163786602909638	9.52886784195229e-05	8.78013202797876e-05	7.26929700927307e-05
scaffold_1008_ref0001983_8249	No	0.00270447175554784	0.00187878380597822	0.00553988839916841	0.00105556185048275	0.00343179993873371	0.00402065970344845	0.00361675340406316	0.00175225162296643	0.00226776385867157	0.00438818246194924	0.00227797406919955	0.00100873750293787	0.00147999061915799	0.00195057440810852	0.00130511084425758	0.00105691759765195	0.00142777260115765	0.00343595439519448	0.00122828704349847	0.00315142135046084	0.00257682643300773	0.0036271221707831	0.00664546195146171	0.00196943628836283	0.0023014411768828	0.00185965854574232	0.00681950429569826	0.00279950355731929	0.00204619904499756	0.000640780413718607	0.000306782325224331	0.00155116951489317	0.000915904385259017	0.000711189298827678	0.00659637885158284	0.00248603300362958	0.00368331270076527	0.00203292082385781	0.00176408736541693	0.00230356263501424	0.00137174824317434	0.0121240793746951	0.00112704742920663	0.00092320920349227	0.00242971933574722	0.00143227282616725	0.00243591623011136	0.00131329327921982
scaffold_1008_ref0001983_8287	No	0.00288860382929808	0.00195386750650478	0.00537372719534207	0.00106459106571126	0.00333516059965532	0.00373451982036067	0.00356123958523953	0.00168771649459511	0.00229220883696761	0.00435322043858556	0.00223786380944451	0.00101978067182116	0.00155520243688259	0.00215019409502146	0.00128247643863256	0.00105659370085981	0.00148270413112997	0.00341981622083032	0.00119647702099364	0.00355894074655261	0.00271096773229773	0.00331608425814969	0.00680743215686213	0.00211400777763115	0.00233060098773229	0.00177979907562461	0.00687830537971439	0.00300414011613772	0.00201777826164613	0.00071195209242742	0.000293795320634998	0.00167871496852602	0.00098150897511187	0.000731550219564022	0.00690586319641888	0.00248276045328986	0.00383685966460223	0.0023568260625403	0.00176116273604246	0.00231857405333359	0.00130541735920188	0.0122343994772959	0.00146314456399109	0.00104857834127105	0.00240940302265853	0.00134743490826384	0.0028502732202057	0.00153739811872003
scaffold_1008_ref0001983_8715	No	0.00343385066923785	0.00281689921966136	0.0044002006687215	0.000777556545981603	0.00312590214436675	0.00700792904840225	0.0018796571134953	0.00231397091978411	0.00293430128687083	0.00187858580873147	0.0017084222390342	0.000902479001227032	0.00261587367267472	0.00261307112164748	0.00436604704428689	0.00277957465773183	0.00112332001668531	0.00923677080904531	0.00117831892410633	0.00169578541370885	0.00300392709224731	0.00315767068262873	0.0033212214728241	0.00185966778150402	0.00456121210237014	0.00147039694867623	0.0108433432844932	0.00347740636088292	0.00201731437010024	0.00107780677484839	7.89615367996523e-05	0.00104790076838375	0.000713076537592819	0.000450020784843611	0.00828917246863437	0.00603325520723473	0.00227767495578408	0.00379052521788705	0.00156466129988032	0.00217307074395641	0.00131332828504472	0.00939055971151678	0.000775071454992254	0.00151055743598403	0.00837132068209316	0.00113040026004209	0.00247879789111985	0.00192239030273508
scaffold_1008_ref0001983_8767	No	0.00407101846149716	0.00277290980247775	0.00390643388665719	0.000834544296732504	0.00288293878933358	0.00716634957620345	0.00179443371699361	0.00294121501124509	0.00317744792721065	0.00246882646055305	0.00236269605232583	0.000903420955736108	0.00285643041877512	0.00271212789601837	0.00418039516148478	0.00336429420679834	0.000930998737753804	0.00869643562796889	0.00115413818217453	0.00189649530838661	0.00428908402954539	0.0029120662823522	0.00316426291308344	0.00177691366710994	0.0037038061534616	0.00179512873369778	0.0183821744678172	0.00313472090216711	0.00168357427335418	0.00097453128017603	0.000127049799109908	0.00127082613935243	0.000774543160433287	0.000444814056693734	0.01125473703902	0.00640030557381763	0.00227443130179118	0.00546510066517534	0.00157828859493593	0.00210659505557679	0.00182801120155141	0.00786010543831033	0.000924134956447903	0.001823404297322	0.00695624619695911	0.00115034842922275	0.00192120882101678	0.00198946220282872
scaffold_10089_ref0011252_9203	No	0.00174774674849052	0.00138545464723463	0.000955353667658716	0.000731581749490666	0.00470605915077141	0.00210219251238833	0.0008219731001871	0.00774930306472467	0.00123500887875207	0.000910408903974768	0.00338047730604536	0.00102678536119262	0.0017916484822618	0.00355082828103172	0.000987583867779238	0.00186352866375975	0.00149670054531538	0.00277075057552403	0.00222227964771884	0.000760333705144837	0.00405921444234684	0.00547433160376111	0.000839163512503647	0.00390667191846986	0.00621658625368851	0.00623662366012934	0.00261445095679873	0.000763275021033047	0.000680009971029879	0.000886244540411933	4.86187588895123e-05	0.000504614268449681	0.00144507768315268	0.000904744117328116	0.00624630929787829	0.000656053241138531	0.000786612313491248	0.0065888329245871	0.00132792721943151	0.00134616152623479	0.00123116549951714	0.00160879083195049	0.000833688545247693	0.00120832425391952	0.00370250773288271	0.00156511883266683	0.000930296712181079	0.00110520226364599
scaffold_10089_ref0011252_9241	No	0.000636937061242032	0.000223852961072947	0.000140571580212366	0.000188779151120777	0.000468734613505032	0.000294555508712592	0.000206394192963435	0.00068991587376352	0.00024959244776395	0.000246907378090972	0.00066261170300336	0.000184196367012418	0.000269185857438529	0.000223631415941833	0.000258989241591414	0.000170750412268375	0.000289017687277979	0.000230355229199511	0.000702777116039703	0.000454183301309002	0.000384117373288704	0.000903902865758176	0.000187498451929054	0.00103982775999772	0.000315573182589046	0.000765443332858635	0.000220608754465056	0.000128760130760864	0.000137577510488571	0.000127870338826554	8.71563547830431e-06	0.000139445446027608	0.000180671118883286	8.01127331497524e-05	0.000249101053244471	0.000157807462127833	0.000242363175384883	0.000689254806562487	0.00076169154673606	0.000313244753678683	0.000140884679884357	0.00016204594128627	0.000350431510400973	0.000234619281563961	0.000246657963073666	0.000665666906671499	0.000254604432155826	0.000590523455799322
scaffold_1009_ref0001982_12247	No	0.00126215032322025	0.000641301826753225	0.00170446515647264	0.000826967507352386	0.000450736147603441	0.00206616197764549	0.0046759197221452	0.000791557828609073	0.00099100859932068	0.00128871430895078	0.000803587950089409	0.000806590706953885	0.000977069214588442	0.00130328407049382	0.000405865225969132	0.000803574395983242	0.00107033458599391	0.000843401553459184	0.00132871416594762	0.00106182265170803	0.000523173895598228	0.00103659911943935	0.00155874196760275	0.00113912549744261	0.00130705509585044	0.000626327252095153	0.00139785175314411	0.000517041583841338	0.00354324808767156	0.000294536262180557	0	0.000341916450316815	0.000778835319588362	0.000256492481446664	0.00300382289185691	0.000624491959326452	0.00282564264937711	0.000768083176830118	0.0013625085653706	0.000932238659513345	0.00096059818773119	0.00189743599029768	0.000772426636984136	0.00124600081165829	0.000526464443639108	0.00102025912672549	0.000917277059729452	0.000581989572736624
scaffold_1009_ref0001982_13441	No	4.7562675930004e-05	4.97655115802682e-05	5.61760759516629e-05	4.19960936696812e-05	5.70859144498885e-05	8.89390477187871e-05	6.34573250677134e-05	0.000228301308436531	5.98081163268989e-05	7.72387040968066e-05	9.0973721593192e-05	3.5914453184267e-05	3.21132256367673e-05	7.84193916584395e-05	1.90153756181007e-05	2.55428170017698e-05	3.12697291047652e-05	4.6687974644698e-05	4.48146677847626e-05	5.97038388977706e-05	0.000131887093188989	0.000166694232260802	6.07760917388317e-05	6.33387907206154e-05	0.000106557371494601	6.92442162973277e-05	8.61945205037995e-05	3.89897770932009e-05	4.20780504415521e-05	2.25823315302919e-05	5.18621017723531e-08	3.70788705848777e-05	2.50313337993216e-05	4.81745846351406e-06	4.86175708935109e-05	6.51116160240053e-05	5.62889817985238e-05	0.00010016053281565	3.85780847990075e-05	4.30592332699105e-05	4.184656405657e-05	4.74085962045479e-05	4.18653104238401e-05	2.83755120593347e-05	4.76789313880071e-05	4.03771538402971e-05	5.33606287139577e-05	6.71163768592452e-05
scaffold_1009_ref0001982_13512	No	0.00128180105564547	0.00227332353616881	0.00234010590976594	0.00211192310056542	0.0103163530328864	0.0059396074648724	0.00141692051307108	0.00800728825254754	0.00131920787610001	0.00129501722385367	0.0025884052900646	0.000927722716292069	0.000857933107717489	0.00273071613904668	0.00281527824699149	0.00115796387710838	0.00146865520294462	0.00275340805305243	0.00336797838263877	0.0032109775280606	0.0094531116492815	0.00729123231939574	0.00142337728692086	0.002981619466277	0.00395279967415253	0.00665079237120871	0.00803104631468479	0.000918125155101621	0.0011975792365208	0.00136654713539002	7.03453700400412e-05	0.00127979026468707	0.00110948118179641	0.000635056921914144	0.00491337999090397	0.0023126188216359	0.00178875366167382	0.00429886924130785	0.00238573851250924	0.00384424442774903	0.00167765147234358	0.00197893288207814	0.00217295683644084	0.00320471189334697	0.00221509443192618	0.002952534712659	0.0027138248278816	0.0041283212168351
scaffold_1009_ref0001982_13515	No	0.00234056023499406	0.00182967363906329	0.00260014297350915	0.000949542007933708	0.00480637784099268	0.00248791924738106	0.00815160523099906	0.00386934189510423	0.00314679831430379	0.002905735404599	0.00182488572913255	0.00113000632387471	0.000839822026847674	0.00128140204183084	0.0009615026293496	0.00108282113432589	0.00159184630099075	0.00109652719230983	0.00147283454729634	0.00254066452688007	0.00231931497856053	0.00300671813009429	0.00723134421587026	0.00140559936070712	0.003426196764011	0.0035020340444379	0.00646866845724359	0.00182077079969224	0.00290175000575221	0.00195431667115585	0.000264394924804457	0.00101043354778113	0.00106373431221286	0.000616977575299736	0.0130822902934408	0.00188544630492995	0.0103134010118669	0.00241263472652732	0.0037278632729827	0.00193454630289773	0.00266232300119435	0.0021274554736065	0.000788205435959297	0.00179994449308048	0.00128213653886341	0.00106376247539738	0.00248585787473848	0.00227575092079734
scaffold_1009_ref0001982_13568	No	0.000961190323495078	0.00214104709607975	0.00130982293331982	0.00190099957174544	0.00336655582962265	0.00599459786545839	0.00366427502269476	0.00445916846935064	0.00346608833981139	0.00465277711840789	0.00332123482324524	0.00162134091272554	0.00130954874816838	0.0056095208525949	0.00251548375836023	0.00116332292055382	0.00829429633267085	0.00180513032839398	0.00301489804100814	0.00261828298090283	0.0142128132397197	0.048657325786443	0.00137962170990559	0.00448238666244794	0.0111510846049161	0.000624253195536345	0.00773538860163549	0.0013581613018603	0.000952601636173302	0.00136956583516791	0	0.00170965850258571	0.00228338049966974	0.00300821669230461	0.00364641214542713	0.00286423400500665	0.00190144583312823	0.0037559840747482	0.00220385256431613	0.0124103066731351	0.00263828193141187	0.00118328687699587	0.00155583746689236	0.0040775749466582	0.00200532518071521	0.00253205144852037	0.00309476501880545	0.00381388698061022
scaffold_1009_ref0001982_13570	No	0.00135892180537787	0.000830141260656559	0.00111418542001544	0.00104528891407963	0.0106917058767759	0.00306058930728057	0.00105837311431479	0.00250977064069009	0.000678396759724229	0.000643962601095255	0.0017173967603503	0.000953474227215741	0.000741495004691865	0.00116312685338673	0.000596304990031442	0.00115032891890397	0.00122722052428657	0.00142801477440385	0.00352178423877885	0.000779311266055246	0.00425171937856486	0.00612791675823422	0.000513566006956616	0.00377652963423815	0.00233835843217608	0.00877339572713895	0.00185295069520866	0.00058875547788158	0.000736262055162081	0.00118995279895962	4.96107430917137e-05	0.000662255131735597	0.000679888237795616	0.000517163225765896	0.000994038757023746	0.00114444857215146	0.000868607461090335	0.00212835800944605	0.0023360011293135	0.00190530137277367	0.00165063902844789	0.000995239240805885	0.00114360369311894	0.00151483071024676	0.00121402370984863	0.00305690818583066	0.00155105452926948	0.00165477504768461
scaffold_1009_ref0001982_13572	No	0.00142100848822018	0.000936119336684627	0.00126952184193139	0.00105366163651732	0.0104663537981737	0.00327060632743276	0.00108516262980754	0.00268065508293013	0.000702430242564654	0.000681019250657857	0.00187112414775631	0.00114063531693342	0.000857312868608588	0.0011839812594974	0.000651818191797795	0.00125951669021114	0.00138040370190457	0.00141262250715188	0.00375194246627981	0.000846205850771023	0.00453362029360401	0.00674013600076554	0.000501421119479429	0.00385799504619689	0.00244397055297016	0.00845334626974305	0.00202746288956258	0.000631637104631175	0.00070614640294411	0.00123768284842023	4.42049988290807e-05	0.000556753337167795	0.000532338498122429	0.000524952646431172	0.000881823953302842	0.0013344239289511	0.000866812256851242	0.00205229144542361	0.00253880757795545	0.0020702994640916	0.00173434985411335	0.00106960279080134	0.00114060045306298	0.00148402702372618	0.00128715137219596	0.00324074558018609	0.00155098477715935	0.00185291461842
scaffold_1009_ref0001982_13608	No	0.00431343523688391	0.000646700078598781	0.00160720678537036	0.00226927779431215	0.00651282992036889	0.00214873047608699	0.00234814593708302	0.00625794148168589	0.00260305137497377	0.00234127382195796	0.0191202272119941	0.00142092785743349	0.00385746302282485	0.00288048533412297	0.00259313477294612	0.00336608981778595	0.00215527913705253	0.00147175043674864	0.00372008270295859	0.00382678354784135	0.00466473498452254	0.0491443658243006	0.00120855891454146	0.0124392417090325	0.0158282739335658	0.00692638341735551	0.00254144913953426	0.00198877286366923	0.00240343408172577	0.00224148097818345	2.26661239416784e-05	0.00595138461290048	0.00097539622791855	0.000267773419581214	0.00504027489587323	0.00130810133375279	0.00233662913872767	0.00892958697506588	0.00817577746100352	0.0127473276315299	0.00153773227280509	0.00207269705324633	0.00192842490356186	0.00256506869010985	0.00151183495977961	0.00320412371829203	0.00497312497285445	0.00107137739540938
scaffold_1009_ref0001982_13611	No	0.00148220041958932	0.0021463648025102	0.000917382390059916	0.00238313580234554	0.00648568136343409	0.00266717787833982	0.00107720962313916	0.00450928770528729	0.00102527778211786	0.00108798849942009	0.00317616036171798	0.00100760866582198	0.000998953266631397	0.00139500762384491	0.00157462360725914	0.00106756206250899	0.00250835609349574	0.00122851480684513	0.00292000657305263	0.00155098563402296	0.00946928272846111	0.0113807383851688	0.00106919635743692	0.00403147639623041	0.00464619424329395	0.0028564984366591	0.00336287124683585	0.000900704201630716	0.00101896289669026	0.00123926897493597	7.81706786459083e-05	0.000997679749231228	0.000884741012335397	0.000230554081830949	0.000920801564949096	0.000975719235426865	0.000961525952192504	0.00369943637472144	0.00205175364566675	0.00146626155251345	0.00269145363029591	0.000801644381777227	0.00237581334020541	0.00224194618805987	0.00105474031463576	0.00240731217354108	0.00184794886328566	0.00169659888843119
scaffold_1009_ref0001982_13633	No	0.000684959564345406	0.000635932781025034	0.00164663200475933	0.00129282812931637	0.000733860415088734	0.000905474163481658	0.00190870204676115	0.000827178102194587	0.00107571886373853	0.00602018020454195	0.00162764610178648	0.00104798845344104	0.000892292304701585	0.00206560407287356	0.000628665544678638	0.000654659894730673	0.00161181756552208	0.00124008972085475	0.00209523369879794	0.000800721099701107	0.0021650542619751	0.0139774538209101	0.00133396164471794	0.0045195920773871	0.00781886533743479	0.000868905623390931	0.00130601270630508	0.00130494803720059	0.000982482499398851	0.00135733315557759	1.63150551972325e-05	0.00152260424857667	0.000734505614166774	0.00330891365720152	0.00229064415984076	0.00125514443109655	0.00147099419443692	0.00104230814709639	0.00084078131487179	0.00192641116851335	0.00139143755102518	0.00135031908103802	0.000949389918250695	0.00109703850394624	0.00124755265474946	0.00158419283805672	0.00167541621318005	0.00124343502488187
scaffold_1009_ref0001982_13645	No	0.000922219219895887	0.000331539693983445	0.000898112670576903	0.000539536056651701	0.00201132252809224	0.000516535917806658	0.000954221081908469	0.00139751238482352	0.000639481816851373	0.000412451268741554	0.00072131497692972	0.000643479139579228	0.000680503155624755	0.000701525141350615	0.00230821889959899	0.00132964461968256	0.000794105521327982	0.00235802697400097	0.000655730999428431	0.000524510578799557	0.000276992974539944	0.00106766244889508	0.000488211689153669	0.0015929245787475	0.00159992843053887	0.000531138943609612	0.000916359058166453	0.000534577735875744	0.000884354980981822	0.000414652164692262	3.59069982201028e-05	0.000485642753685313	0.000655201700020502	0.00017066326759612	0.00118687517065775	0.000807419876854359	0.000572675367166782	0.000642852935636247	0.000543905281126013	0.000607101394176852	0.000437927451839771	0.000706028809984093	0.000508229351875929	0.000561886032564048	0.0011411356857421	0.000689053167040999	0.000787369053092864	0.000731647833867404
scaffold_1009_ref0001982_56458	No	0.00185240155745946	0.000396466164624626	0.000296197553594259	0.000467262679210391	0.000639769400165296	0.000404933695636442	0.000275951302479874	0.000475938726825809	0.0002882553457126	0.000262336831308533	0.00068817191930392	0.000804847518580709	0.000635090121475355	0.00084684261944085	0.000333294672563935	0.00102798838345877	0.000521939750552578	0.000239817184210842	0.000905374646300309	0.000303186094315992	0.000788608954341152	0.000549446557293271	0.000218349303870119	0.000440311492478759	0.000408577957810542	0.000507755693691543	0.000414587766462544	0.000399433536407991	0.000244152546737904	0.000267767761170232	1.90621619424477e-05	0.000312601974511514	0.000406821359624234	0.000115898322129199	0.000293655128663152	0.000352019184831044	0.000270140264998315	0.000415291864361037	0.00199017225960282	0.000812387002964862	0.000609230771052255	0.000247280467936214	0.000506936976069547	0.000397410745727414	0.000224729435679533	0.000814598063827381	0.000632208106087644	0.000481890409201242
scaffold_1009_ref0001982_56507	No	0.00153434649534833	0.000213476633584502	0.00027679920826161	0.000660925013737941	0.000485008329040234	0.000372598740732992	0.000191965972748328	0.000230582897487181	0.000206125818452257	0.0001941861842614	0.000442796713911775	0.000772589626124865	0.000830760323291153	0.000764960615863112	0.000254126232229881	0.000878388373939004	0.000605730639506462	0.00020813959457934	0.00103191883377673	0.000171456327582143	0.000291620628868078	0.000336440878871452	0.000160854447047876	0.000355984212895756	0.000234464257062839	0.000258269689267067	0.000277417090707815	0.000466646320137381	0.000185995104301304	0.000303739329120833	4.80554304704388e-06	0.000288135129453883	0.00036880409779769	0.000105115609226202	0.000339516051009663	0.000231135772492831	0.000270547649115123	0.000320800310766795	0.00155250765322693	0.000533547383924712	0.000339584200486092	0.000266292726189486	0.000540983219616638	0.000301467681963466	0.000206551440223521	0.000839414222638765	0.000523637755832591	0.00054113984291868
scaffold_1009_ref0001982_57122	No	0.00243758502911733	0.000384087847199898	0.000435690598726072	0.00123046979911285	0.00114429516065815	0.000595712164071144	0.000359827588601519	0.000512451773098319	0.000446737495469039	0.000459919276472536	0.00107292651254072	0.00121958148567346	0.000692202547365946	0.000952695456554743	0.000360012238693128	0.000672733173814767	0.000708702223628728	0.000405537449999901	0.00105009501969919	0.000283885249332668	0.000381323051265482	0.000992393013168764	0.000555554884234263	0.00130254411156303	0.000818285438016665	0.000622612356364361	0.000603269227779972	0.000635282103485552	0.000283625638491583	0.000264907888804875	1.82582674765697e-05	0.000531035426884679	0.000482392448043105	0.000186313840355275	0.000538704544518685	0.000472191403168456	0.000354474088042256	0.000472260410043872	0.00195763647460158	0.00116676015415898	0.000573348623469008	0.000377222470870831	0.000805312798949781	0.000516988863495501	0.000321248664845348	0.000917161715932459	0.000740941553607604	0.000782812006586868
scaffold_1009_ref0001982_57155	No	0.000252909708842159	6.72922818159754e-05	6.0755786138041e-05	6.66046422026061e-05	5.32105517742518e-05	0.000166487145137534	6.15895441275193e-05	0.000149002942493654	8.4360864755988e-05	4.86831253955882e-05	0.000501414213016432	8.34922971193074e-05	8.51964266408503e-05	0.000152232620839381	0.000191133175872834	0.000163439834559321	6.55846347408523e-05	8.57355000647352e-05	8.21643487642413e-05	0.000107144432038588	5.49174642519403e-05	0.000359703544968717	8.43153216562243e-05	0.000426858551018902	0.00020000424714677	0.000114554582245642	0.000228012474433064	5.93206361599114e-05	5.99698359116417e-05	4.3876440670494e-05	3.80577407441968e-08	5.48342948457324e-05	3.34255521505987e-05	3.80143708017144e-05	4.89529566312044e-05	5.91223830387185e-05	3.77616610203341e-05	0.000121431069281196	0.00014447590767306	6.9547337226508e-05	8.79273670283342e-05	5.42221148234539e-05	6.43714793871056e-05	5.37439577995634e-05	0.000102364255745133	7.69053871305596e-05	0.000125284676673566	7.59721325935056e-05
scaffold_1009_ref0001982_57189	No	0.0010196338786152	0.000775296767203642	0.000992129095450401	0.00103741398252708	0.00172440817617342	0.00130025750327516	0.00116964730568868	0.00267377633561879	0.00297761976396754	0.002999723485895	0.0118404615747009	0.00307535394406469	0.00265391638150304	0.000769610287854071	0.00087558309838608	0.00101453223758752	0.000604129366615297	0.000617011830184362	0.00126156047813145	0.00178907777232919	0.00511460548112139	0.0088643533188661	0.00113346961636224	0.00702168808772446	0.00338768818456553	0.00151317786654517	0.00147583023069877	0.000430697527558885	0.000515887555702256	0.0004325678782434	5.29732399239983e-05	0.000570223211521612	0.00136670542506385	0.00114851546218349	0.00201824613955586	0.00174294582679176	0.00096838881774084	0.00140412720060706	0.000707290627561789	0.000911355410155344	0.00187828743799203	0.000845450978220418	0.00119822166931951	0.00111623395902847	0.0004807678932466	0.00108675786529639	0.00114609388253198	0.00207853714463388
scaffold_1009_ref0001982_57224	No	0.00164859296341327	0.000250050839408278	0.000149756988696196	0.000644373373628708	0.000792851977399991	0.000267633879766222	0.00022468767493439	0.000475061799722558	0.000229351476990983	0.000226282487273221	0.00031310611256422	0.000635090440568719	0.000492419151629034	0.000967538257592854	0.00017688105624673	0.000589819120419515	0.000579608491539138	0.000206878501071933	0.00118070811541031	0.000263306918481277	0.000346459988946522	0.000537579152579777	0.000280992516092315	0.000317399776743682	0.000446829430705552	0.000544003167888436	0.000195442345477922	0.000198965775816348	0.000214040450785978	0.000227585964688847	1.73403322005075e-05	0.000293865960034926	0.000252750577944966	0.000121740786479496	0.000223752516672743	0.000282880625471608	0.00019304770162692	0.000416385455198037	0.00258844234248154	0.000747987103158528	0.000236166443898986	0.00016947784591491	0.000465407867001033	0.000218698127420286	0.000243946033371822	0.00087536875772109	0.000965206714909899	0.000238306501854379
scaffold_1009_ref0001982_57373	No	0.000688750660470542	0.000111472124040467	0.000193372307343742	0.000403953655069376	0.000374385190656002	0.000157327641452619	0.000140326612549193	0.000259899049776053	0.000120146260866246	0.000191204930376231	0.000137173586084112	0.000315727546454677	0.000287538277036816	0.000336603883789744	0.000129493811400939	0.000348414799248569	0.000310254070480195	0.000171889921207117	0.000423667437056174	0.000106711168058555	0.000119575198799347	0.000241025482601745	0.000132354176498141	0.00013596603638578	0.000198408418901593	0.000164085815576811	0.000127223746856035	0.000180162638473202	9.87386440783008e-05	0.00016740712398464	5.34926029191757e-06	0.000149857217141129	9.88819295215531e-05	0.000120198039412887	0.000191851372404711	0.000207132009269329	0.000109824457111192	0.000217151500815404	0.000646885029944276	0.000321336917103098	0.000140204540373437	0.000148487866888642	0.000279650306589418	7.88080003786124e-05	0.000161243400556416	0.000363764378366348	0.000333468056409598	9.62093115807481e-05
scaffold_1009_ref0001982_57380	No	0.00234349260593033	0.000271858280308539	0.000548595623590277	0.00105841734314392	0.00104170832950849	0.000488164172899496	0.000469014109634697	0.00089713199987088	0.000335069113267544	0.000538406563457766	0.000338317718194454	0.00091920398549347	0.000948668077752034	0.000942583378044542	0.000400474826587077	0.00118604124932813	0.000767064626447354	0.000468044099606647	0.00121320380009362	0.000412444526249868	0.0004374641755187	0.000554842766986202	0.000449889174016681	0.000310989319196477	0.000485244491189329	0.000554815279353582	0.000333036487413541	0.000503882666636592	0.000306061792147954	0.000430912086347348	3.84459889092893e-05	0.000486707702414953	0.000353062129433829	0.000354864904033454	0.000626398569942174	0.000573868962380058	0.000365138001905926	0.000831261409737356	0.00245124952694551	0.0011292820950236	0.000423303764450157	0.000413082820600178	0.000742218829241588	0.00026600303424283	0.000372822076597651	0.000938702118990766	0.00120138717680349	0.000264841921046032
scaffold_1009_ref0001982_57474	No	0.000721612213681844	0.000951811684071785	0.000853918507076991	0.00108318328063426	0.00159291049610367	0.00156867995835951	0.000907634471737355	0.00223718328398714	0.00184026487113096	0.0016101159110417	0.0103961799877048	0.00139274983652622	0.00152197266665625	0.00122211566251225	0.000722589765930094	0.00095968512690523	0.0009666801633121	0.000481038383548659	0.00128348797271032	0.00180122997861992	0.00563944840818686	0.0063273442238338	0.000783658523208808	0.00654725664024322	0.00293995805784639	0.000981456426991582	0.00152006541282073	0.000431383893139924	0.000735093103959791	0.000703394540226747	2.04076667794928e-05	0.000781539540670179	0.000425085360148052	0.000286736475788221	0.00168377374732667	0.00170969866429741	0.000811282820311765	0.00168941320649807	0.00106348982170139	0.00136479728691477	0.00169706213529495	0.000693028269475462	0.00100976981178003	0.000587599356535518	0.000430318980375237	0.00122402116540629	0.00140063692793545	0.00111637447076922
scaffold_1009_ref0001982_57806	No	0.00103481798056054	0.000494963727166293	0.000562671309316449	0.000684369180358878	0.00150304579347214	0.00129943108671667	0.000691702908776477	0.00194045081559835	0.00135344682468057	0.000979706771055534	0.0099347486072123	0.0013579975533998	0.00145878966992255	0.000670038778967087	0.000446994189343937	0.000604267404037369	0.000573750002510851	0.000639832576112028	0.000774454853739427	0.00129462145201282	0.00457738997874199	0.00328931436426441	0.000721186318558325	0.00524018306878202	0.00166359841490442	0.00077234974889574	0.0019192379072294	0.000550299519719162	0.000547309644778285	0.00053467862919802	0	0.000547926180315123	0.000602401930149109	0.000312370492798156	0.00176259777290165	0.00130028429598345	0.00066306767529822	0.00130036978878498	0.000830724844414218	0.000831241499020732	0.000910357717204593	0.000456001759068709	0.000648708823768004	0.000736164078134291	0.000422134320562783	0.000961552110727433	0.000744428606499127	0.00070981999141826
scaffold_1009_ref0001982_81812	No	6.98589733328147e-06	6.93516417136581e-06	9.41080210746245e-06	5.53102239918483e-06	1.25532332402814e-05	1.24525991389363e-05	1.38422519556441e-05	9.51415847973165e-06	1.23420446508612e-05	7.84626548577722e-06	7.27011454967752e-06	4.69819215138698e-06	5.78661443485669e-06	1.02871589936104e-05	6.20348556723509e-06	3.33237463546671e-06	5.6866469735096e-06	5.90512559047997e-06	4.68468131861969e-06	8.46384502660587e-06	4.20405825637379e-06	2.35177304360976e-05	1.3098064414268e-05	6.65113279793937e-06	5.17092480374964e-05	5.1011658538667e-06	1.2602404249754e-05	5.59752329609309e-06	6.96834370548558e-06	4.33403002555671e-06	1.32330747947578e-07	6.71248883358065e-06	4.31700572022912e-06	2.0741208207869e-06	9.75982381745116e-06	1.184329225132e-05	9.92988085033978e-06	9.19080381096898e-06	4.56085766014497e-06	8.84029631475041e-06	5.90213941842007e-06	8.29099855800549e-06	5.54783408195082e-06	3.98013539149743e-06	4.59509021815045e-06	4.7905682478492e-06	1.06169990881588e-05	3.32137947723274e-06
scaffold_1009_ref0001982_81826	No	0.000169854983191155	0.000579309664402591	0.000575590770830346	0.000628950410541138	0.00123427605257054	0.000525590445727154	0.000740802843095688	0.000515362296104961	0.00038870805113743	0.000502438261538053	0.000372843756860357	0.000333020371695501	0.000408671356246608	0.00114699423545856	0.000126845558079557	0.00025522445762284	0.000558282117842267	0.000401556827811696	0.000469839689084343	0.00047991128638098	0.000373795508660483	0.00159148467738401	0.000634049274784642	0.000434143449664457	0.00122318415914564	0.000561349214750793	0.000535596734360301	0.000681435481580932	0.000498915406214764	0.000948720093474212	2.78573399021757e-05	0.000652405991141633	0.000336578455179625	5.67770725711321e-05	0.00243089907072898	0.000488988169697144	0.000871772971298447	0.000604987511623949	0.000538163309680158	0.00103245132818681	0.000542273977080915	0.000622884765748298	0.000477951695326128	0.000458686126429326	0.000404859536924032	0.000368893301820058	0.000943215682442356	0.000518734636329998
scaffold_1009_ref0001982_81854	No	0.000460038747438119	0.00109008446426405	0.000715576007107562	0.000373762451018192	0.000765142159468541	0.00201486323006531	0.00159050318089543	0.0011120619608504	0.000213439613869564	0.000617763837817734	0.000463009046745858	0.000371601736911021	0.00041674179723698	0.00290117727994676	0.000338545228256141	0.000251830941414895	0.000511185600013617	0.000680346023334552	0.000364923239920576	0.000541101035460134	0.000508112879322315	0.00187433374254809	0.000661263937542269	0.000392690623172214	0.00113478254516461	0.000575781980752712	0.00131645750902716	0.000902847773435351	0.0003036884258921	0.000275496294566297	6.92396050085733e-06	0.000597227926490788	0.000211400761365471	9.4184838833517e-05	0.00262414782320668	0.000835811363343574	0.00133384253817464	0.000745161221787999	0.000532841631913943	0.00125045364855356	0.000625157399506912	0.000601251213826374	0.000322671448554966	0.00036045533611325	0.000448502303309604	0.000391716711494387	0.00111085224888978	0.000447161270877135
scaffold_1009_ref0001982_81938	No	0.00131120167206399	0.00330197450330395	0.00103031567098219	0.0012415721439136	0.00331626813549028	0.00897227280030756	0.00217833156540777	0.00471289114917056	0.00423999066524336	0.00257576028290762	0.002719067551551	0.00103043897723734	0.0012755865481152	0.00298843524141839	0.00314509731756266	0.00176019585285322	0.0014965455301734	0.000969456007534379	0.00210193266034631	0.00343246504335654	0.00701049342955003	0.0371950619343787	0.00167406891318962	0.00593223579361278	0.0138818145627108	0.00277951663789846	0.00894467182127644	0.000637813879916953	0.000915409975447206	0.000838982387697185	2.73388614241229e-05	0.000901980640952212	0.000930636528183116	0.00348511434468822	0.00218872319902604	0.00242981100063535	0.00192007405829762	0.00374185053941454	0.00168741494454848	0.00164596511065025	0.00125243021130695	0.00101359164106093	0.00134005828165096	0.0015534468675978	0.00119817571915378	0.00176460520439272	0.00126619450973982	0.00233426324806638
scaffold_1009_ref0001982_81951	No	0.0181814398474005	0.00112027900788336	0.00141809825046734	0.00199872426073823	0.0133332584726069	0.00337933302452268	0.00113229335856071	0.00625992351102407	0.002401405987734	0.00148451107801966	0.0156476651567463	0.0014072556550144	0.00333859591033435	0.00171861339912047	0.00129184462137483	0.00206062680316983	0.00118200130200238	0.00150657878957893	0.00384264182046208	0.00136279516993045	0.00550729528547822	0.0090010550866544	0.00145782724000891	0.00400940311332506	0.0021724224633296	0.00409542579532276	0.00342998667334177	0.00101730068790121	0.00239309028298205	0.00218859540049019	9.02259109444261e-05	0.000989128376060023	0.000477423327782003	0.000574504279419961	0.00186483338520031	0.00155705061436625	0.00104748936394874	0.0059443223255641	0.0034187660847997	0.00176468796965406	0.00164568927146932	0.00213740007950683	0.00175842583596896	0.00162728273918067	0.00156780660008498	0.00434615503108128	0.00210114533304124	0.00130811765142049
scaffold_1009_ref0001982_82186	No	0.0143506587613185	0.00163600984403744	0.0023649914149909	0.00209090680820839	0.0101242969079653	0.00270053943485231	0.0021678515002795	0.0102029818849389	0.00274819152963882	0.00193080563861049	0.0277203034433896	0.00191768790402113	0.0080286858557719	0.00311819393507549	0.00177888674019235	0.00409559550536035	0.00208985108049524	0.00215494066568568	0.0035539960582224	0.00209335689214388	0.00675606362034355	0.00349634701572279	0.00319606360881677	0.00509204393012837	0.0033506320825136	0.00366094450339173	0.00520640866820622	0.00152378359973966	0.00165850357535325	0.00447232182850398	0.000510831769672459	0.00104840275903772	0.000641995353457961	0.000317824808519565	0.0046498024174773	0.00193187409464095	0.00226551677772565	0.00977121640581745	0.00522666632293382	0.00270791616340023	0.00222284770519686	0.00499157168226933	0.00224702938446837	0.002767222286404	0.0019634199609811	0.00352951303006993	0.00344463049592854	0.00193286155659567
scaffold_1009_ref0001982_82191	No	0.00134848609917323	0.00303307752882495	0.0016045304420779	0.00075781961990565	0.00235663152241505	0.00207121489182286	0.00221631084095383	0.00186683187745804	0.0040965574931704	0.000825075322441436	0.00170962842120885	0.000650588394613799	0.00174574407573191	0.00404980647498087	0.00124012952412771	0.00168706623458722	0.0011172410646055	0.00243242715851931	0.000794835678949489	0.00200853354246155	0.0026758930317506	0.00167235728968261	0.00117588805361857	0.000790615450937595	0.00101607812141941	0.00222833194211827	0.00480298126884356	0.00155266202541735	0.00267762341894858	0.000298934588699489	6.37494399307486e-05	0.000635060410642709	0.000484091941867344	0.000518057862553383	0.0133447938197641	0.00106149214817338	0.0053986405236376	0.00270164189145985	0.00139682128401815	0.00102178299973044	0.000849348675301359	0.00181551801856987	0.000932757277995841	0.00042891239642739	0.00217880516771788	0.000788607876630797	0.000971338334443963	0.00145868980790406
scaffold_1009_ref0001982_82206	No	0.00146712720607771	0.00224979510575218	0.00103908398461393	0.00103171749689582	0.00283269945994957	0.00718810391445111	0.00207064172011073	0.00360597830536562	0.00295678937463329	0.00258060598742137	0.00335551196813309	0.00128897273129792	0.00147333921539314	0.00246287078708635	0.00262547240050338	0.00220251492959151	0.0012900285162118	0.000687071537517666	0.00315853701468257	0.00395924631630484	0.00683828981495911	0.0370477245159072	0.00183536869841207	0.00479415490763423	0.0172800202170285	0.00263804256970837	0.00735685118199019	0.000587380965266317	0.00080064208228515	0.000743261716347563	2.90059072322419e-05	0.000652598548445469	0.00122755564210642	0.00361924582711665	0.00164114511987291	0.00247802973869873	0.00177934718310452	0.00274009870824973	0.00238933479991236	0.00195707832731153	0.00131509192392691	0.00112171460183616	0.00107688672839638	0.00126243699451388	0.000764397347008289	0.0024930156004828	0.00155217420158888	0.00303089759055758
scaffold_1009_ref0001982_82210	No	0.0157844660159269	0.00206622232385416	0.00398621375804539	0.00365674230372143	0.0101908238653601	0.0029151134410477	0.00177444545385609	0.00896156543172685	0.00301856231020148	0.00149076949580538	0.0267512401797096	0.00232927478286639	0.00736779999388009	0.00471728252911447	0.00180553782444371	0.00373742194197255	0.00271813186293307	0.00276504386649238	0.00582738557225132	0.00215260239044228	0.00510197500979869	0.00364082631294488	0.00259577286132581	0.00469990755105633	0.00342588110787732	0.0038332931887051	0.00534859204919724	0.00169710000545343	0.00252378189210982	0.00456592566204835	0.000483491017321484	0.00118478718712627	0.000696044291724844	0.000371667117218606	0.00473203080537725	0.00221335424840608	0.00223975288936748	0.00918674698958983	0.00632987713648454	0.00305514980256406	0.00262524364420318	0.0064284585684214	0.00237293013580734	0.00283154935064699	0.00254500167687842	0.00487900582082467	0.00296728143668903	0.0015565410522086
scaffold_1009_ref0001982_82233	No	0.00675682508434353	0.00194422789528807	0.00141503662589229	0.0023352385256535	0.00885686812778045	0.0102472554262075	0.00298137336671734	0.0138495747458476	0.00180107109527121	0.00266197905422724	0.0222736933587457	0.00136213937200326	0.00488775598683673	0.00317448128283097	0.000957289488546631	0.00204584842538201	0.00203415608707167	0.0011811740244815	0.00442435846797702	0.002423043370432	0.00967726205973068	0.0162227707181456	0.00168479604093817	0.0056581558972163	0.00574459844758759	0.00644685419264993	0.00851315195563974	0.000962924363631016	0.000992161989837248	0.0019856382307706	8.93476554301547e-05	0.000922179451973347	0.000526995754842	0.00229899084242451	0.0031642750138317	0.00197439975733155	0.00222650270928705	0.00794423747103074	0.00407479082460354	0.00205752022973017	0.00129697714524157	0.00142939746353773	0.00334727106742126	0.00201100715686598	0.00137166232574202	0.00499523547112411	0.00210961073932906	0.00225898167129282
scaffold_10090_ref0041683_23816	No	0.000494325270133201	0.000608199437043328	0.000490952505673104	0.000392233747040592	0.000863931132500166	0.000582815543284188	0.000466818988975449	0.000747266258840841	0.000275439209401797	0.00036298799396923	0.000472667155814804	0.000328582601181804	0.00077187829290981	0.000611782828812671	0.000740408406079431	0.000623081151665448	0.000750681406710697	0.000602026813022111	0.000464032286370512	0.00117108805788489	0.000951789627928495	0.00210348964860792	0.000549088682526878	0.000350589401988758	0.000797095307047507	0.000514193093444118	0.000598287185784045	0.000437330376501203	0.00046162982575746	0.000521832323464083	5.69861442735694e-06	0.000363306391655519	0.000378079524332957	0.000375124356174759	0.00096613730965259	0.00054002712751812	0.000531649772276936	0.000628858738298964	0.000563163998167828	0.000536250097579678	0.000514020278262821	0.000472011623488328	0.000381987136344846	0.000729973894977278	0.00064016417283455	0.000461892693917278	0.000487070013684164	0.000796729345575562
scaffold_10090_ref0041683_28237	No	0.00173457067090388	0.00113395718959274	0.00051854827676931	0.00221456300808245	0.00586541150878681	0.00212324481781976	0.00120211583388663	0.00211754589636237	0.00070460486177597	0.00109437748075771	0.000766601058766105	0.00130693036646315	0.00106938052867678	0.00215425453433662	0.00124433066921714	0.000996871289042624	0.00367853120264539	0.00105114847304355	0.00154243687253214	0.00151231969552336	0.00173014006133187	0.00274981369802549	0.000822339481044209	0.00108685510414526	0.00155802373809396	0.00533392122311581	0.00206934837564594	0.000753117020503411	0.000589148771483131	0.000790273057564167	2.07932154424651e-05	0.00100161258638969	0.000499115047095114	0.000191587324451072	0.00104036516501345	0.000594354688467181	0.0015778353783341	0.00177149807561027	0.00125302642631847	0.00363737446058063	0.00120978411334612	0.000559656174683644	0.00247570035319644	0.000900200081785682	0.00133931459517149	0.00138644104332283	0.00146359555521406	0.00077065744653965
scaffold_10090_ref0041683_30042	No	0.00160082235430009	0.000473528518359969	0.00119577794143607	0.000825256998898498	0.00182650673645677	0.000741585788213601	0.000850946699981835	0.00528621305424067	0.00214047833835347	0.00102353261160801	0.0253412156625126	0.000629420242642538	0.000781483489143482	0.000821898739529453	0.000449372315995334	0.000713356705708102	0.00103739138560197	0.000377652830615179	0.000964205157114444	0.00055448837148583	0.00126517031278342	0.0117441299910758	0.000573688708053099	0.00475836444318175	0.00167815342533092	0.000774395095639938	0.00126858092459801	0.000814052798970614	0.000980397078544781	0.000439637910767567	1.51986789690794e-06	0.00071345687709512	0.000257653294347452	0.000351919990539414	0.00094827382525918	0.00219750955078684	0.000548102108698445	0.0024237753866288	0.00121970630947421	0.000994617562329617	0.00131507697830163	0.00105697815335826	0.00054737674470106	0.000797455953714611	0.000323810469256498	0.000992033684467869	0.000598244476502604	0.000363459397876463
scaffold_10091_ref0041682_10000	No	0.000534050461200328	0.000986384924857174	0.00145013854192864	0.000668242168717714	0.00119917194288185	0.000904472814416936	0.00119694788709642	0.00133426726866096	0.000672180241164199	0.00232855558223759	0.00100483000291037	0.000619150637740674	0.00069615569359443	0.00173075193140245	0.000466394285249796	0.000780008696686627	0.000913858659621888	0.000757301706290896	0.000976289993791543	0.000484041331169243	0.000759803153896728	0.004051605163345	0.00337180482176294	0.00147324066687458	0.00198830518208694	0.000591024841860501	0.00105773333290765	0.00191490266867493	0.000474477628366127	0.000621307231736302	6.83339871010159e-05	0.000388884333822336	0.000738070689114839	0.000228515440633242	0.00140324362006	0.000858063593020477	0.00147389887072674	0.0010855586882745	0.000502173865752079	0.00049870534089805	0.000716757349497445	0.00222378719351539	0.00056732146003301	0.00043843546702283	0.000979824906668616	0.000560414920957144	0.00102021184831992	0.000842427318602665
scaffold_10091_ref0041682_9891	No	0.00263051676208668	0.00119422961233252	0.00111992455316344	0.00183298267158069	0.00121691027437812	0.00354666847888959	0.00195839964067125	0.0025874487684465	0.00101543248886408	0.0015966153999007	0.00303301453054466	0.00191956138880202	0.00430869460859503	0.00122886580956875	0.00539145875180881	0.0053852797761149	0.00493025926378237	0.00292385610482454	0.00334992181827962	0.00481569149874814	0.00379913556124786	0.0248455303015264	0.000738281216555328	0.00416837398653473	0.0149663468356299	0.000611148775713475	0.00424578214716587	0.00083092208923911	0.000826090063429468	0.00165927328879075	0	0.000550050803075441	0.00133658632911366	0.000928259707420173	0.00119101599103074	0.00113635052692511	0.00139896152210075	0.00324971043577546	0.00147103865478428	0.00180537742695191	0.0022439967448801	0.00118797130463045	0.00134078245605501	0.00255124159151146	0.00326860238395897	0.00347065033089754	0.00098911943498388	0.00181078286991953
scaffold_10091_ref0041682_9899	No	0.00052571191798951	0.00125093713523497	0.000782202013739432	0.000707511875002553	0.00156067770513004	0.00167284147958139	0.00161682388198858	0.000723878833297525	0.000871267703475291	0.000886773585280858	0.00144540477740842	0.0010180186278945	0.000977782881961106	0.00108523259756355	0.00102287519465493	0.000661170652587664	0.00141827265320394	0.00153470332274643	0.000781655472498805	0.0011787953794102	0.0014340163939729	0.00560022968242978	0.000711187934260951	0.00272549145686501	0.00273573989043791	0.000448044134688932	0.00285348440613514	0.00102048308130353	0.000687098658520868	0.000613874515896179	3.60312466595123e-06	0.000590325030002602	0.000305838661677653	0.000125304535305835	0.00187149516852946	0.000918250101708288	0.00144524036713067	0.000838424968764926	0.000935977868261155	0.00156465494211303	0.000599514359372191	0.00113963612151797	0.000957696833379305	0.000649631518024935	0.00250081457155386	0.000712459460033416	0.00155540718915238	0.00074759011751206
scaffold_10091_ref0041682_9961	No	0.000867829470256104	0.00143662361885014	0.00147573377366565	0.000789790990979145	0.00140764068344601	0.00286061342065071	0.00278058555294183	0.00308728343825899	0.00130958759971139	0.00301488010350325	0.00163220035109951	0.000899150550516499	0.000964219562043925	0.00226042915319497	0.000954649288950781	0.000677651750489241	0.00255983973139865	0.000972850125990329	0.00092347483903133	0.000971192230388215	0.00226279486991849	0.0238032380391216	0.00155094297864332	0.00348658805819136	0.0139147874889398	0.00221102979534626	0.00324892192253626	0.00145354825731121	0.000867251936349877	0.000733095982791606	7.95089676945829e-05	0.0014729629754881	0.00132686756345869	0.00114236123076195	0.00173743879560947	0.00115920869071916	0.00128055828441236	0.00186282242905123	0.00162135300458096	0.00356901774523822	0.00233883568680578	0.00166282878643004	0.000553916603571419	0.00118494908893126	0.001088083527453	0.000779308374295081	0.00288706072295076	0.00131284505049511
scaffold_10095_ref0041686_25193	No	0.00103379618952479	0.00035582143384531	0.000350863871090107	0.00085905401302471	0.00189369497368996	0.000705987432573837	0.000435982762540133	0.000646854224022843	0.000786954977692495	0.000378630446318384	0.00180458960960495	0.000488896679721943	0.000758027193531307	0.000643923766558411	0.00084397012705725	0.000576120395119515	0.000253629831628103	0.000301735717744331	0.000993963651800979	0.000537337504386546	0.00089067955107178	0.000771498222481017	0.000357523530204902	0.00117218288696839	0.000714006539919355	0.00102247905878871	0.00120952998684814	0.000278233184050171	0.000330267128169363	0.00067292808442788	4.82268180636464e-06	0.000351920524349588	0.00049860104016224	0.000269248197136476	0.00085236151362466	0.000577009573499336	0.000460142163954888	0.000931198579957304	0.000605953343456621	0.000403456043332282	0.000588045318792592	0.000294208893664744	0.000647979438399274	0.00048976299591753	0.00031342903348419	0.000982696006230802	0.000563620002353138	0.000601111996525587
scaffold_10095_ref0041686_25292	No	0.000986665353226391	0.000436598990668506	0.000466527175858267	0.000877869233940951	0.00201285692684515	0.000689022491402932	0.000684819712181149	0.00116381969775066	0.00138981017481503	0.000662345125886195	0.00196509169799445	0.000468001120506635	0.000866492792896244	0.000639642761947572	0.00137041801143522	0.000852625122946805	0.000314226445869089	0.00053347521398104	0.00102154425101623	0.000840557246966527	0.000952054565341244	0.0011706779973856	0.000586262675775273	0.00125168569453567	0.000769978882745349	0.00145192487231701	0.00142207298716904	0.000306879741575583	0.000383349430131257	0.000657679884523234	0	0.000348037847338229	0.000315359562653325	0.000224244999183144	0.00150660796811692	0.000819885880601204	0.000640915715061407	0.00172001611522222	0.000965812294335898	0.000783566583589139	0.00077940801767034	0.000361475939518421	0.000770701490234653	0.000464711903191386	0.000441612506685852	0.000826621050137919	0.000889543218401562	0.000646027102244277
scaffold_10095_ref0041686_25319	No	0.00033322089420836	0.000226103931733627	0.000274269843699504	0.000306677343776844	0.0001865759608776	0.000373700273876618	0.000480995645916247	0.000542592960201987	0.000325524439427741	0.000336442355505834	0.000498532267247408	0.000190225277901948	0.000276548006692172	0.000340075486857654	0.000253314977966662	0.000214477635770171	0.000277279893538029	0.000404335727422281	0.000283749003876818	0.000392988859048497	0.0013991629740268	0.000709351154186023	0.000256524109667183	0.000281354549873663	0.000474640236341479	0.000150126856399432	0.00030759851848358	0.000311997093802753	0.000251632620781249	0.000266995350794822	2.52014784155886e-05	0.000296145054546617	0.000282455875818152	8.41028710308224e-05	0.000409368826504541	0.0002762994105708	0.000382408453292479	0.00105041701707988	0.000400729431930918	0.000406085274911712	0.000308565667122865	0.00033318622701657	0.000260415834394046	0.000232611966328635	0.000325284378816468	0.000287546457036681	0.000151399770546038	0.000164383543059582
scaffold_10095_ref0041686_25336	No	0.000663609453969306	0.000279866027866342	0.000361640271532346	0.000387230711220986	0.00175572336634594	0.000431490763121594	0.000327848485872506	0.000762448002272561	0.000949988641661817	0.000389104218939948	0.00126008499311858	0.00024252993487125	0.000668954520609296	0.000366065930484901	0.000900915084793852	0.000570938988878426	0.000226323963116508	0.000311382772025731	0.000421207269189902	0.000367977561586858	0.000370994835047036	0.000512486834054542	0.000283512779096065	0.000804303235684271	0.000390516470496155	0.00134422831586898	0.000754566307070061	0.000226109894080524	0.000307544992104726	0.000418134372546182	3.57490849055437e-06	0.00025491616919363	0.00026955508188674	0.000143197023988146	0.000520665080494384	0.000471297521102805	0.000355660243227019	0.00107199661031074	0.000510653682023492	0.00039226893365376	0.000461816467102067	0.000234687259647986	0.000356049897131359	0.000318463376410083	0.000391778474185014	0.000388502594850519	0.000419640005284423	0.000518885230936332
scaffold_10095_ref0041686_25350	No	0.0018942771392437	0.00102588647215626	0.00185001418705351	0.00145672312766712	0.0031102826270526	0.0024517485760045	0.00716979694418284	0.00324943202092079	0.00210442259287279	0.0061036994010026	0.00263541092668404	0.00081153893415871	0.00131863006299743	0.00401919388487426	0.00217313466551974	0.00123286701070402	0.00148533545463189	0.0020497485183016	0.00124980036036635	0.00440891821689554	0.00315803482965035	0.0259764934937065	0.00235158879087228	0.0027510384151725	0.0236874104449861	0.00230334591168686	0.00277191257105758	0.0020654102177654	0.00203400983498514	0.00282342457880608	0.000120210280831112	0.0029979956959004	0.00259801482822683	0.000888367203646575	0.00464978553391078	0.00180551654317216	0.00461291858330595	0.00449356946761751	0.00225958979896796	0.00674048043781428	0.00224881190335233	0.0019651111347969	0.0012288254672881	0.000919136719413024	0.0019313929244244	0.00118699582760592	0.00433160805331376	0.00119235826480249
scaffold_10095_ref0041686_25355	yes	0.00122416738531837	0.00140738080196952	0.00227019127011025	0.00210219625257313	0.00386204747880207	0.0075587179322486	0.0146917887844107	0.00765826050074095	0.00332482945405926	0.0248802519010489	0.00487880427911925	0.00233559536607368	0.00169813253442669	0.00147652322791442	0.00208347165489142	0.00279522427876028	0.00186133268042995	0.00329734925171343	0.00253460999858322	0.00578039650802659	0.00530759871151982	0.0213249919613505	0.00922554467288674	0.00521278408883455	0.04255028458837	0.00223118770655897	0.00898603389640469	0.00148835402625795	0.00144667863334716	0.00156346978116013	0	0.00192022761431681	0.00221283459713153	0.00114287871425631	0.0149489267285362	0.00196142647013216	0.00670378556585647	0.00857827577241879	0.0015909894709281	0.00154033960294535	0.00323865542768925	0.00170750194466638	0.0023055558572639	0.00287964355292621	0.00224224178226485	0.00300172028488356	0.00427137433943235	0.00162807071738698
scaffold_10095_ref0041686_25358	No	0.000590572443762431	0.000218526041317643	0.000211369100634146	0.000390884619065045	0.00140684830723065	0.000369103068967294	0.000222878051140397	0.000663285477361822	0.000599691843801864	0.000319869079906249	0.00116076111546956	0.000196346060437165	0.000490119163969978	0.00033009192366021	0.000748983192940777	0.000405707121897606	0.000195978109884363	0.000249088669977134	0.000382490967739046	0.000325710159228785	0.000419243611374306	0.000507206482141347	0.000265446651362967	0.000649818315047203	0.000364570326381358	0.00106046580740105	0.000626409581987152	0.000195431598147309	0.00026106733030769	0.000369329287798523	5.56107791116695e-06	0.000242955054364796	0.000252510775699941	8.78194643492492e-05	0.000351459308015258	0.000338981866253815	0.000249887162057965	0.000820000014570846	0.000546739946881828	0.000447572498453951	0.000339043164872845	0.000198217751951433	0.000364567241304621	0.000279036663541359	0.000302147135603852	0.000392272249829789	0.000370727620368319	0.000452130184278431
scaffold_10095_ref0041686_6650	No	4.54206921918252e-06	8.61398596227186e-06	3.66934566376496e-06	6.72773658722949e-06	3.63558419818965e-06	8.5724644286522e-06	6.17822481173737e-06	8.05724751120156e-06	1.50250910012439e-05	7.70467708368897e-06	5.15151764378298e-06	3.72179657676152e-06	6.50739730346005e-06	3.51225013169682e-06	4.81445622053325e-06	5.09279137704089e-06	3.62324628266419e-06	4.22531148139356e-06	5.55741072509002e-06	6.8979386711079e-06	5.07650486618343e-06	6.4018106797119e-06	6.59567858094614e-06	5.18784633640381e-06	5.68549181964823e-06	1.83105890373948e-06	1.79031459366014e-05	4.35032260643439e-06	2.6041052941129e-06	4.84535300080005e-06	1.43047124677453e-08	5.80003533390569e-06	2.49896230477531e-06	5.25619278489196e-07	1.14519416703212e-05	6.85338822265331e-06	6.90182681880735e-06	1.10601415665291e-05	3.71060727289829e-06	4.50527991449945e-06	4.60907717904808e-06	5.94433327795644e-06	5.26559413488528e-06	3.97441344275546e-06	3.19820383508444e-06	5.65339507919859e-06	6.83122488975657e-06	3.83598079059262e-06
scaffold_10095_ref0041686_6653	No	0.000403776071371789	0.00131634981286813	0.00129499494666537	0.000513430212040762	0.000467394835630334	0.00158493722776422	0.00242933416733	0.00149277424113762	0.00242708006906752	0.00401765609669186	0.000819684609200471	0.000399887525313567	0.000403871102670307	0.000366749982021053	0.000368384419888296	0.000452178786451052	0.00043140360862237	0.00053330503743526	0.000522197251501439	0.00085524967713212	0.000999634384546132	0.00162344096342786	0.000896528386885721	0.000724846695869327	0.00120840379669208	0.000324368722874886	0.00239194491578671	0.00114689329148092	0.00042148970531921	0.000639336749703899	8.0911262195799e-05	0.000737108023503436	0.000333584299338596	0.000103480153375863	0.00213271048462932	0.00104698960958184	0.00389173388813698	0.00169058651502958	0.000630524071356361	0.00133606689503634	0.000625557338934103	0.00219900186390206	0.000436513370274962	0.00033076535141188	0.000637407003460773	0.000514918849218106	0.000946342230188507	0.000333751936812762
scaffold_101_ref0001927_125974	No	0.00215044997697768	0.000595689568864311	0.00154225574437618	0.000593630139864729	0.000733808124134722	0.00136343475285339	0.00083778179491373	0.00201203933709576	0.00144347731025377	0.00118306378573531	0.00162922001814578	0.00319104933051998	0.00230927921570503	0.00080114573443608	0.00223555024405147	0.00310694406101709	0.00142323979027348	0.00106132766457181	0.000976129439419796	0.0010679844435313	0.00211381293563895	0.00253729200953021	0.000875913963959635	0.00171834126811989	0.00194848180455111	0.00131901022890758	0.00186978480500228	0.00186247483214874	0.000628901226055876	0.000811909969427486	3.73516221408127e-05	0.00176558709221148	0.000765282821572379	0.000319577498410452	0.0025623562585402	0.00155334102669004	0.000650033924305475	0.00147775693065469	0.00351488930903707	0.00797514259341261	0.00209524736934333	0.00117107725397199	0.00060414277774014	0.00113983275930926	0.000853751390889339	0.000700660870208133	0.00141080089071973	0.000600676815432551
scaffold_101_ref0001927_126169	No	0.000817793682285671	0.00210655771415203	0.00139758955571182	0.000242458941644314	0.00167938688527401	0.00148923879068981	0.0097115488759289	0.000348001004504909	0.000431393193430317	0.00151690029942853	0.000625769782088492	0.000539703475723195	0.000798742407003131	0.000686084373006628	0.000939092871958122	0.000773138162835671	0.000533887129085736	0.000981370580357764	0.000357136683824592	0.000984783518607194	6.1425075603108e-05	0.00429759563194705	0.00114106693159521	0.000730857189883983	0.00632513531803067	0.00248234694846719	0.00129113183678627	0.00407678515431696	0.00443329288943169	0.000259061389893261	4.47649035903971e-06	0.00418078001984943	0.000628982434217029	8.42550333563864e-05	0.000891126896204685	0.00140209898910237	0.00687304207205002	0.000431959736074148	0.000436097253144481	0.000621174748566735	0.00232752225075781	0.0014949007397151	0.000191186325836949	0.0013647654146172	0.000945405074247189	0.000271681806203521	0.00192638007813533	0.00189128579431879
scaffold_101_ref0001927_126172	No	0.000879588612936993	0.00192760658018285	0.00146129480412735	0.000259924564960285	0.00159277086093836	0.0014556196743672	0.00946845627258581	0.0002889548782489	0.000479461380894815	0.00135793905298861	0.000627382968571217	0.000506808704649985	0.000817537127652943	0.0006087514712499	0.00108656826007266	0.000864264643602059	0.0007389923812071	0.00109691992190754	0.000428776525923427	0.00104260439637352	0.000139801166181157	0.00442215750810542	0.00105802218531599	0.000617662301305308	0.00611400439985843	0.00265132324616311	0.00131849675475888	0.00340499752533845	0.00468281670361435	0.000370436132415052	5.94067972707903e-06	0.00502043621561307	0.000679634793155021	9.62752382812474e-05	0.000881195423372354	0.00118242000821839	0.00664073380830502	0.000505881405748301	0.000639218405129875	0.000652863883877669	0.0023836084293043	0.00140220671124616	0.000330922798768602	0.001625703625222	0.000993512791819495	0.000341869141053325	0.00203171977316753	0.00186539973432953
scaffold_101_ref0001927_126223	No	0.00227444454775473	0.000628525318756967	0.00089776984555216	0.00132658837932513	0.00221960154989238	0.000238693517372769	0.00109534974743322	0.00124730414694423	0.000868222025850912	0.000884728489372265	0.00379739314912163	0.000871395098041886	0.00271906599518198	0.0012759338584673	0.00222125144242966	0.00197716722687741	0.000892306925849709	0.0010304300737146	0.0013932749322238	0.00130323485763669	0.00103716150788187	0.00473998939330105	0.000790497466699469	0.00254589200491831	0.00205499160007888	0.000874905198955334	0.000447051435837456	0.00150804033066354	0.000930338197399675	0.00245240723344446	0.000335038461278473	0.000707468309156746	0.00150771730622302	0.000514318645205958	0.000885276690131782	0.00074552737704713	0.000834488103329889	0.00117590411685001	0.00371132121465852	0.00124817790041325	0.00130503730378202	0.00092154748330797	0.000999367182576711	0.00278204865843615	0.000883550388789995	0.00123318970059921	0.00134089371393632	0.00106588214283824
scaffold_101_ref0001927_164879	No	0.00168229939247355	0.00392977937040174	0.000777948391851877	0.000565389587450711	0.0073066611626172	0.0126705036288981	0.001646248762269	0.00198296573551632	0.0010233163612505	0.00172039916376952	0.00268813207309538	0.000492174053679613	0.00081834057804434	0.00108504460718341	0.0015366533943833	0.000751753645324845	0.000895042098989241	0.0011845316150183	0.001967983613773	0.00154289867671474	0.0135577891161123	0.00403323203374725	0.000765640354185895	0.00161329301829054	0.00250100373272119	0.00565526449397478	0.00843835444543378	0.00072173310220186	0.00085944715858366	0.0013026115801782	1.56586532854265e-05	0.000788201826301417	0.001440052197944	0.000225645495330248	0.0014294825330247	0.00276725839269076	0.00142964597191604	0.0010046230780303	0.00110252458849021	0.00104343365154343	0.00091002782525497	0.00092900035234033	0.000725871985214828	0.000992537885459545	0.00118411352512821	0.00181257538700381	0.00129217225036113	0.000968191638599356
scaffold_101_ref0001927_164938	No	0.00133684986603526	0.000686423943730069	0.000207715877903222	0.000319510520732841	0.000733492468998084	0.00106350440643947	0.000265916403687514	0.000982532117980675	0.000289255419564011	0.000532880732212291	0.00173204441043181	0.000248116520081366	0.000521432855747785	0.00073325302175123	0.000578965699814046	0.000638138442077091	0.000693215382096429	0.000412122928875542	0.00039762060114115	0.00032188241195031	0.00123455003326595	0.000588403035940601	0.000528700037590291	0.00122519803105688	0.000567120778971775	0.000469424448208552	0.00105636535863164	0.000100821267946015	0.000114594445129515	0.000294050365264953	2.00466875346526e-06	0.000180799619774208	0.00028787391867027	4.77403729889549e-05	0.000303243486472957	0.000230517694712834	0.000277613592985227	0.000754685281719381	0.00165866898390598	0.000833346546693135	0.000567452572403902	0.000146731925708888	0.000335694739094983	0.000314893709194072	0.000344978592184054	0.000415197759534169	0.000237120158472388	0.000370944260508192
scaffold_101_ref0001927_165245	No	0.00169498802788156	0.00138103310749511	0.000378609449842217	0.000757893216476565	0.00168112924184097	0.00285443710025035	0.0009628683949676	0.00197884403098227	0.000795573559790716	0.000752875597064197	0.00550111007695577	0.000731498868537652	0.00351941660683057	0.000651801214521353	0.00136815415614432	0.00292015421353909	0.000664865920793123	0.000452923931170352	0.00142353813696477	0.000988795794263876	0.0134110036576697	0.00814670523319814	0.000442082199134272	0.00194057215173855	0.00296067464243148	0.000987150570574864	0.00330763119779358	0.000322501874639081	0.000419283425262825	0.00202811967622446	1.043484741097e-05	0.00067031746337109	0.000241208753016998	0.000184653653910591	0.000765679921795632	0.00120436552613305	0.000962824323274313	0.000838848650534664	0.00844460463755191	0.00153534583850805	0.000866786230669191	0.000442099173749688	0.00130450130053749	0.000481771499607852	0.000838386727950153	0.00246030544700082	0.000809277905285424	0.000618033164464585
scaffold_101_ref0001927_211453	No	0.00363685869486161	0.000694638870701337	0.00127522487876045	0.00123654788892796	0.00242022064444088	0.00363118007861805	0.00349941621995534	0.000934728675610961	0.00113924918312208	0.00263392543156477	0.00154771264303126	0.00116224068667564	0.00198931230685433	0.00189366742717207	0.00286930127253746	0.00154352415201181	0.00290742215826755	0.00216727988224444	0.00181959908600587	0.00258448387709643	0.00640257176009068	0.0266225061351473	0.00191865152371347	0.00258411611779295	0.0161231408577471	0.00174618196368238	0.00207000890769717	0.00193075686265404	0.00160302495013599	0.00292562955126674	6.12859802488463e-05	0.00137979086671684	0.00123871908380772	0.000676356384560744	0.00190934178442433	0.00144807287041192	0.00204893410358341	0.00136922967345529	0.0016712861944687	0.00441709202296113	0.00188786557031822	0.00149047642433206	0.00165589593753041	0.00169180137112277	0.00197460275292667	0.00228118442875099	0.00207082878982131	0.00143780127813195
scaffold_101_ref0001927_211521	No	0.00129462966405343	0.00121463761624084	0.00228274669378735	0.000695233428459915	0.000408126503519344	0.00170640816080015	0.00124445469404254	0.00176692821941383	0.00171856162537793	0.0010556528650208	0.00226387770482431	0.0019962066484981	0.00639082269944655	0.000666313638248299	0.00352663406475814	0.00544683663640923	0.001475246811999	0.00152333295110616	0.00122039549373527	0.00226328076129949	0.00165629558291517	0.0021852885343658	0.00197749003583896	0.00218463894471935	0.00247049244795495	0.000841131140964703	0.00157664876874448	0.00180674548509976	0.00167011840801992	0.0010533799720882	0.000169284863841032	0.00153206420838145	0.00166552763212476	0.000775815155935545	0.00326622357558939	0.0015004184868769	0.00109228734366558	0.00201159930956306	0.00385735589981111	0.00605779062903384	0.000911850788257758	0.00146572411119605	0.00106262538049912	0.0018859588603699	0.00119603045123496	0.000915010239590615	0.0018106207695629	0.000964507033096649
scaffold_101_ref0001927_211578	No	0.000536653992313516	0.000305166139640688	0.000300640568160771	0.000218423049328364	0.00022707990560306	0.000489748213944713	0.000287396449765295	0.000454951490997568	0.000650922673183002	0.000379645244776735	0.000710457944543159	0.000587003668196045	0.00188334899700532	0.00037285536859179	0.00123247428320189	0.00150072586069115	0.000267852212802757	0.000405973225713865	0.000434386077461955	0.000969605985136905	0.000554401494248175	0.000811395591205053	0.000417229322030705	0.000650196187811293	0.00145850720223119	0.000339299576401176	0.000397702606716282	0.000235821349763931	0.000330875799473127	0.000698843945255789	1.41273696734689e-05	0.000241876351726828	0.000527914415000031	0.000357450681851512	0.000727033076133155	0.000483528258874921	0.00022090381705366	0.000520794965192284	0.00225284702010145	0.00130524378173845	0.000382713672055047	0.000232523772763537	0.000227584656534663	0.000490023172968749	0.000337124690094364	0.000377199920571447	0.000449846953897602	0.000501558413422376
scaffold_101_ref0001927_211919	No	0.0035961222498175	0.000610081145986394	0.000987117229185575	0.00123518574037522	0.00225083230280461	0.00172230181720578	0.00273675296703028	0.00100725841533452	0.000782420857658203	0.00246161782526677	0.00155759598885151	0.00124610412412186	0.00180304113436242	0.00196288368450457	0.00348486213898729	0.00134565943263534	0.00213621630929007	0.00122613357616856	0.00175230619288154	0.00170253256344277	0.00374142454505428	0.0250400135418168	0.00214079912365935	0.00230275207496087	0.0170923860808636	0.00147131561374769	0.0016084774932996	0.00152811830813221	0.00103283385456549	0.00245710294153363	0.000104453311772377	0.00136100471799729	0.00166913621745667	0.000422915027795656	0.00176055102532237	0.00126735291830501	0.00182290394931517	0.00106007494411026	0.00148907580045118	0.00354776862044746	0.00137863720617866	0.00110798704405213	0.00165179532605832	0.00208427001442662	0.00140456181947184	0.00176429997503105	0.00259571248107479	0.00127174497004898
scaffold_101_ref0001927_211922	No	0.00125087675990729	0.000723307512004356	0.00121663346816376	0.000608106638369116	0.00059033980162415	0.00130350735069811	0.000893328277154389	0.00130391357596	0.00120888716229068	0.000778021631553527	0.00168116013106031	0.00276819188227306	0.00551954624403079	0.000395775225584433	0.00206934667679288	0.00652698318374113	0.000575615348376079	0.00125622583891923	0.000981772293691115	0.00156377649967252	0.00148242570306444	0.00243977556869266	0.0014748954011874	0.00154507031628023	0.00345981641222095	0.00125039701501846	0.00105069993095964	0.000631418690565206	0.000477237635401788	0.00115603485200551	1.26915191061167e-05	0.000801867790366296	0.0018186047106322	0.000647152094243037	0.00185720743396166	0.000918160816001425	0.000542829739938336	0.0015544850339285	0.00808918794989971	0.00756458690269158	0.000684494588277643	0.000941179230419163	0.00049113163030835	0.00116171162726192	0.00126681227989414	0.000940493900453152	0.00142757776518421	0.00118018257971802
scaffold_101_ref0001927_211946	No	0.00104530171688895	0.000915933453688515	0.000788321792735227	0.000604988137955841	0.00101179452883931	0.000800428694723398	0.00512357185747778	0.000873651821018755	0.000515990324859574	0.00147008832974681	0.000898200126645956	0.000809272930062806	0.000979884587200492	0.000726422542157194	0.00105810044382431	0.000679807886278787	0.00121857501043662	0.000938537662260528	0.000664865984920589	0.00216216673985932	0.000571577328468056	0.0055831788824023	0.00216065338332169	0.00140717358910735	0.00744705884772195	0.000773055498251213	0.000910414210789619	0.00118447259894381	0.00138365233919921	0.000398884163269506	1.69694510262922e-05	0.00114359165904584	0.000592112473535142	0.000148788177076397	0.00123995794205308	0.000677580534853454	0.00395438223830022	0.00083621250961073	0.000961608210103573	0.001321925878531	0.00199005204231578	0.000749758359718081	0.000614916150229855	0.00197113746078847	0.000775752426586718	0.00054695859426729	0.00254962918547161	0.0014765481044847
scaffold_101_ref0001927_218256	No	0.00136510228405746	0.000773562801851948	0.00418530350748297	0.00131339877000643	0.000682870727280235	0.00232259392545854	0.00225093540208671	0.00285069351687065	0.00310456403503963	0.00146741823458205	0.0014347162567435	0.00122723762415025	0.000920017660805336	0.00204978718633176	0.000521836884631065	0.000712059940369639	0.00129015919799489	0.000982875811089147	0.00254176136411977	0.000965664184518049	0.00119496088485783	0.00141894906472403	0.0094866825757365	0.000870121564475406	0.000984445647525003	0.00132674128402717	0.00159305580604867	0.000739126532842401	0.00200323996951239	0.000318251580811232	7.77982867334338e-05	0.000501952219934014	0.000741738248980462	0.00032113197045866	0.00307305977859612	0.00259997377532507	0.00348827958883883	0.00335749478343671	0.00216886353364176	0.000826253357312582	0.000882995269157655	0.00292700643816684	0.0014809286111621	0.000891696336590588	0.000684777805347215	0.00218973571860459	0.00202310468905208	0.00163240154526273
scaffold_101_ref0001927_218300	No	0.00150749782759436	0.00392735686054636	0.00273532986205399	0.00325362165092379	0.00425100826760607	0.00545094731143899	0.00245637631597047	0.0217581896916982	0.000992119008245372	0.00298610938603279	0.00367944928271134	0.000625121568290367	0.00108759728844667	0.00569502980516901	0.0028687378342237	0.00102655343585489	0.0030039134653623	0.00386593735206728	0.00259880128212307	0.00495591345891813	0.00421167892735913	0.0171210966333977	0.00124571573221886	0.00311163163196439	0.0062581416966844	0.00300087579250087	0.00458046728166915	0.000957235635273898	0.0040650819683722	0.00358973428465013	0	0.000799175484827223	0.00189515682131836	0.00110195128363848	0.00265076709286635	0.00173977624123178	0.00206874071436159	0.0192381703986984	0.00223472815191309	0.00141769693942108	0.00112912979375799	0.00160344195832866	0.00256072159256226	0.00152149333401634	0.00256346039064019	0.00216206731573194	0.00298012121837569	0.00188746432479708
scaffold_101_ref0001927_218316	No	0.000807148289261241	0.000883510972883249	0.0016206124517684	0.00189329586733124	0.00114017830945241	0.00162769597263575	0.00242944401521678	0.00438907112662558	0.00283700608653817	0.00106184777800304	0.00181275255006589	0.00100197730790676	0.000681877635865398	0.00245036608793629	0.000441832573076605	0.000652947628161685	0.00174961759034321	0.00113448762346064	0.00285269811672432	0.000783697893719838	0.000623553189002501	0.00173906949409077	0.0128046962982522	0.00145400225516943	0.00103588680704686	0.00156401891539662	0.00180741891930083	0.000854782547327867	0.002778444749122	0.000384283230602761	3.85213718245784e-05	0.00108584649329971	0.00141533925730886	0.000126121940703954	0.00397375532047192	0.00218399582971186	0.00249022441135254	0.00397049711748641	0.00163008402828609	0.00126055009121959	0.00137695815011883	0.00173716325080716	0.00141414728204127	0.00116642685480462	0.00104668619265449	0.00240794452588422	0.00233584141306032	0.00156788529932202
scaffold_101_ref0001927_218553	No	0.0011365861104275	0.00142340376043746	0.00636482595705241	0.0017670932805514	0.000533231410168239	0.0023756860698795	0.00326171115587634	0.0026018983241374	0.00216617850962413	0.00300822701944233	0.0012079276573619	0.00119136027768953	0.00121188038780788	0.00212010845638418	0.000422989404733917	0.00121383787023929	0.00127489148477386	0.000888494361031179	0.00195576438895874	0.00106159639537464	0.0020546214175515	0.00202451109475187	0.0142038679009854	0.00123643148332748	0.00130184354004399	0.00143043216631518	0.00270854623367187	0.00140325760675572	0.00169149419342107	0.000432030904784269	8.80899964473485e-05	0.000755383813492959	0.000929116604480402	0.000227611506562322	0.00608154627152093	0.00314872638471842	0.00534550223323709	0.00288252174185252	0.00199534305582251	0.00106859953009682	0.000965160098620128	0.00441198411960185	0.00153484828710201	0.00099678359083412	0.00087008167706238	0.00189068955317735	0.00221923789095538	0.00191193284422618
scaffold_101_ref0001927_27097	No	0.000158546861671624	0.000138442284147353	0.000225790547508129	0.000139422778692656	0.000425849833359547	0.000137299601065715	0.000585678786639033	8.5905371889706e-05	0.000135058474846126	0.00037678001947903	0.00011177391469905	0.00015028366034973	0.000215161041981478	0.000394919471384838	0.000653033628243535	0.000180259756468911	0.000304200823292694	0.000283253616040049	0.000136604134452746	6.90097750030515e-05	9.63455528604051e-05	0.000537293288458602	0.000205182932955374	0.000244804803444716	0.000703000538816399	0.000313403269425901	0.000179447317187469	0.000125448109397703	0.000276093439060824	0.000204109456088462	3.60143934129159e-06	0.000107982412287395	0.00013186251678444	4.39972944764523e-05	0.000153407972680771	0.000213007144340538	0.000336430056927388	0.000111419310017634	0.000125298312779394	0.000245519568736625	0.000373620834880554	0.000284458461094716	0.000130544863718992	0.000314008324083843	0.000340317159926921	0.000129547692527441	0.000178099332140232	0.000253919395817554
scaffold_101_ref0001927_27098	No	0.000433267136024017	0.000450911238671272	0.000513516124873415	0.000367164562194907	0.000351750347111638	0.000374213338135097	0.000752225490630352	0.000286738275062587	0.000669165776152447	0.000612296238324073	0.000204577041094943	0.000190460742285343	0.000428267020390189	0.000377286233008343	0.000253414158516331	0.000298343051511514	0.000395899948453053	0.000211714312966697	0.000342849732512428	0.000590010018278364	0.000455450287820745	0.000740342433195395	0.000741391787214981	0.000199555053274752	0.000498011688457045	0.000566786501106439	0.000359449796853251	0.000181656618630165	0.000581681741486197	0.000234716349678901	7.27680363394341e-07	0.000183020366205837	0.000239121762038977	5.95378368286311e-05	0.000317240850822732	0.000583420308316573	0.000569914737617844	0.000331513320118562	0.000316669198403226	0.000345844899514607	0.000567747222650701	0.000337787834986957	0.000311001203528645	0.000423919416086215	0.000151511122386534	0.000340503750926679	0.000611659927101464	0.000477389065505361
scaffold_101_ref0001927_27107	No	7.23707454572983e-06	2.7870412350541e-06	5.72154158971178e-06	4.55251760540705e-06	7.52744718686354e-06	5.51342592085837e-06	7.62460202517092e-06	3.85167039709668e-06	6.45583470681645e-06	9.18137388264022e-06	3.77756819826424e-06	4.78891900466272e-06	8.65100685673477e-06	4.6434371109224e-06	6.58578524976552e-06	6.85300917142139e-06	3.17989102394245e-06	3.54640954680512e-06	9.81709740836142e-06	6.79707882243828e-06	9.76968245346889e-06	5.58827304789278e-06	2.6968804277864e-05	4.66166930371089e-06	5.18827029732646e-06	6.15119537266989e-06	4.75856129946854e-06	4.64490951641388e-06	5.26271017083001e-06	6.59088347635517e-06	1.0422837177744e-07	6.36293763252253e-06	1.60989629666655e-05	3.8074366890258e-06	1.06157439898728e-05	1.01920993133309e-05	7.43442866333557e-06	4.57811131066761e-06	4.60196285807237e-06	1.02432447207762e-05	3.50198392756265e-06	7.1042982307026e-06	5.84609548182291e-06	7.83122949471121e-06	3.50627271369171e-06	9.87899305082125e-06	8.03623920547577e-06	8.58297065113884e-06
scaffold_101_ref0001927_38958	No	0.00124294397809161	0.000677346707705716	0.000739526759754942	0.000521934887001904	0.000902534929071467	0.000682753975907741	0.00166503314443931	0.000625677782978164	0.000707034508193246	0.000804882753547732	0.000414117575456785	0.000468943878991096	0.000708091728787664	0.000593586087174527	0.000284243676392435	0.000330401535745386	0.000368733107850848	0.000549675644156469	0.000263664540372084	0.000701646383552749	0.000381480134820203	0.000306587742402816	0.000605158191523359	0.000430751470748551	0.000659224753076319	0.000642484218886235	0.000583376232723502	0.000366313038882497	0.0004614224156397	0.000484007262089785	0	0.000436099902532339	0.000872932284510292	0.000115594181062159	0.00196267986412441	0.000775585568279158	0.00152240847603896	0.000483845974544882	0.00048142702661442	0.00111208376853453	0.000893398746627917	0.000616763885201644	0.000350279320451389	0.000546109260159199	0.000702392099127536	0.000292545182156051	0.000744954688911001	0.000533179213683925
scaffold_1010_ref0032513_27096	No	0.00173833572935863	0.00230715165175872	0.00216569822904044	0.00172606904894171	0.00351692481668065	0.00346390238196297	0.00584937249077824	0.00197241991474511	0.00203787633319004	0.00612585885134951	0.00162105944645767	0.0015386281147287	0.0014015932877407	0.00308962007726858	0.00190479524278728	0.00135174964237217	0.00190294141628888	0.0025310298889674	0.00197213760003462	0.00172375934802346	0.00581526660669801	0.0292506795907988	0.00348522925669947	0.00152381008458626	0.0187811922128198	0.00131015616563583	0.00296715501082534	0.00131322640347214	0.00152012932175475	0.00134275608513483	1.71510847771705e-05	0.0014313155870918	0.000367697375924172	0.000562181211136901	0.00374134933071342	0.00259920934373487	0.00432135370627849	0.00199795084379664	0.00305236922158108	0.00725872086495815	0.00128595882967157	0.0017679918955338	0.00184088494642693	0.00121110709065416	0.00232056237578794	0.00188458146976803	0.00652827766368297	0.00304277278030614
scaffold_1010_ref0032513_29043	No	0.00132627479231094	0.00208947405270721	0.00172019275120856	0.00136516656885979	0.00290066626515604	0.00508287031350602	0.02545973720376	0.0018497081119185	0.00189064168609892	0.00847522089129761	0.00221599884912314	0.000920324873325802	0.00130763628408953	0.00361313972057577	0.00183904492772424	0.00107917897725673	0.00168387794559334	0.00153680504382228	0.00168124057731577	0.00993475118377339	0.00675706114249327	0.0194157367568066	0.00629941260123639	0.00206349579125906	0.0216701229125016	0.00185796563944859	0.0042844230729667	0.00097375613735196	0.00132533094893159	0.00147152567187048	4.76399963457778e-05	0.0015313985768766	0.00135984703268289	0.000983132388592059	0.00566270962012691	0.00185694930333765	0.0177280836346508	0.00297089560350201	0.00257030549813935	0.00399498527186207	0.00111263441642177	0.00194559126423847	0.00136411187362305	0.00106028525224527	0.00106318020982722	0.00120955498637936	0.00419133411463002	0.0012874752657942
scaffold_1010_ref0032513_29087	No	0.0017011736519763	0.00228223242214912	0.00112693374116211	0.000847984321870925	0.00198944250889814	0.00282378099426614	0.0253052949733765	0.0013816524777772	0.00151219641373082	0.00669041518487882	0.0010370620771202	0.000691204187357177	0.00138783916722048	0.00192759154632095	0.00110161297433838	0.000998309945403089	0.000931792061399664	0.000687233547637276	0.00116544745858059	0.00928226862339599	0.00474931541459084	0.00896601886618247	0.00788947970428864	0.000949015202702267	0.0118497928476647	0.0013652206375077	0.00217250078914001	0.000840703674614149	0.00128101421897896	0.00147791071529398	0	0.00108021891938137	0.00193294351272471	0.000976187130106626	0.0034685995062138	0.00198745955693199	0.0225860813094349	0.00200021919563288	0.00179813675094846	0.00194893288776075	0.000841613709590098	0.00124718781278194	0.000941735493312795	0.00120353669744464	0.000768486059417395	0.00115046169389262	0.00216156054031851	0.00181724919822001
scaffold_1010_ref0032513_29101	No	0.00117925414515517	0.00211938910325403	0.00187212717485418	0.00135585389040709	0.00252987511991505	0.00546326040376616	0.0257333385170029	0.00186614718038127	0.00188381781187439	0.00813897911193209	0.00209737911533534	0.00116595289348968	0.00109651301084159	0.00304268730858462	0.00170251937589041	0.000942916863244968	0.00170742413328992	0.00138012614925792	0.00129426086735632	0.00982900675575927	0.00611774669501623	0.0186251263708	0.00593528103011473	0.00204631710652869	0.0213421806561033	0.00183071602184554	0.00432357447374257	0.000923523587199749	0.00159199716434914	0.00129672970220214	3.9761532163136e-05	0.00141394616183029	0.00123274632720994	0.00110940995779252	0.00585556063586061	0.00189509965220394	0.0175728312971637	0.00293277440069998	0.00272836929977846	0.00425045879163339	0.00112755260232809	0.00181672297292825	0.00136919504496925	0.00115394956288694	0.00123554525363944	0.0010744395224078	0.00414556478159802	0.00132202437898913
scaffold_1010_ref0032513_29675	No	0.00108133654338049	0.00184102597393284	0.00164036704783242	0.00143499448507749	0.00250638325200283	0.0059632662767899	0.0217354527211022	0.00198490961832738	0.00206045963242914	0.0125853722744842	0.00140864052104988	0.00120220002217894	0.000860529387946158	0.00395389431053653	0.00205170697767262	0.000910008821442878	0.0021546134851233	0.00187909420771934	0.0014621624717743	0.0048725935592756	0.00612607083069076	0.019177783452832	0.00626259961730534	0.00195214295894998	0.0221704824382721	0.00191157687838201	0.00590292065406382	0.00165228317530974	0.00190471433224806	0.00172896607645801	3.18049892260886e-05	0.00184539817304008	0.000904578021650205	0.00092760334293248	0.00550475415886466	0.00230979075795623	0.011079949050173	0.00318128464675093	0.00226466060614194	0.00649428378427336	0.00127172863205379	0.00173972889315916	0.00174381448103017	0.000982962631412877	0.00141725299297241	0.0012881877451907	0.0044225438459164	0.00149064522549776
scaffold_10101_ref0010471_21988	No	0.00292286560294084	0.000642954469831591	0.0010302522938686	0.00111034998975937	0.00301747892052433	0.00126851384502643	0.00166811034203044	0.0058151402341423	0.00142153338113589	0.00134977352172834	0.0105259779912856	0.00111043580969557	0.00232122775392093	0.00188917287799419	0.00257728250688082	0.0023099455929048	0.00169018471658736	0.00148408369101964	0.00160381776724746	0.00290480836833324	0.0197679621469138	0.00819994576477327	0.00114781255657048	0.00394758489119093	0.00266192028198203	0.00305166448825286	0.00201373520333901	0.000898826564587138	0.000846074975706392	0.00184263984831032	7.291341178502e-05	0.000629938407874823	0.00102055563778674	0.000645982973896758	0.0027498560464543	0.00128123291056423	0.00177671512352981	0.00431834619632506	0.00660793925764576	0.00333669923839993	0.00177038758089105	0.00143131783420389	0.00144479721677885	0.00213553220627641	0.00144915414515825	0.00215986216873569	0.0020276583756468	0.0014922214164149
scaffold_10101_ref0010471_22029	No	0.00270333010788648	0.001201308397582	0.00112706770499535	0.00109928596463913	0.00315761839075749	0.00269550408307688	0.00196823376049009	0.00684585687653052	0.00167995109970706	0.00175081396994595	0.00838213163022439	0.00123670454390515	0.00180514605141721	0.00259864653075412	0.00255404308172168	0.00283638070677891	0.00191737764475361	0.00166027257272886	0.000978094261353193	0.00328578056036787	0.0210782034529914	0.00942605795454462	0.0015027634217839	0.0041945874435891	0.0044450858245124	0.00248869218802518	0.00293555890286443	0.000893201052458945	0.00104393124551168	0.00188224326014704	0.000106584881798477	0.000699902567399227	0.00141331919082005	0.00102906660577997	0.00340026651927662	0.00162043611274011	0.00205919972937594	0.00569176384765228	0.00455182906648308	0.00217880143638412	0.00136813403430795	0.00160662060444479	0.00126439973051385	0.00187966441169652	0.0017950665285933	0.00156786290411296	0.00220020787425552	0.00186811341481949
scaffold_10101_ref0010471_22030	No	0.00225303188655414	0.00118748935109932	0.00107885025461756	0.00113416829825577	0.00315885341859785	0.00259788397276405	0.00200668796278467	0.00627743975690024	0.00158758606523691	0.00182941435101759	0.00820738806615386	0.00110775308028813	0.00194962041559822	0.00242598075335259	0.00265648026234299	0.00254987702462749	0.00174887595293771	0.00157538102792726	0.00114447474772756	0.00323331151859749	0.0199130076511439	0.00961719317458827	0.0014165111306112	0.00388966670882542	0.00441412082915472	0.00261608313769831	0.00304565918828655	0.000789419526115865	0.000788924741847814	0.00181791931328985	5.180707888167e-05	0.000710344560493732	0.00114063939599545	0.00112022059675972	0.00348352130489462	0.00132458885347473	0.00232056017986519	0.00580283135544879	0.00448042676650643	0.00261043545602292	0.00168978366546032	0.00169341835476729	0.000995339518533407	0.00192723621905471	0.00157666186589832	0.00139752724144625	0.00206167655551093	0.00176262489595796
scaffold_10101_ref0010471_22034	No	0.00102738690065748	0.00102795812458244	0.00101672568612249	0.00087460544295611	0.00460752455560075	0.0010797572412655	0.00177581270409266	0.00166008728067268	0.00102736963506954	0.00132988045019218	0.00261794145589986	0.0016606113672232	0.000967206153818727	0.00231002781835296	0.000924994343306412	0.00115742288109943	0.00219067975543941	0.00138168949659584	0.00138929828587021	0.00181735253555699	0.0098045253117281	0.0177449453328976	0.00135975205008533	0.0042858211403468	0.00438576996401188	0.00172577166574584	0.00124524678029927	0.00118025688352519	0.00118517022607037	0.00512469425096904	4.245294544207e-05	0.000725782592912291	0.00178044252059404	0.000624687650663275	0.00234505845871728	0.000919191357546361	0.00166014658421422	0.00174646903999112	0.00170736783179639	0.00181037990156673	0.0020075207871897	0.0011758353073754	0.00107524304387721	0.00182827078533577	0.00120105573278154	0.00152257808629774	0.00392887925294241	0.00275335378433032
scaffold_10101_ref0010471_22776	No	0.00125271764509034	0.00162765397962437	0.000886624483849726	0.00113166260553977	0.00138232502688383	0.0025444415374418	0.000724935711854061	0.0083651519158072	0.00116467963938798	0.00093977967670652	0.00450768903125344	0.000573540254974582	0.000439765069969843	0.00159356729124511	0.000592916522471895	0.000402414690680928	0.00101338280331978	0.00103636099990088	0.000636628857763042	0.000825081975400197	0.00271978755160225	0.00210258239745712	0.000976697116939091	0.00225512212828802	0.00144828702089214	0.00292851183278219	0.00185844811701337	0.00114747881502889	0.000986786235732186	0.000619277605602604	2.85220428743877e-05	0.000840991983360446	0.000613035884778352	0.000122471756594403	0.00138759848022447	0.000894649604122596	0.000743120140528918	0.0057889436132625	0.000913923446345415	0.00083045246027551	0.00234628488120615	0.00102939241511906	0.00105244792317377	0.00104963319548987	0.00120265239524613	0.000721630013426184	0.00125640086765422	0.000777161440921339
scaffold_10101_ref0010471_22855	No	0.00184825151190213	0.00128736104351098	0.00205676737280587	0.00183687456464519	0.00437745208797945	0.00151646848656998	0.00132316087462744	0.0152248245507049	0.00219728239713034	0.00169027043629269	0.00442186714060075	0.00117297720040499	0.000854629958909346	0.00137313968659831	0.000873535616811575	0.000712719274595634	0.00201401796903294	0.00196334570001744	0.00120967754954079	0.00138753754815728	0.00233457232659106	0.00330056921431197	0.00126179564946391	0.00172926108649048	0.00146042333049901	0.00780020237787808	0.00150958856827976	0.00144003886963408	0.00196268514462904	0.00134123233804009	2.80046034573262e-05	0.00120957119325504	0.000381363649082263	0.000186109664248815	0.00219449939416289	0.00171720294886298	0.00108212959834056	0.0109351698457127	0.00241421157655005	0.00219912417631276	0.00380679596646372	0.00192988961821701	0.00154258225296334	0.00125862147739814	0.00167498250776496	0.00108410667330708	0.00153837998765235	0.000948554927348026
[truncated: 72,176 more rows]
[truncated: 28 more columns]
