# Supplementary material for: How Robust Are Genomic Offset Predictions to Methodological Choices? Insights From Perennial Ryegrass
Source: Mol Ecol. 2026 Jul 13;35(14):e70463. doi: 10.1111/mec.70463 (PMC13361167; doi:10.1111/mec.70463)
Supplement: Supplementary file 10 — Table S6: Comparison outliers detection with CANCOR method from Blanco‐Pastor et al. (2020) and this study. [file MEC-35-e70463-s011.xlsx]

## Sheet: Feuil1
Table S6 : Comparison outliers detection with CANCOR method from Blanco-Pastor et al., (2020) and this study
SNPs	qvalue	pvalue	Blanco-Pastor et al 2020
scaffold_10984_ref0010697_22923	0.0243211396859458	0.0000564287452362991	Yes
scaffold_15105_ref0037644_6856	0.0334175348072145	0.000101612575575315	Yes
scaffold_2111_ref0018533_48325	0.0806831002606448	0.000570309204029206	No
scaffold_528_ref0042160_11637	0.0993375103103494	0.000907084729699903	Yes
scaffold_29936_ref0041642_1135	0.0911146008227162	0.000722835995376104	No
scaffold_5114_ref0019222_9824	0.0688217600972656	0.000397704718108766	Yes
scaffold_8171_ref0022435_144	0.0309047441692688	0.0000887779260340983	Yes
scaffold_22196_ref0046718_5038	0.0618997648267851	0.000330943231939378	No
scaffold_5241_ref0009758_3146	0.00511007471150778	0.00000220922067882801	Yes
scaffold_9421_ref0011515_10077	0.0886484157734143	0.00067638103399972	Yes
scaffold_13387_ref0032661_4641	0.0140224860061685	0.0000169890321236889	Yes
scaffold_5197_ref0021120_3636	0.049852008327526	0.000227736434168575	Yes
scaffold_4506_ref0026068_64410	0.0904394594312246	0.000711608612656338	No
scaffold_6620_ref0027134_6587	0.0280133958447646	0.0000731446997454854	Yes
scaffold_8110_ref0033084_23205	0.0431333067399052	0.000168450630137686	Yes
scaffold_14236_ref0034385_1998	0.0402405278548331	0.000149713592328788	Yes
scaffold_2890_ref0020640_24961	0.0483521833489485	0.000219950819207205	Yes
scaffold_7871_ref0000159_3826	0.0734004819295531	0.000460162201458245	Yes
scaffold_6251_ref0043604_12841	0.0456147701394959	0.000195894923091275	Yes
scaffold_5155_ref0044424_60701	0.0589009472834171	0.000295393024127638	Yes
scaffold_5106_ref0001328_5209	0.0756874188685257	0.000487552977781747	Yes
scaffold_13506_ref0004609_23277	0.0401551667162182	0.000148082414920386	Yes
scaffold_9376_ref0000618_23976	0.0772047326294565	0.000529659073264338	Yes
scaffold_7871_ref0000159_3829	0.0727351954176208	0.000451764889684612	Yes
scaffold_5314_ref0017456_7241	0.0817436329088964	0.000587820971027486	Yes
scaffold_20164_ref0010487_4026	0.0817436329088964	0.000586945528915561	Yes
scaffold_17698_ref0012542_1782	0.0146990416529011	0.0000188525292124193	Yes
scaffold_162_ref0012852_174150	0.0886682385568881	0.00068506215585016	No
scaffold_9679_ref0013864_17939	0.000438758436191684	0.0000000758747583914602	Yes
scaffold_1669_ref0005615_89058	0.00756948274794216	0.00000557234064570482	Yes
scaffold_9309_ref0020396_20318	0.0972613885850494	0.000841146078329381	Yes
scaffold_1501_ref0005853_82340	0.0456147701394959	0.000193795671441336	Yes
scaffold_9032_ref0046446_37168	0.0727351954176208	0.000444935925029246	Yes
scaffold_6987_ref0003089_10457	0.0297236974376997	0.0000828008483096322	Yes
scaffold_22702_ref0010146_3248	0.0825647745081117	0.000596105488075916	No
scaffold_7177_ref0038336_28258	0.0462572048874446	0.000204648401839484	Yes
scaffold_9469_ref0034926_26822	0.0944078109366334	0.000780651163950743	Yes
scaffold_8587_ref0008723_32385	0.0508481325894233	0.000238881877221466	Yes
scaffold_5902_ref0034298_31950	0.0940491885616517	0.000764880584905279	No
scaffold_13073_ref0029219_7399	0.0170655990748116	0.0000287738513337699	Yes
scaffold_2526_ref0045157_52396	0.00441354990033691	0.00000154400626836838	Yes
scaffold_4968_ref0009058_35418	0.0972613885850494	0.000842375123063389	Yes
scaffold_22778_ref0028064_3327	0.00553535216749024	0.00000277793700981531	Yes
scaffold_2908_ref0037920_71315	0.0252050624068106	0.0000595165660307435	Yes
scaffold_4_ref0040992_16954	0.0717402158212891	0.000432650583601887	Yes
scaffold_2674_ref0023270_6546	0.0456147701394959	0.000196169159293668	Yes
scaffold_19621_ref0002263_7356	0.0314298318166921	0.000091039258057919	Yes
scaffold_1669_ref0005615_89140	0.00642681110366614	0.00000361202491703625	Yes
scaffold_1309_ref0035684_123567	0.0769509747623584	0.000512783818857619	Yes
scaffold_5464_ref0010309_38893	0.0886484157734143	0.000683463546788919	No
scaffold_9515_ref0008499_21117	0.0393465202904271	0.000141935860346195	Yes
scaffold_9652_ref0001320_39020	0.0763339757134282	0.000499898990047075	Yes
scaffold_48379_ref0042046_581	0.0675400938982504	0.000387378334267692	Yes
scaffold_3032_ref0025560_8439	0.0964315293395858	0.00081880719128409	Yes
scaffold_618_ref0009426_98705	0.0531054429628888	0.000253313085380392	Yes
scaffold_15613_ref0007710_12960	0.0152980458092916	0.0000231217833349945	Yes
scaffold_3307_ref0020201_6094	0.0819935491966474	0.000590799726169064	Yes
scaffold_1309_ref0035684_123561	0.0925912954771634	0.000737880251309536	No
scaffold_2111_ref0018533_48432	0.0998755246946554	0.000930714546770698	No
scaffold_15878_ref0001516_2150	0.0772047326294565	0.000532574167608844	Yes
scaffold_38233_ref0013437_698	0.00962979683755291	0.00000804888483655275	Yes
scaffold_3902_ref0030126_7181	0.0201684499296034	0.0000386558081715075	Yes
scaffold_19760_ref0034184_521	0.0502350978091599	0.000233830075402909	Yes
scaffold_19465_ref0040365_6806	0.0998755246946554	0.000932857065681235	No
scaffold_7759_ref0022828_32324	0.00553535216749024	0.00000276945917581496	Yes
scaffold_1669_ref0005615_89005	0.0734004819295531	0.000461185873318036	Yes
scaffold_13927_ref0046789_6813	0.0603434442032652	0.000310657233663608	Yes
scaffold_3621_ref0003920_25527	0.0501855959905477	0.000232876439776291	Yes
scaffold_5146_ref0026628_52690	0.00255541213822367	0.000000846992148650339	Yes
scaffold_1692_ref0045138_67826	0.0454700963574842	0.00018731759761972	Yes
scaffold_8711_ref0018891_22990	0.0331567866672562	0.000100341901085482	Yes
scaffold_5346_ref0024732_65606	0.0108353069706836	0.0000107740976045822	Yes
scaffold_2503_ref0009236_49948	0.0897038311212915	0.000699356880283299	Yes
scaffold_13_ref0042664_311154	0.0250722175674417	0.0000585326730159897	Yes
scaffold_7414_ref0013831_30744	0.00686586956883401	0.00000494716218644369	Yes
scaffold_2035_ref0043426_11803	0.0454700963574842	0.000188623768378313	Yes
scaffold_5019_ref0044913_28665	0.00678924324743766	0.0000045195408631287	Yes
scaffold_17204_ref0037088_2269	0.0995787089461726	0.000916688754641469	No
scaffold_9393_ref0036677_39641	0.0616777549439388	0.000325115403859638	Yes
scaffold_1488_ref0044469_28758	0.0301444750276311	0.0000849430699020153	Yes
scaffold_1031_ref0020118_103351	0.032448086895039	0.0000962380272294061	Yes
scaffold_90_ref0040972_95989	0.0408505696300224	0.00015482620205061	Yes
scaffold_1244_ref0044124_53414	0.0989396139629771	0.000883397392081035	Yes
scaffold_2071_ref0020178_36160	0.0241668741413215	0.0000546777617043387	Yes
scaffold_26934_ref0010996_9978	0.075881355073179	0.00048989576713143	Yes
scaffold_12622_ref0047654_1667	0.0989396139629771	0.00088307049871313	Yes
scaffold_1692_ref0045138_67716	0.0195683788976443	0.0000355317002118859	Yes
scaffold_604_ref0039884_96445	0.0992694690548476	0.000895267785546801	Yes
scaffold_1444_ref0021162_94501	0.0274686917488909	0.0000693018552252385	Yes
scaffold_493_ref0037557_6150	0.0769509747623584	0.000515214193730146	Yes
scaffold_2393_ref0003901_40524	0.0940491885616517	0.000767648107162784	Yes
scaffold_1866_ref0047456_27745	0.0666858109582723	0.000381517566152209	Yes
scaffold_2071_ref0020178_5204	0.0531927490759963	0.000254845370432455	Yes
scaffold_22778_ref0028064_3158	0.000211379589561793	0.000000019158255246535	Yes
scaffold_3614_ref0046876_35188	0.0263833529317116	0.000064635260525579	Yes
scaffold_5019_ref0044913_28666	0.00553535216749024	0.00000259962567367847	Yes
scaffold_8587_ref0008723_32413	0.0702850424540098	0.000408186420754063	Yes
scaffold_2259_ref0033003_63924	0.0769509747623584	0.000515224283822174	No
scaffold_7090_ref0023490_44135	0.0904394594312246	0.00071057964495244	Yes
scaffold_13_ref0042664_311425	0.0646265334958125	0.000355562832748243	Yes
scaffold_5019_ref0044913_28551	0.0222655967856893	0.0000487008712565526	Yes
scaffold_6674_ref0021690_7067	0.0998755246946554	0.000934742954757873	Yes
scaffold_10984_ref0010697_22253	0.0169609959596528	0.0000271309452317481	Yes
scaffold_327_ref0033186_53245	0.0952315448080862	0.000794564346157647	Yes
scaffold_2520_ref0045159_28185	0.0772047326294565	0.000532177425513504	Yes
scaffold_8485_ref0023781_4505	0.0202092794678883	0.0000391950452118574	Yes
scaffold_35_ref0030223_107439	0.0531054429628888	0.000252754737883532	Yes
scaffold_9652_ref0001320_38985	0.0772047326294565	0.000530593798310831	Yes
scaffold_5291_ref0013394_66223	0.034601884121504	0.000110200259264071	Yes
scaffold_5019_ref0044913_28628	0.0112478225461762	0.0000117104441961981	Yes
scaffold_4507_ref0009902_34275	0.0866450367600093	0.0006489232361251	No
scaffold_10869_ref0008243_4802	0.0174579199768964	0.0000299730282760684	Yes
scaffold_3_ref0001071_134871	0.0457990654871605	0.0002013015185264	Yes
scaffold_19168_ref0001222_1982	0.0347088147639968	0.000111040997198629	Yes
scaffold_2361_ref0012730_32111	0.0213360096059213	0.0000436049243748563	Yes
scaffold_1488_ref0044469_28757	0.032448086895039	0.0000963267509277443	Yes
scaffold_5464_ref0010309_38884	0.0886484157734143	0.00067477412257567	No
scaffold_2071_ref0020178_5016	0.0833039841585132	0.000605043924600684	Yes
scaffold_8972_ref0006728_34973	0.0911146008227162	0.000723135924662509	Yes
scaffold_3621_ref0003920_25327	0.0606034488309145	0.000315037621105313	Yes
scaffold_1501_ref0005853_78773	0.0894691311079109	0.000694948433063811	Yes
scaffold_5114_ref0019222_9625	0.0401551667162182	0.000148718553234783	Yes
scaffold_1818_ref0017032_59579	0.0962494886387362	0.0008086151073172	No
scaffold_31101_ref0018161_1754	0.0508055249895918	0.000237949556456325	Yes
scaffold_29936_ref0041642_1125	0.0863863842269262	0.000642370507567067	No
scaffold_10984_ref0010697_22344	0.0357826257855843	0.000116997752413155	Yes
scaffold_5661_ref0003810_750	0.0763339757134282	0.000498673897936845	Yes
scaffold_14284_ref0021022_19193	0.0331567866672562	0.000100286620957042	Yes
scaffold_1878_ref0029556_31066	0.0728610850534897	0.000453596794199728	Yes
scaffold_70_ref0040695_112298	0.0738491496670747	0.000465476072429459	No
scaffold_2524_ref0007772_5077	0.0808367890138761	0.000577805040219082	Yes
scaffold_5146_ref0026628_59275	0.0357826257855843	0.000117054646837209	Yes
scaffold_4508_ref0026078_15545	0.0331567866672562	0.000099988255431863	Yes
scaffold_3_ref0001071_134813	0.0295929620874454	0.0000818804577010249	Yes
scaffold_10382_ref0044772_10069	0.0607214362598373	0.00031676792607305	Yes
scaffold_7018_ref0025297_23870	0.0616777549439388	0.000326360040559874	Yes
scaffold_2908_ref0037920_71346	0.0280133958447646	0.0000741568151846137	Yes
scaffold_13070_ref0029216_4583	0.0998755246946554	0.000939859315563898	Yes
scaffold_6327_ref0048351_900	0.0832724060626837	0.000603614541294816	Yes
scaffold_5114_ref0019222_9691	0.0339836750531396	0.000106272444756331	Yes
scaffold_22702_ref0010146_3252	0.0998755246946554	0.000931817063119325	No
scaffold_4758_ref0012625_10281	0.0141421721130362	0.0000177176744750367	Yes
scaffold_5241_ref0009758_3114	0.00473856732494001	0.00000182955647207662	Yes
scaffold_604_ref0039884_103762	0.0952315448080862	0.000794602611884395	Yes
scaffold_5146_ref0026628_52567	0.000297700139592903	0.0000000371720345973	Yes
scaffold_5435_ref0015632_17274	0.0393465202904271	0.000142321544167875	Yes
scaffold_6324_ref0048354_11787	0.0640407595596545	0.000347681172755148	Yes
scaffold_9454_ref0029475_37321	0.0262756742602851	0.0000639928082486191	Yes
scaffold_5155_ref0044424_60718	0.0964315293395858	0.000820637680038686	No
scaffold_1997_ref0021195_9265	0.00984043597955065	0.00000850856235262046	Yes
scaffold_1412_ref0024095_118284	0.0062218479218045	0.00000340716827629368	Yes
scaffold_4886_ref0034747_72988	0.0975791573430468	0.000846533501275567	Yes
scaffold_305_ref0020767_44881	0.0702850424540098	0.000407511297046216	Yes
scaffold_4197_ref0041312_22975	0.0138589156883464	0.0000161772563228623	Yes
scaffold_2748_ref0002745_103705	0.0527497945623814	0.000250096299444078	Yes
scaffold_5685_ref0018056_18234	0.0904394594312246	0.00071057448458027	Yes
scaffold_5114_ref0019222_9838	0.0659525905338897	0.000374471418468304	Yes
scaffold_8888_ref0022265_35623	0.0295009534737594	0.0000812007452370308	Yes
scaffold_1755_ref0026067_8304	0.0320091531868867	0.0000941011535929919	Yes
scaffold_70_ref0040695_112019	0.0982879160771389	0.000864013557860484	No
scaffold_17698_ref0012542_1791	0.0152560814418651	0.0000215456534082138	Yes
scaffold_706_ref0025158_95275	0.0142886809601502	0.0000181203009639903	Yes
scaffold_4489_ref0039075_34271	0.0651748292580388	0.000366298469717476	Yes
scaffold_11064_ref0005988_13689	0.00756948274794216	0.00000567231241199263	Yes
scaffold_5385_ref0005808_32190	0.0180669591389898	0.0000323070859897479	Yes
scaffold_8711_ref0018891_16526	0.0319492795205822	0.0000932126300984687	Yes
scaffold_3001_ref0030808_14698	0.0401551667162182	0.000146998089310032	Yes
scaffold_13387_ref0032661_5035	0.0149557611475691	0.0000204749439275285	Yes
scaffold_5019_ref0044913_27574	0.0808367890138761	0.000576965294219342	Yes
scaffold_1485_ref0044472_59487	0.000817289766672904	0.000000193747478821193	Yes
scaffold_2908_ref0037920_66865	0.0319492795205822	0.0000934647184499391	Yes
scaffold_5346_ref0024732_30372	0.0772047326294565	0.000523062990783488	Yes
scaffold_1692_ref0045138_67695	0.0640407595596545	0.000346538851085849	Yes
scaffold_5046_ref0037853_54143	0.0989396139629771	0.000883456226770421	Yes
scaffold_540_ref0031515_70017	0.0614926549209824	0.000322563499989013	Yes
scaffold_9454_ref0029475_33661	0.0339836750531396	0.000106110348083359	Yes
scaffold_2071_ref0020178_36169	0.0201684499296034	0.0000377375857823025	Yes
scaffold_4957_ref0006567_64473	0.0445371785424829	0.000179067800515229	Yes
scaffold_1752_ref0026070_103082	0.0980100258356704	0.000857851114788029	Yes
scaffold_4_ref0040992_16978	0.0860407358924819	0.000635497074693195	Yes
scaffold_3764_ref0018791_76009	0.00676605649801369	0.00000399769881857507	Yes
scaffold_3991_ref0001230_7917	0.00678924324743766	0.00000471642330840806	Yes
scaffold_4_ref0040992_16968	0.0646265334958125	0.000355766310171207	Yes
scaffold_11425_ref0026893_24668	0.0100392316303107	0.00000896979999249569	Yes
scaffold_16608_ref0014930_6878	0.099629027012955	0.00091887504738718	No
scaffold_7871_ref0000159_3841	0.0706111321029607	0.000416185627019122	Yes
scaffold_10984_ref0010697_22256	0.0131536016487436	0.0000149748462394907	Yes
scaffold_12707_ref0026829_6091	0.0603434442032652	0.000312187232951525	Yes
scaffold_22702_ref0010146_3243	0.0457226250808736	0.000200306635124878	Yes
scaffold_1755_ref0026067_8318	0.0280133958447646	0.0000741785296642282	Yes
scaffold_1423_ref0033619_83156	0.0886484157734143	0.00068072119220162	No
scaffold_38233_ref0013437_666	0.0213360096059213	0.0000448133014631467	Yes
scaffold_4325_ref0026537_18900	0.0964315293395858	0.000826849780335681	Yes
scaffold_22778_ref0028064_3160	0.000306184658155358	0.0000000441239131535852	Yes
scaffold_1132_ref0047381_103097	0.065591733682558	0.000369586809284646	Yes
scaffold_848_ref0047484_5164	0.0964315293395858	0.000824701277784518	No
scaffold_5019_ref0044913_27956	0.0152980458092916	0.0000224286799259245	Yes
scaffold_528_ref0042160_11499	0.0727351954176208	0.000448067956689339	Yes
scaffold_127_ref0038027_38495	0.0706111321029607	0.000415255481996404	Yes
scaffold_13070_ref0029216_4389	0.0753410598100059	0.0004817120876254	Yes
scaffold_10114_ref0038947_10474	0.0944078109366334	0.000777747934177571	Yes
scaffold_7801_ref0030676_3831	0.0174579199768964	0.0000301900852724748	Yes
scaffold_11217_ref0042943_14523	0.0603434442032652	0.000311025495734601	Yes
scaffold_2890_ref0020640_24946	0.0501855959905477	0.000232457229497156	Yes
scaffold_8711_ref0018891_11332	0.0866459262546266	0.000651792332039934	Yes
scaffold_5114_ref0019222_9887	0.0364586171158415	0.000122748592690192	Yes
scaffold_70_ref0040695_112299	0.0734004819295531	0.000459935985016063	No
scaffold_3596_ref0021218_21676	0.0940491885616517	0.000764097431438647	No
scaffold_1664_ref0005604_3804	0.0375132340021186	0.000131906114487505	Yes
scaffold_8830_ref0007474_4333	0.0500186896056865	0.00022993950288526	Yes
scaffold_1935_ref0031966_21948	0.0980337606228972	0.000860366616026983	No
scaffold_13387_ref0032661_5009	0.0110164010725827	0.0000111129247619436	Yes
scaffold_4943_ref0044939_54942	0.0370688754074352	0.000128206855225162	Yes
scaffold_2908_ref0037920_66858	0.0280133958447646	0.0000731411495731021	Yes
scaffold_8110_ref0033084_23210	0.0458357868359371	0.000202123454746898	Yes
scaffold_4957_ref0006567_64610	0.0618997648267851	0.000330218188355064	No
scaffold_11425_ref0026893_19130	0.0108344542194288	0.0000104609815641821	Yes
scaffold_70_ref0040695_111654	0.0283457526458156	0.0000759786429577142	Yes
scaffold_162_ref0012852_178710	0.0152980458092916	0.0000230724837363606	Yes
scaffold_1628_ref0028956_37431	0.0589009472834171	0.000296206453934049	Yes
scaffold_1679_ref0036123_29383	0.0940491885616517	0.000757024207428611	Yes
scaffold_7361_ref0020044_24503	0.0156098869224774	0.0000242948436077294	Yes
scaffold_18588_ref0030356_6443	0.0711993359124155	0.00042479026380003	No
scaffold_8485_ref0023781_4471	0.0213360096059213	0.00004489072807333	Yes
scaffold_14774_ref0011835_16772	0.0421377728974693	0.000162740995165463	Yes
scaffold_327_ref0033186_53174	0.0988643664621642	0.000876204539056822	No
scaffold_5019_ref0044913_29336	0.0112478225461762	0.0000119947381314423	Yes
scaffold_3621_ref0003920_25500	0.0347730404331908	0.000112543342521973	Yes
scaffold_13387_ref0032661_4639	0.0124814288419349	0.0000140297361319882	Yes
scaffold_2503_ref0009236_49944	0.0886682385568881	0.000686171952170984	Yes
scaffold_7054_ref0048370_43395	0.0658116614105427	0.000372722834539187	Yes
scaffold_15814_ref0037513_7061	0.0371788120393207	0.000129122862887311	Yes
scaffold_1917_ref0019468_78206	0.0753410598100059	0.000484236117639823	Yes
scaffold_5902_ref0034298_31941	0.0753410598100059	0.000482077549359782	Yes
scaffold_2569_ref0021823_24451	0.0339836750531396	0.000105253358175811	Yes
scaffold_16888_ref0036561_13319	0.0449548386467031	0.000183338415624524	Yes
scaffold_6327_ref0048351_878	0.0866450367600093	0.000650537009337745	Yes
scaffold_4622_ref0006740_9277	0.0215048834874542	0.0000458658455750407	Yes
scaffold_22778_ref0028064_3156	0.000176989346151502	0.0000000102022911085717	Yes
scaffold_5241_ref0009758_4689	0.0989396139629771	0.000885426277827542	No
scaffold_2573_ref0003844_20034	0.0579461336750175	0.000286868305911526	Yes
scaffold_7759_ref0022828_32284	0.00556228435094366	0.0000028856674635977	Yes
scaffold_3621_ref0003920_25320	0.0364586171158415	0.000120897468524354	Yes
scaffold_5863_ref0009824_59688	0.0998755246946554	0.000929683779263944	No
scaffold_14527_ref0016914_23577	0.0764597269776016	0.000504648301760168	Yes
scaffold_5019_ref0044913_28619	0.0108291949761116	0.00000991856185528467	Yes
scaffold_10984_ref0010697_22277	0.0170599013666322	0.0000281624069469643	Yes
scaffold_12594_ref0016567_31990	0.0112478225461762	0.0000117194764291342	Yes
scaffold_70_ref0040695_112321	0.0866450367600093	0.000649977466425694	No
scaffold_9682_ref0044417_22688	0.0347730404331908	0.000112170295292599	Yes
scaffold_5146_ref0026628_52570	0.000297700139592903	0.0000000386110971918395	Yes
scaffold_1494_ref0026666_109723	0.0998755246946554	0.00092467698838235	Yes
scaffold_17698_ref0012542_2095	0.0174689095499385	0.0000306700113480049	Yes
scaffold_4957_ref0006567_64552	0.0727351954176208	0.000447722135666228	No
scaffold_8110_ref0033084_23212	0.0531927490759963	0.000255262644718509	Yes
scaffold_48379_ref0042046_569	0.0772047326294565	0.000527463678848764	No
scaffold_5718_ref0000642_55142	0.0274686917488909	0.0000692595598648148	Yes
scaffold_17698_ref0012542_2073	0.0159089654643976	0.0000249895843270023	Yes
scaffold_5019_ref0044913_27949	0.015081627101404	0.0000210819378146787	Yes
scaffold_8711_ref0018891_9297	0.0992694690548476	0.00090212231968614	Yes
scaffold_8587_ref0008723_32408	0.0763339757134282	0.000500518200219187	Yes
scaffold_33343_ref0009686_1367	0.0579461336750175	0.000284976672276853	Yes
scaffold_4157_ref0014548_50940	0.0848087634389535	0.000620861941246662	Yes
scaffold_5106_ref0001328_5192	0.0711993359124155	0.00042786089283314	Yes
scaffold_7933_ref0002457_23974	0.0998755246946554	0.000922592183169861	No
scaffold_284_ref0033863_59261	0.0980100258356704	0.000856990770401876	No
scaffold_7871_ref0000159_4210	0.0727351954176208	0.00044566061722244	Yes
scaffold_5051_ref0019904_28568	0.0884587722065266	0.00066880017982042	Yes
scaffold_9469_ref0034926_26799	0.0860698650986494	0.000637536180837933	Yes
scaffold_8711_ref0018891_16528	0.0266649740783755	0.0000657094559517266	Yes
scaffold_48379_ref0042046_587	0.0734004819295531	0.000460422888881406	Yes
scaffold_31581_ref0033907_2036	0.0213360096059213	0.0000441361048705539	Yes
scaffold_7325_ref0045041_11023	0.0675647235054785	0.000388493265487173	Yes
scaffold_8587_ref0008723_32399	0.0640407595596545	0.000346986188748369	Yes
scaffold_1692_ref0045138_67809	0.0201684499296034	0.0000384634807945751	Yes
scaffold_2908_ref0037920_66885	0.0219624368426634	0.0000474747164860431	Yes
scaffold_1866_ref0047456_27908	0.0998755246946554	0.000936273576083998	No
scaffold_3734_ref0013339_72710	0.0808367890138761	0.000576153151002013	Yes
scaffold_70_ref0040695_111907	0.0593690173983772	0.000299756047196412	Yes
scaffold_8587_ref0008723_32439	0.0767557138120462	0.000507707987083947	Yes
scaffold_3878_ref0034870_11271	0.0582245691327794	0.000289478273443753	Yes
scaffold_1752_ref0026070_103056	0.0801814554827283	0.000562721478269666	Yes
scaffold_4406_ref0040744_26117	0.0940491885616517	0.000766621760755165	No
scaffold_15105_ref0037644_7358	0.0280133958447646	0.0000746540212387026	Yes
scaffold_10984_ref0010697_23233	0.0138589156883464	0.0000160675085357962	Yes
scaffold_8171_ref0022435_242	0.0295009534737594	0.0000809866860321538	Yes
scaffold_1488_ref0044469_28732	0.0262756742602851	0.0000638411981402274	Yes
scaffold_1423_ref0033619_83155	0.0886484157734143	0.000683019013680117	No
scaffold_9302_ref0020389_33259	0.0595020953337578	0.000301832164478366	Yes
scaffold_5114_ref0019222_9630	0.0404688345077782	0.000152213018885896	Yes
scaffold_7802_ref0030679_42573	0.0860407358924819	0.000636080492172631	Yes
scaffold_70_ref0040695_112032	0.0963257681002322	0.000810673399967368	No
scaffold_498_ref0037562_3741	0.00896073163558175	0.000006973131028381	Yes
scaffold_8917_ref0017651_25081	0.0467720937738031	0.000208948424456406	Yes
scaffold_5051_ref0019904_28649	0.0657500114978558	0.000371426165943617	Yes
scaffold_70_ref0040695_112292	0.0465092835777185	0.000206433873385077	Yes
scaffold_1878_ref0029556_31186	0.0454700963574842	0.00018933857757889	Yes
scaffold_7090_ref0023490_44157	0.0940491885616517	0.000759394131346197	Yes
scaffold_3336_ref0002107_74933	0.0213638726696124	0.0000452572239225419	Yes
scaffold_19245_ref0044922_1425	0.00678924324743766	0.00000469955849446134	Yes
scaffold_2526_ref0045157_52372	0.00553535216749024	0.00000279192595489622	Yes
scaffold_327_ref0033186_53148	0.0769509747623584	0.000515817683398203	Yes
scaffold_7589_ref0000030_732	0.0118862291252137	0.0000128546438485209	Yes
scaffold_1470_ref0040504_20106	0.0711993359124155	0.000426416677564794	Yes
scaffold_5146_ref0026628_52549	0.000367601907095269	0.0000000582721492109747	Yes
scaffold_8864_ref0038794_34236	0.0170655990748116	0.0000285828794784763	Yes
scaffold_38233_ref0013437_690	0.014010890217015	0.0000165565626843905	Yes
scaffold_6657_ref0034199_571	0.0280133958447646	0.0000724402324130455	Yes
scaffold_1561_ref0043375_99479	0.0364586171158415	0.000123469204263067	Yes
scaffold_3764_ref0018791_42659	0.0769509747623584	0.000514984873156445	Yes
scaffold_4968_ref0009058_57932	0.0972613885850494	0.000841149245505126	No
scaffold_1669_ref0005615_89117	0.0616777549439388	0.000327089777198661	Yes
scaffold_127_ref0038027_38497	0.0727351954176208	0.000445943915618452	Yes
scaffold_10984_ref0010697_22917	0.0456147701394959	0.000198519434259392	Yes
scaffold_1576_ref0012892_38654	0.0804952192871578	0.000566083511242405	Yes
scaffold_6805_ref0021480_8583	0.0118862291252137	0.0000130181204391895	Yes
scaffold_7088_ref0041271_4721	0.0940394068257332	0.000752433270671534	Yes
scaffold_8904_ref0035637_24678	0.0149557611475691	0.0000199218621749226	Yes
scaffold_5464_ref0010309_38907	0.0769509747623584	0.000516762079767971	Yes
scaffold_3399_ref0039789_82118	0.0579461336750175	0.000287114321244292	Yes
scaffold_501_ref0006337_137261	0.0815493628746812	0.000584073572583533	Yes
scaffold_5146_ref0026628_52743	0.000196113332843392	0.0000000141308315687249	Yes
scaffold_6126_ref0046374_11535	0.0483521833489485	0.000219716256254463	Yes
scaffold_3001_ref0030808_7597	0.0616777549439388	0.000325843569299043	Yes
scaffold_70_ref0040695_112040	0.0992694690548476	0.000894837231551159	No
scaffold_19760_ref0034184_460	0.00473856732494001	0.00000184374737395349	Yes
scaffold_8171_ref0022435_189	0.0219195552657582	0.0000470661421287463	Yes
scaffold_6327_ref0048351_922	0.0944078109366334	0.000780926958116607	Yes
scaffold_7871_ref0000159_4200	0.0884587722065266	0.000669253738304509	Yes
scaffold_4957_ref0006567_64607	0.0433320892543512	0.000169851398967943	Yes
scaffold_695_ref0011193_12257	0.0641350156602041	0.000350287798812793	Yes
scaffold_15878_ref0001516_2141	0.0406049026105828	0.000153309956248165	Yes
scaffold_5456_ref0004851_51481	0.0243211396859458	0.000056338612147562	Yes
scaffold_10220_ref0044131_35664	0.0964315293395858	0.000818142064615868	No
scaffold_16888_ref0036561_13204	0.0301444750276311	0.0000851440671174731	Yes
scaffold_70_ref0040695_111716	0.0869555225990543	0.000655374370522617	No
scaffold_6805_ref0021480_8600	0.00563094622645148	0.00000300243558881002	Yes
scaffold_3902_ref0030126_7199	0.00552372829549145	0.00000246765588483161	Yes
scaffold_6327_ref0048351_892	0.0992694690548476	0.000895983474504408	Yes
scaffold_2111_ref0018533_48615	0.0393862898300712	0.000143430188751581	Yes
scaffold_5370_ref0029998_65184	0.0727351954176208	0.000446153796297598	Yes
scaffold_8792_ref0017066_37109	0.0706449029057729	0.000417795646626787	Yes
scaffold_5464_ref0010309_38902	0.0886484157734143	0.000678660158271845	No
scaffold_6324_ref0048354_11599	0.056945005447219	0.000277372201999654	Yes
scaffold_1866_ref0047456_27726	0.0506762657642074	0.000236613876348905	Yes
scaffold_12707_ref0026829_6093	0.07484563451828	0.00047673752676216	Yes
scaffold_2071_ref0020178_36296	0.0174689095499385	0.0000309643168469339	Yes
scaffold_1692_ref0045138_67672	0.0633626151808959	0.000340590492599639	Yes
scaffold_1590_ref0025680_6195	0.0431333067399052	0.000168008627314798	Yes
scaffold_2282_ref0036778_78748	0.048197538272637	0.000216705555987185	Yes
scaffold_4957_ref0006567_64497	0.0341147195338895	0.000107999609999925	Yes
scaffold_8587_ref0008723_32401	0.0589009472834171	0.000296236318335148	Yes
scaffold_17698_ref0012542_1781	0.0155888106728892	0.0000240373925236215	Yes
scaffold_5142_ref0026624_60884	0.094660757035818	0.000784383434626403	No
scaffold_7871_ref0000159_4166	0.0763339757134282	0.00049837180517203	Yes
scaffold_14329_ref0021671_4017	0.0291963435829028	0.0000791000777263333	Yes
scaffold_604_ref0039884_96452	0.0989396139629771	0.0008851059547223	Yes
scaffold_5114_ref0019222_9860	0.0364586171158415	0.000123324679547793	Yes
scaffold_6324_ref0048354_11655	0.0596599766494005	0.000303492791060041	Yes
scaffold_4157_ref0014548_51016	0.0972613885850494	0.000838509113533921	Yes
scaffold_238_ref0040984_37153	0.0772047326294565	0.000527678552215018	Yes
scaffold_2891_ref0020639_73602	0.0558922802355272	0.000271386396909027	Yes
scaffold_7801_ref0030676_3808	0.0149557611475691	0.0000195596805037028	Yes
scaffold_12300_ref0031009_23423	0.0711993359124155	0.000427480925649368	Yes
scaffold_1867_ref0047455_1600	0.00968637856956711	0.00000823576688385491	Yes
scaffold_5114_ref0019222_9885	0.0376711177100594	0.000133547022087195	Yes
scaffold_528_ref0042160_11450	0.0940491885616517	0.000768800717297061	No
scaffold_38233_ref0013437_721	0.0347730404331908	0.000112749799652236	Yes
scaffold_4508_ref0026078_17249	0.0778478981137107	0.00054410062521832	Yes
scaffold_5146_ref0026628_52684	0.000211379589561793	0.0000000213231658827034	Yes
scaffold_7871_ref0000159_4180	0.0772047326294565	0.000533825984200814	Yes
scaffold_2071_ref0020178_5196	0.0551222480183043	0.00026611069123432	Yes
scaffold_2793_ref0011579_17726	0.0413158755347325	0.000158384738064344	Yes
scaffold_4406_ref0040744_26125	0.0922936352929275	0.000734178099517178	No
scaffold_7509_ref0046734_56289	0.0964315293395858	0.000819204891213441	No
scaffold_7871_ref0000159_4191	0.0764597269776016	0.000503603347915312	Yes
scaffold_6987_ref0003089_9925	0.0706111321029607	0.000414928854554943	Yes
scaffold_3237_ref0030070_3757	0.0367805582517807	0.000125646048830878	Yes
scaffold_5146_ref0026628_52600	0.000688379326718737	0.000000129845913318101	Yes
scaffold_17698_ref0012542_1820	0.0141421721130362	0.0000177307034504575	Yes
scaffold_5019_ref0044913_28581	0.0100392316303107	0.00000888947990638248	Yes
scaffold_8792_ref0017066_38034	0.0152980458092916	0.0000226661315128318	Yes
scaffold_273_ref0017641_103138	0.0886484157734143	0.000682966665340897	No
scaffold_14774_ref0011835_16699	0.0772047326294565	0.000520982424544799	No
scaffold_6324_ref0048354_11757	0.0644239270767042	0.000352794159112687	Yes
scaffold_1244_ref0044124_53417	0.0988643664621642	0.000873303128996917	Yes
scaffold_11064_ref0005988_13662	0.00678924324743766	0.00000470514674385246	Yes
scaffold_4968_ref0009058_35419	0.0897363323092192	0.000700903448691445	Yes
scaffold_4665_ref0031867_19183	0.0962494886387362	0.000808644395267224	No
scaffold_1878_ref0029556_31120	0.0456147701394959	0.000195612840771706	Yes
scaffold_51_ref0019419_201259	0.0777354365603723	0.000542194363834739	Yes
scaffold_7181_ref0007840_16741	0.0940491885616517	0.000761799755677609	No
scaffold_4523_ref0038435_8926	0.0940491885616517	0.000761340323229232	No
scaffold_1488_ref0044469_29184	0.0367805582517807	0.000125419325080217	Yes
scaffold_5146_ref0026628_52561	0.0456147701394959	0.00019585470483093	Yes
scaffold_38233_ref0013437_662	0.0260360911808908	0.0000623466285016642	Yes
scaffold_1470_ref0040504_20105	0.0665022361288826	0.000379508956465263	Yes
scaffold_5146_ref0026628_59226	0.067728219025252	0.000390409378748282	Yes
scaffold_17698_ref0012542_3225	0.0180669591389898	0.0000325451045131099	Yes
scaffold_31499_ref0006198_440	0.0413158755347325	0.000158971333406929	Yes
scaffold_2071_ref0020178_36211	0.0201016965884121	0.0000370794495520629	Yes
scaffold_78_ref0006767_58516	0.0380436878717889	0.000135964298365858	Yes
scaffold_1488_ref0044469_103806	0.0599670787557892	0.000305919210853548	Yes
scaffold_70_ref0040695_111912	0.0650451023993661	0.000361819943598042	Yes
scaffold_8711_ref0018891_16531	0.0274686917488909	0.0000696692665985244	Yes
scaffold_1308_ref0035683_74855	0.0309047441692688	0.0000887714120160601	Yes
scaffold_4758_ref0012625_11098	0.0197594775971633	0.0000361634432620437	Yes
scaffold_8888_ref0022265_35648	0.0230491662871384	0.0000511524614972809	Yes
scaffold_6126_ref0046374_11656	0.0992694690548476	0.000902683810433607	Yes
scaffold_8617_ref0021247_3740	0.0124814288419349	0.000013972669500907	Yes
scaffold_6196_ref0042527_53418	0.0772047326294565	0.000535909605217143	Yes
scaffold_5678_ref0034283_5807	0.0995787089461726	0.000914701741594834	No
scaffold_5019_ref0044913_29321	0.0170034326418744	0.0000275927637910089	Yes
scaffold_3734_ref0013339_72712	0.0768404072437598	0.000509375537988955	Yes
scaffold_3621_ref0003920_25300	0.0376150886218984	0.000132806327996961	Yes
scaffold_5456_ref0004851_49438	0.0280133958447646	0.0000746840879536756	Yes
scaffold_8171_ref0022435_158	0.0230491662871384	0.0000509941458067895	Yes
scaffold_6805_ref0021480_8704	0.0202092794678883	0.0000400246079778779	Yes
scaffold_11442_ref0015991_38865	0.0992694690548476	0.00089826778378423	No
scaffold_9302_ref0020389_33241	0.0404688345077782	0.000152089795570505	Yes
scaffold_15003_ref0004032_5728	0.0992694690548476	0.000902172021525903	No
scaffold_1866_ref0047456_27714	0.0659838466532881	0.000375599772712255	Yes
scaffold_4325_ref0026537_18934	0.0911146008227162	0.000723486065444383	Yes
scaffold_7759_ref0022828_32452	0.0964315293395858	0.00081810061310844	No
scaffold_1031_ref0020118_103151	0.0152980458092916	0.0000227742314678535	Yes
scaffold_1561_ref0043375_99463	0.0369231028600198	0.000127170590032637	Yes
scaffold_3399_ref0039789_82169	0.0412454516882489	0.000156917213017318	Yes
scaffold_3237_ref0030070_3979	0.0456147701394959	0.000197383442304072	Yes
scaffold_10942_ref0037446_20871	0.027276992018295	0.0000677436362910694	Yes
scaffold_2524_ref0007772_5407	0.0738491496670747	0.000466133380709285	Yes
scaffold_8864_ref0038794_34104	0.0593690173983772	0.000300301549268365	Yes
scaffold_3734_ref0013339_72361	0.0651748292580388	0.000365978638678722	Yes
scaffold_12300_ref0031009_23427	0.0792210067891113	0.00055483930855874	Yes
scaffold_8171_ref0022435_154	0.0222655967856893	0.0000487717706857387	Yes
scaffold_5346_ref0024732_30421	0.0727351954176208	0.000451278801633341	Yes
scaffold_2071_ref0020178_5992	0.0944078109366334	0.0007792074418962	Yes
scaffold_689_ref0041626_157734	0.0964315293395858	0.00082173303972763	No
scaffold_8792_ref0017066_37599	0.0772047326294565	0.000536267597524182	Yes
scaffold_484_ref0019636_1854	0.0772047326294565	0.000536107246864448	No
scaffold_618_ref0009426_98667	0.0202092794678883	0.0000406615657595917	Yes
scaffold_5019_ref0044913_28688	0.0112478225461762	0.0000119539961096025	Yes
scaffold_6669_ref0003701_24431	0.0998755246946554	0.000938231256985432	No
scaffold_1866_ref0047456_27730	0.0940491885616517	0.000769301808541051	Yes
scaffold_13_ref0042664_311165	0.0242210175138127	0.000055498354056609	Yes
scaffold_6183_ref0012070_18433	0.0108291949761116	0.0000100208968251909	Yes
scaffold_1488_ref0044469_29186	0.0622334276804747	0.000333623978227124	Yes
scaffold_1935_ref0031966_50075	0.0861527505480412	0.000639391666650928	No
scaffold_1808_ref0034974_8701	0.0454700963574842	0.000188543074431889	Yes
scaffold_8139_ref0045759_15882	0.0858751030253857	0.000632380932181982	No
scaffold_22702_ref0010146_3229	0.0456147701394959	0.000192670882117646	Yes
scaffold_1755_ref0026067_8523	0.0367805582517807	0.000126149597416472	Yes
scaffold_822_ref0021658_24809	0.0202092794678883	0.0000398567049290404	Yes
scaffold_38233_ref0013437_692	0.0155888106728892	0.0000240007685130267	Yes
scaffold_2908_ref0037920_71371	0.0280133958447646	0.000073378413584564	Yes
scaffold_7509_ref0046734_56288	0.0992694690548476	0.000902426831767657	No
scaffold_16105_ref0044166_9410	0.0745701643081242	0.0004734969962194	Yes
scaffold_2071_ref0020178_5195	0.0579461336750175	0.000285156649178887	Yes
scaffold_2908_ref0037920_66860	0.0280133958447646	0.0000731837732200368	Yes
scaffold_10869_ref0008243_4810	0.0140224860061685	0.0000171764945602421	Yes
scaffold_4224_ref0017956_2945	0.0964315293395858	0.000826140705254772	Yes
scaffold_7201_ref0017614_30952	0.0501855959905477	0.00023231566191521	Yes
scaffold_238_ref0040984_37516	0.0753410598100059	0.000483716758248082	Yes
scaffold_5435_ref0015632_17488	0.0866001894871566	0.000645208352041446	Yes
scaffold_3782_ref0029598_22039	0.0978032098722436	0.00084988666637311	No
scaffold_379_ref0040309_46409	0.0521961038198697	0.000246718959720389	Yes
scaffold_10555_ref0025274_34020	0.00678924324743766	0.00000479411054767762	Yes
scaffold_9959_ref0003261_14267	0.028994947727682	0.0000781366040044461	Yes
scaffold_5146_ref0026628_52713	0.0772047326294565	0.000534925286174629	Yes
scaffold_14329_ref0021671_3445	0.0152980458092916	0.0000231481267289547	Yes
scaffold_2071_ref0020178_4947	0.0724612880731192	0.00043857708367982	Yes
scaffold_5661_ref0003810_556	0.0152980458092916	0.0000219938305914089	Yes
scaffold_14774_ref0011835_16695	0.0763339757134282	0.000497038427959386	No
scaffold_7414_ref0013831_30660	0.0706111321029607	0.000412212077563487	Yes
scaffold_20694_ref0041532_1168	0.0149557611475691	0.0000203080811877256	Yes
scaffold_1878_ref0029556_31185	0.0467720937738031	0.000208615463402249	Yes
scaffold_2524_ref0007772_5102	0.0764597269776016	0.000503917004787589	Yes
scaffold_1628_ref0028956_38448	0.0589009472834171	0.000294979544181349	Yes
scaffold_3734_ref0013339_72696	0.0745701643081242	0.000473908266945509	Yes
scaffold_19245_ref0044922_1426	0.00678924324743766	0.00000419750724807771	Yes
scaffold_1818_ref0017032_59567	0.0992694690548476	0.000901608648448956	No
scaffold_28455_ref0015506_2252	0.0202092794678883	0.0000402051282367016	Yes
scaffold_15002_ref0004033_3267	0.0646970246758119	0.000357086702369667	Yes
scaffold_3734_ref0013339_72723	0.0772047326294565	0.000528021266971408	Yes
scaffold_2071_ref0020178_3899	0.0379397342547657	0.000135046033561897	Yes
scaffold_476_ref0026821_115532	0.0866450367600093	0.000649871952791901	Yes
scaffold_38853_ref0026716_634	0.0857219584450783	0.000628782523180552	Yes
scaffold_7871_ref0000159_4208	0.0843961039131158	0.000615154506004015	Yes
scaffold_10995_ref0028685_8835	0.0727351954176208	0.000451364426049976	No
scaffold_1423_ref0033619_83159	0.0992694690548476	0.000901711457499746	No
scaffold_7325_ref0045041_11026	0.0886484157734143	0.000680088439908907	Yes
scaffold_5718_ref0000642_55356	0.0558922802355272	0.00027143904829624	Yes
scaffold_5114_ref0019222_9836	0.0364586171158415	0.000121529429744408	Yes
scaffold_5731_ref0036691_57720	0.0760595587326634	0.000493238434253207	Yes
scaffold_501_ref0006337_129069	0.0772047326294565	0.00053574235150038	Yes
scaffold_17204_ref0037088_2267	0.0993375103103494	0.000907597151498177	No
scaffold_337_ref0015260_181098	0.0309047441692688	0.0000890729310850497	Yes
scaffold_498_ref0037562_48691	0.0727351954176208	0.000442406296179047	Yes
scaffold_5051_ref0019904_17362	0.0706449029057729	0.000418420784734158	No
scaffold_5031_ref0032357_6316	0.0772047326294565	0.000520626419765825	Yes
scaffold_12707_ref0026829_6103	0.0603434442032652	0.000311936823268251	Yes
scaffold_8171_ref0022435_134	0.0401551667162182	0.000148212960058899	Yes
scaffold_7177_ref0038336_28252	0.0980100258356704	0.000858745903102484	Yes
scaffold_5464_ref0010309_38871	0.0895096401750395	0.00069655299882582	No
scaffold_7759_ref0022828_32321	0.00441354990033691	0.00000159007879162472	Yes
scaffold_2071_ref0020178_4974	0.0988643664621642	0.000872891898966356	Yes
scaffold_1132_ref0047381_103096	0.0706111321029607	0.000415509898876565	Yes
scaffold_337_ref0015260_181130	0.0256516341951431	0.0000609943457775912	Yes
scaffold_10780_ref0004106_3220	0.0998755246946554	0.000939130167036293	No
scaffold_7181_ref0007840_16746	0.0952315448080862	0.000792654910305223	No
scaffold_17686_ref0043031_1582	0.0437186470146153	0.000174961994458367	Yes
scaffold_9959_ref0003261_14485	0.0640597570965206	0.000348953599586188	Yes
scaffold_8485_ref0023781_4522	0.0202092794678883	0.0000399202559673092	Yes
scaffold_337_ref0015260_181129	0.0650451023993661	0.000360405372541469	Yes
scaffold_623_ref0027435_26235	0.0940491885616517	0.000759973236123049	Yes
scaffold_1423_ref0033619_83133	0.0940491885616517	0.000772539161288642	No
scaffold_7054_ref0048370_43397	0.0651748292580388	0.000364498908804324	Yes
scaffold_2071_ref0020178_36163	0.0202092794678883	0.0000407726989495096	Yes
scaffold_4325_ref0026537_18916	0.0995787089461726	0.000914584168206259	Yes
scaffold_2361_ref0012730_32129	0.0454700963574842	0.000189371366257104	Yes
scaffold_8751_ref0043912_29396	0.0140224860061685	0.0000171753668778839	Yes
scaffold_10930_ref0042766_22354	0.0717402158212891	0.00043317890288679	Yes
scaffold_10984_ref0010697_22853	0.0455164090372984	0.0001902201784185	Yes
scaffold_23004_ref0012871_12552	0.0437186470146153	0.000173614262532325	Yes
scaffold_604_ref0039884_107885	0.0989396139629771	0.000881080473848571	Yes
scaffold_8587_ref0008723_32428	0.0806831002606448	0.000571976345033359	Yes
scaffold_4325_ref0026537_18902	0.0940491885616517	0.000771424090180879	Yes
scaffold_8617_ref0021247_3681	0.00839477877850137	0.00000641173730776707	Yes
scaffold_9362_ref0031205_22468	0.0651748292580388	0.000365753268060764	Yes
scaffold_2356_ref0030738_19013	0.0201684499296034	0.0000386291347966587	Yes
scaffold_8711_ref0018891_16530	0.0337397183516685	0.000103078457034726	Yes
scaffold_4943_ref0044939_54937	0.0371862685601214	0.000129684646523365	Yes
scaffold_127_ref0038027_38496	0.0940394068257332	0.000753486139542132	Yes
scaffold_2891_ref0020639_74268	0.0998755246946554	0.000930716647771598	Yes
scaffold_10942_ref0037446_20676	0.0170865351086055	0.0000290553830818458	Yes
scaffold_2497_ref0040381_33771	0.0449548386467031	0.000183036539969762	Yes
scaffold_13898_ref0007104_849	0.0964315293395858	0.000823129187207472	No
scaffold_70_ref0040695_111717	0.0295009534737594	0.0000804773441463027	Yes
scaffold_4968_ref0009058_35551	0.0980100258356704	0.000856025618944571	Yes
scaffold_1752_ref0026070_103058	0.0993375103103494	0.000905324492991563	Yes
scaffold_5114_ref0019222_9642	0.0413158755347325	0.000158667444143886	Yes
scaffold_5019_ref0044913_28069	0.050981652698608	0.000240243838373945	Yes
scaffold_1917_ref0019468_78262	0.0201684499296034	0.0000382828653900303	Yes
scaffold_414_ref0039282_105882	0.0640407595596545	0.000347927230141655	Yes
scaffold_1692_ref0045138_67816	0.0449548386467031	0.000181719186659122	Yes
scaffold_48379_ref0042046_619	0.0745347290630602	0.000471534846361013	Yes
scaffold_1605_ref0016424_123757	0.0848087634389535	0.000620728955369663	No
scaffold_3001_ref0030808_14815	0.0456727429598329	0.000199429921559104	Yes
scaffold_3178_ref0027780_2107	0.0304943482445981	0.0000865717460829177	Yes
scaffold_15005_ref0004030_3393	0.0614624180050786	0.000321519162667793	Yes
scaffold_5938_ref0044273_46812	0.0806831002606448	0.000572055645149834	Yes
scaffold_11064_ref0005988_13707	0.00643684928101179	0.00000371042730056017	Yes
scaffold_4325_ref0026537_18914	0.0961290123642321	0.000804861600524828	Yes
scaffold_5197_ref0021120_3669	0.0361206302238214	0.000118680880952145	Yes
scaffold_3729_ref0043842_13362	0.0886484157734143	0.000673732820583952	Yes
scaffold_138_ref0020070_145803	0.0213360096059213	0.0000440732424999605	Yes
scaffold_5464_ref0010309_38881	0.085869861038731	0.000631104869866163	No
scaffold_8888_ref0022265_35601	0.0364586171158415	0.000123414729241306	Yes
scaffold_3092_ref0011123_40534	0.0904446274240341	0.000712952663144839	Yes
scaffold_2071_ref0020178_5994	0.0499108657292756	0.000228724569142115	Yes
scaffold_9961_ref0046365_8991	0.0995787089461726	0.000916975948475391	Yes
scaffold_16105_ref0044166_7144	0.00511007471150778	0.00000218220238365618	Yes
scaffold_7018_ref0025297_23875	0.0618997648267851	0.000329449971347211	Yes
scaffold_5435_ref0015632_17470	0.0149557611475691	0.000020442033590736	Yes
scaffold_9302_ref0020389_39010	0.0340030110848415	0.000106822925070548	Yes
scaffold_4968_ref0009058_57931	0.0297236974376997	0.0000830988774341962	Yes
scaffold_3001_ref0030808_7600	0.0601525311534647	0.000307732138567558	Yes
scaffold_70_ref0040695_111666	0.0331567866672562	0.0000989386774226934	Yes
scaffold_1501_ref0005853_78665	0.00511007471150778	0.00000218741223943202	Yes
scaffold_2361_ref0012730_32105	0.0260360911808908	0.0000626589120822108	Yes
scaffold_8587_ref0008723_32437	0.0705965658484235	0.000411012978481138	Yes
scaffold_5144_ref0026630_33325	0.0995787089461726	0.000916177214556095	No
scaffold_10555_ref0025274_18576	0.0650451023993661	0.00036180563594093	Yes
scaffold_4758_ref0012625_10585	0.0437186470146153	0.000175069534974526	Yes
scaffold_70_ref0040695_111674	0.0427723589705261	0.000165808228082078	Yes
scaffold_138_ref0020070_145838	0.0240164423362462	0.0000539913103016834	Yes
scaffold_5146_ref0026628_52543	0.000688379326718737	0.000000138882156070762	Yes
scaffold_427_ref0033817_109737	0.0826389682335387	0.000597832056335549	No
scaffold_2900_ref0037928_72023	0.00917388004173963	0.00000727120420647451	Yes
scaffold_2908_ref0037920_71355	0.0252050624068106	0.0000595692620866518	Yes
scaffold_6003_ref0025563_16816	0.0909761605936275	0.000718453654676445	Yes
scaffold_414_ref0039282_105864	0.0894691311079109	0.000694468002793466	Yes
scaffold_2748_ref0002745_103762	0.0759565903114899	0.000491476093063451	Yes
scaffold_90_ref0040972_95980	0.0727351954176208	0.00045167107650516	Yes
scaffold_5019_ref0044913_29301	0.0108291949761116	0.0000102998453485036	Yes
scaffold_7338_ref0014524_1587	0.0449548386467031	0.000182431142721204	Yes
scaffold_3977_ref0012119_19017	0.0474522634528683	0.00021267082565486	Yes
scaffold_1878_ref0029556_31183	0.0437186470146153	0.000175146758560973	Yes
scaffold_4224_ref0017956_2974	0.0964315293395858	0.000820008116848587	Yes
scaffold_2497_ref0040381_33756	0.0454700963574842	0.000188826661344505	Yes
scaffold_3_ref0001071_134893	0.0606034488309145	0.000315279067154141	No
scaffold_902_ref0007605_21641	0.0402405278548331	0.000150194499573463	Yes
scaffold_1878_ref0029556_31215	0.0483521833489485	0.000218871175861011	Yes
scaffold_16332_ref0004212_9440	0.0483521833489485	0.000220188061134824	Yes
scaffold_33343_ref0009686_1823	0.0456147701394959	0.000198427793920666	Yes
scaffold_4523_ref0038435_8928	0.0940491885616517	0.000772327395521982	No
scaffold_1669_ref0005615_89132	0.00678924324743766	0.00000471041815521069	Yes
scaffold_1669_ref0005615_89074	0.00678924324743766	0.0000045860026131614	Yes
scaffold_8617_ref0021247_3737	0.00929826697274677	0.00000750378934853902	Yes
scaffold_12724_ref0039224_12765	0.0569956737208076	0.000278440358994607	Yes
scaffold_13_ref0042664_311113	0.0382083559663983	0.000137103421657153	Yes
scaffold_7177_ref0038336_28247	0.0456147701394959	0.000193618064233486	Yes
scaffold_1664_ref0005604_3787	0.0886484157734143	0.000677128275047972	No
scaffold_138_ref0020070_143049	0.0108291949761116	0.0000102174029202125	Yes
scaffold_1772_ref0013303_112167	0.0364586171158415	0.000121938204277771	Yes
scaffold_2071_ref0020178_36188	0.0170034326418744	0.0000276888962493055	Yes
scaffold_227_ref0023182_74309	0.0163415729413828	0.000025904614704175	Yes
scaffold_9393_ref0036677_39584	0.0843961039131158	0.000615408528072928	Yes
scaffold_2908_ref0037920_71362	0.0242210175138127	0.00005542058763881	Yes
scaffold_2071_ref0020178_3906	0.0149557611475691	0.0000199798866428851	Yes
scaffold_604_ref0039884_103629	0.0988643664621642	0.00087518025598356	Yes
scaffold_3977_ref0012119_19043	0.0456147701394959	0.000191856225364471	Yes
scaffold_16888_ref0036561_13366	0.0375132340021186	0.000131423509083946	Yes
scaffold_7054_ref0048370_44228	0.0711993359124155	0.000427466727697649	Yes
scaffold_78_ref0006767_169999	0.0900973601423384	0.000705021710820985	Yes
scaffold_4157_ref0014548_51032	0.0972613885850494	0.000841754461054692	Yes
scaffold_656_ref0032732_79142	0.0978789233085745	0.000851955119875187	Yes
scaffold_604_ref0039884_111394	0.0998755246946554	0.00093562320972068	Yes
scaffold_7764_ref0017326_27722	0.0949466643165713	0.000788120801336539	Yes
scaffold_5385_ref0005808_31592	0.0174689095499385	0.0000309071172486036	Yes
scaffold_1866_ref0047456_27910	0.0988643664621642	0.000873947497147972	Yes
scaffold_22702_ref0010146_3244	0.0437186470146153	0.000172876880289619	Yes
scaffold_6784_ref0026550_5103	0.0456147701394959	0.00019835688041539	Yes
scaffold_1679_ref0036123_29335	0.0972613885850494	0.00083547628516671	Yes
scaffold_13387_ref0032661_5000	0.0108353069706836	0.0000107582353463394	Yes
scaffold_5019_ref0044913_28668	0.00962979683755291	0.00000800406274636674	Yes
scaffold_14140_ref0020587_6718	0.0806831002606448	0.00057027925308059	Yes
scaffold_17626_ref0028834_7847	0.0935318442162482	0.000746723566056627	No
scaffold_5146_ref0026628_59253	0.0341147195338895	0.000108157111734144	Yes
scaffold_3621_ref0003920_25306	0.0579461336750175	0.00028725890569815	Yes
scaffold_1752_ref0026070_103075	0.0150376156571268	0.0000208037108468437	Yes
scaffold_5456_ref0004851_51468	0.027276992018295	0.00006800379898497	Yes
scaffold_1488_ref0044469_28761	0.0339836750531396	0.000104978440087312	Yes
scaffold_12594_ref0016567_32166	0.00255541213822367	0.000000827634542782434	Yes
scaffold_11519_ref0006446_2336	0.0711993359124155	0.000422963550162442	Yes
scaffold_4659_ref0037345_10215	0.000817289766672904	0.000000182234689173252	Yes
scaffold_10984_ref0010697_22358	0.0339836750531396	0.000105624473215373	Yes
scaffold_7933_ref0002457_32342	0.0773629413218381	0.00053848139062785	Yes
scaffold_18588_ref0030356_7084	0.0231191817148941	0.000051641012880571	Yes
scaffold_5435_ref0015632_19928	0.00124707480794201	0.000000359428985457117	Yes
scaffold_38233_ref0013437_669	0.0213360096059213	0.0000447793124712536	Yes
scaffold_5073_ref0007295_38181_monsterplex	0.000176989346151502	0.00000000984201990336573	No
scaffold_7971_ref0026099_11231_monsterplex	0.0808367890138761	0.000577215171269382	No
scaffold_5073_ref0007295_36805_monsterplex	0.00103255225591549	0.000000282719807216887	No
scaffold_78_ref0006767_208851_monsterplex	0.0544690945900294	0.000262172550050003	No
scaffold_5073_ref0007295_37475_monsterplex	0.00000422699879349719	0.0000000000609147854723482	No
scaffold_78_ref0006767_208901_monsterplex	0.09583314308985	0.000801003328800337	No
scaffold_5073_ref0007295_36801_monsterplex	0.000817289766672904	0.000000200223743852885	No
scaffold_5073_ref0007295_36807_monsterplex	0.000861230123569945	0.000000223399559376571	No
scaffold_5073_ref0007295_36791_monsterplex	0.00125658564694489	0.000000380278686099877	No
scaffold_3738_ref0013345_51803_monsterplex	0.0393862898300712	0.000143600578265621	No
scaffold_78_ref0006767_208856_monsterplex	0.0170599013666322	0.0000282725480914616	No
scaffold_5073_ref0007295_37112_monsterplex	0.0000986592875978118	0.00000000284353492038886	No
scaffold_5073_ref0007295_38843_monsterplex	0.0437186470146153	0.000173703968439042	No
