# Supplementary material for: How Robust Are Genomic Offset Predictions to Methodological Choices? Insights From Perennial Ryegrass
Source: Mol Ecol. 2026 Jul 13;35(14):e70463. doi: 10.1111/mec.70463 (PMC13361167; doi:10.1111/mec.70463)
Supplement: Supplementary file 11 — Table S7: Outlier position in the first and second assembly version followed by the corresponding gene name and the gene ontology terms. [file MEC-35-e70463-s002.xlsx]

## Sheet: Feuil1
Table S7 : Outlier position in the first and second assembly version followed by the corresponding gene name and the gene ontology therme
SNP_v1.4	Model	V2.6.1_SNPName	V2.6.1_position	V2.6.1_Chrom	Pos2gene	GeneName	Summary	InterProt	GO
scaffold_10984_ref0010697_22923	Both	Lp_chr7_27837202	27837202	Lp_chr7_0.1	0	V3.Lp_chr7_0.1G1038	inside	IPR027417	GO:0009507
scaffold_4774_ref0000119_26501	GF	NA_NA	NA	NA	NA	NA	no	NA	NA
scaffold_138_ref0020070_143262	GF	Lp_chr7_28622491	28622491	Lp_chr7_0.1	-486	V3.Lp_chr7_0.1G1080	close	IPR036640	GO:0005829
scaffold_10666_ref0023502_20803	GF	Lp_chr4_40200698	40200698	Lp_chr4_0	0	V3.Lp_chr4_0G3608	inside	IPR019956	GO:0005515
scaffold_2111_ref0018533_48325	Both	Lp_chr7_25306394	25306394	Lp_chr7_0.1	0	V3.Lp_chr7_0.1G890	inside	IPR036047	GO:0005515
scaffold_12798_ref0042877_17380	GF	Lp_chr5_123256259	123256259	Lp_chr5_0	NA	NA	no	NA	NA
scaffold_2885_ref0002568_37046	GF	Lp_chr6_269570189	269570189	Lp_chr6_0	NA	NA	no	NA	NA
scaffold_9320_ref0007852_36648	GF	Lp_chr3_204594333	204594333	Lp_chr3_0	0	V3.Lp_chr3_0G12862	inside	IPR012935	GO:0008270
scaffold_9561_ref0028232_13804	GF	Lp_chr3_340653066	340653066	Lp_chr3_0	0	V3.Lp_chr3_0G22856	inside	IPR013785	GO:0003824
scaffold_3596_ref0021218_22058	GF	Lp_chr5_221451768	221451768	Lp_chr5_0	-128	V3.Lp_chr5_0G15792	close	NA	NA
scaffold_2004_ref0012926_13252	GF	Lp_chr4_346063255	346063255	Lp_chr4_0	0	V3.Lp_chr4_0G24710	inside	NA	NA
scaffold_528_ref0042160_11637	Both	Lp_chr6_256071624	256071624	Lp_chr6_0	0	V3.Lp_chr6_0G19058	inside	IPR001245	GO:0006468
scaffold_3066_ref0019996_26602	GF	Lp_chr2_285508859	285508859	Lp_chr2_0	NA	NA	no	NA	NA
scaffold_2291_ref0006181_58361	GF	Lp_chr1_226023193	226023193	Lp_chr1_0	414	V3.Lp_chr1_0G16354	close	IPR009606	NA
scaffold_20119_ref0003243_2023	GF	Lp_chr3_31201121	31201121	Lp_chr3_0	0	V3.Lp_chr3_0G1662	inside	NA	GO:0008194
scaffold_6965_ref0017381_20257	GF	Lp_chr5_178064801	178064801	Lp_chr5_0	0	V3.Lp_chr5_0G12644	inside	IPR019396	GO:0009408
scaffold_12678_ref0004699_18380	GF	Lp_chr4_276014474	276014474	Lp_chr4_0	0	V3.Lp_chr4_0G19920	inside	IPR019734	GO:0005634
scaffold_8429_ref0009338_14334	GF	Lp_chr3_161977220	161977220	Lp_chr3_0	0	V3.Lp_chr3_0G10354	inside	NA	NA
scaffold_4200_ref0005461_11050	GF	Lp_chr4_366696709	366696709	Lp_chr4_0	0	V3.Lp_chr4_0G26376	inside	IPR011009	GO:0004672
scaffold_11797_ref0034544_35038	GF	Lp_chr4_356479233	356479233	Lp_chr4_0	NA	NA	no	NA	NA
scaffold_2532_ref0027261_96101	GF	Lp_scaf_7582	7582	Lp_scaffold_5770	0	V3.Lp_scaffold_5770G2	inside	IPR005069	NA
scaffold_1105_ref0016983_17845	GF	Lp_chr4_353295482	353295482	Lp_chr4_0	0	V3.Lp_chr4_0G25280	inside	IPR000073	NA
scaffold_427_ref0033817_110530	GF	Lp_chr5_28250014	28250014	Lp_chr5_0	0	V3.Lp_chr5_0G2324	inside	NA	GO:0048364
scaffold_3224_ref0047941_46746	GF	Lp_chr1_147240369	147240369	Lp_chr1_0	NA	NA	no	NA	NA
scaffold_11087_ref0045415_16503	GF	Lp_chr4_396283985	396283985	Lp_chr4_0	0	V3.Lp_chr4_0G28662	inside	IPR012295	GO:0006886
scaffold_1403_ref0034799_50078	GF	Lp_chr5_115488686	115488686	Lp_chr5_0	0	V3.Lp_chr5_0G7962	inside	IPR010031	GO:0005739
scaffold_604_ref0039884_103714	GF	Lp_chr3_232451958	232451958	Lp_chr3_0	490	V3.Lp_chr3_0G14752	close	IPR016135	NA
scaffold_1545_ref0030923_43669	GF	Lp_chr5_246539489	246539489	Lp_chr5_0	0	V3.Lp_chr5_0G17776	inside	IPR013586	GO:0000502
scaffold_1487_ref0044470_29455	GF	Lp_chr4_73617721	73617721	Lp_chr4_0	0	V3.Lp_chr4_0G6292	inside	IPR036638	GO:0046983
scaffold_337_ref0015260_29805	GF	Lp_chr3_381729784	381729784	Lp_chr3_0	NA	NA	no	NA	NA
scaffold_7702_ref0028219_49556	GF	Lp_chr3_356974996	356974996	Lp_chr3_0	NA	NA	no	NA	NA
scaffold_7562_ref0010905_8410	GF	Lp_chr7_41257317	41257317	Lp_chr7_0.1	0	V3.Lp_chr7_0.1G1672	inside	IPR036412	GO:0008253
scaffold_5241_ref0009758_3146	Both	Lp_chr1_196941255	196941255	Lp_chr1_0	479	V3.Lp_chr1_0G14052	close	IPR002453	GO:0005200
scaffold_3232_ref0030065_67158	GF	Lp_chr2_208757866	208757866	Lp_chr2_0	0	V3.Lp_chr2_0G14596	inside	IPR043424	GO:0005886
scaffold_2533_ref0027262_54477	GF	Lp_chr7_289084951	289084951	Lp_chr7_0.1	0	V3.Lp_chr7_0.1G10038	inside	IPR014848	GO:0031985
scaffold_9421_ref0011515_10077	Both	Lp_chr3_268214670	268214670	Lp_chr3_0	0	V3.Lp_chr3_0G17318	inside	IPR004910	NA
scaffold_872_ref0029586_97189	GF	Lp_chr6_249833578	249833578	Lp_chr6_0	905	V3.Lp_chr6_0G18608	close	IPR001876	GO:0005634
scaffold_3830_ref0009938_37811	GF	Lp_chr3_245333337	245333337	Lp_chr3_0	0	V3.Lp_chr3_0G15662	inside	IPR000903	GO:0004379
scaffold_1746_ref0047323_16651	GF	Lp_chr7_26665514	26665514	Lp_chr7_0.1	0	V3.Lp_chr7_0.1G976	inside	IPR004504	GO:0003684
scaffold_1315_ref0005228_93915	GF	Lp_chr5_109785670	109785670	Lp_chr5_0	0	V3.Lp_chr5_0G7650	inside	NA	NA
scaffold_8042_ref0042561_6902	GF	Lp_chr4_374784785	374784785	Lp_chr4_0	NA	NA	no	NA	NA
scaffold_29140_ref0040097_1732	GF	NA_NA	NA	NA	NA	NA	no	NA	NA
scaffold_13387_ref0032661_4641	Both	Lp_chr5_17477163	17477163	Lp_chr5_0	0	V3.Lp_chr5_0G1518	inside	NA	NA
scaffold_12453_ref0037581_22781	GF	Lp_chr4_65796937	65796937	Lp_chr4_0	0	V3.Lp_chr4_0G5732	inside	IPR013083	GO:0004842
scaffold_10984_ref0010697_22308	GF	Lp_chr7_27836587	27836587	Lp_chr7_0.1	0	V3.Lp_chr7_0.1G1038	inside	IPR027417	GO:0009507
scaffold_9265_ref0041344_3804	GF	Lp_chr5_195110108	195110108	Lp_chr5_0	0	V3.Lp_chr5_0G13814	inside	IPR006904	NA
scaffold_14346_ref0009102_16559	GF	Lp_chr7_224455874	224455874	Lp_chr7_0.1	0	V3.Lp_chr7_0.1G7678	inside	IPR016021	GO:0005515
scaffold_1095_ref0030907_31514	GF	Lp_chr2_41036603	41036603	Lp_chr2_0	0	V3.Lp_chr2_0G3348	inside	IPR003672	GO:0009058
scaffold_11744_ref0029130_17685	GF	Lp_chr7_30940435	30940435	Lp_chr7_0.1	95	V3.Lp_chr7_0.1G1162	close	NA	NA
scaffold_78_ref0006767_58619	GF	Lp_chr4_47568997	47568997	Lp_chr4_0	0	V3.Lp_chr4_0G4266	inside	IPR007290	GO:0032366
scaffold_9422_ref0011518_37403	GF	Lp_chr6_13909070	13909070	Lp_chr6_0	298	V3.Lp_chr6_0G1236	close	NA	NA
scaffold_1106_ref0016980_103265	GF	Lp_chr3_124652506	124652506	Lp_chr3_0	0	V3.Lp_chr3_0G8102	inside	IPR000115	GO:0009570
scaffold_11396_ref0038854_33656	GF	Lp_chr7_280293391	280293391	Lp_chr7_0.1	NA	NA	no	NA	NA
scaffold_1088_ref0000350_23778	GF	Lp_chr2_41863483	41863483	Lp_chr2_0	0	V3.Lp_chr2_0G3380	inside	IPR026057	NA
scaffold_1186_ref0015282_57457	GF	Lp_chr2_219429902	219429902	Lp_chr2_0	NA	NA	no	NA	NA
scaffold_4605_ref0013708_28810	GF	Lp_chr2_338920831	338920831	Lp_chr2_0	NA	NA	no	NA	NA
scaffold_2496_ref0040382_61000	GF	Lp_chr3_60301851	60301851	Lp_chr3_0	0	V3.Lp_chr3_0G3762	inside	IPR001708	GO:0019904
scaffold_10869_ref0008243_4743	GF	Lp_chr6_15364985	15364985	Lp_chr6_0	0	V3.Lp_chr6_0G1362	inside	IPR000719	GO:0005515
scaffold_829_ref0034994_50799	GF	Lp_chr4_294862809	294862809	Lp_chr4_0	NA	NA	no	NA	NA
scaffold_11408_ref0039354_15126	GF	Lp_chr3_31375359	31375359	Lp_chr3_0	0	V3.Lp_chr3_0G1682	inside	IPR020683	GO:0005515
scaffold_5224_ref0045648_36106	GF	Lp_chr6_26682392	26682392	Lp_chr6_0	0	V3.Lp_chr6_0G2278	inside	NA	NA
scaffold_2702_ref0027944_94147	GF	Lp_chr4_358015808	358015808	Lp_chr4_0	0	V3.Lp_chr4_0G25652	inside	IPR036259	GO:0008643
scaffold_11382_ref0008351_9572	GF	Lp_chr4_107108087	107108087	Lp_chr4_0	0	V3.Lp_chr4_0G8664	inside	NA	NA
scaffold_7871_ref0000159_3826	Both	Lp_chr2_331357544	331357544	Lp_chr2_0	0	V3.Lp_chr2_0G23704	inside	IPR044861	NA
scaffold_6251_ref0043604_12841	Both	Lp_chr4_396501264	396501264	Lp_chr4_0	0	V3.Lp_chr4_0G28684	inside	IPR029058	NA
scaffold_32_ref0030218_53752	GF	Lp_chr1_30122093	30122093	Lp_chr1_0	0	V3.Lp_chr1_0G2514	inside	IPR039192	GO:0004672
scaffold_5155_ref0044424_60701	Both	Lp_chr2_255961807	255961807	Lp_chr2_0	-4	V3.Lp_chr2_0G17842	close	NA	NA
scaffold_4046_ref0047366_19089	GF	Lp_chr2_233027249	233027249	Lp_chr2_0	0	V3.Lp_chr2_0G16198	inside	IPR007612	NA
scaffold_1901_ref0001344_101100	GF	Lp_chr1_252590955	252590955	Lp_chr1_0	0	V3.Lp_chr1_0G18570	inside	IPR004993	GO:0009507
scaffold_8060_ref0030110_24910	GF	Lp_chr3_123940841	123940841	Lp_chr3_0	257	V3.Lp_chr3_0G8014	close	IPR036249	NA
scaffold_4338_ref0008456_5402	GF	Lp_chr3_258619200	258619200	Lp_chr3_0	0	V3.Lp_chr3_0G16606	inside	IPR032675	GO:0005515
scaffold_442_ref0044602_104323	GF	Lp_chr3_338774317	338774317	Lp_chr3_0	NA	NA	no	NA	NA
scaffold_6809_ref0021443_13423	GF	Lp_chr3_300606654	300606654	Lp_chr3_0	0	V3.Lp_chr3_0G19904	inside	IPR032675	GO:0005515
scaffold_14180_ref0013713_3927	GF	Lp_chr6_243603630	243603630	Lp_chr6_0	-118	V3.Lp_chr6_0G18084	close	IPR032710	GO:0005515
scaffold_4081_ref0025940_74775	GF	Lp_chr1_190015217	190015217	Lp_chr1_0	NA	NA	no	NA	NA
scaffold_1252_ref0026324_42043	GF	Lp_chr4_355878078	355878078	Lp_chr4_0	NA	NA	no	NA	NA
scaffold_6490_ref0037255_50447	GF	Lp_chr1_247896499	247896499	Lp_chr1_0	0	V3.Lp_chr1_0G18118	inside	IPR028941	GO:0003677
scaffold_13960_ref0037098_17333	GF	Lp_chr1_168086217	168086217	Lp_chr1_0	0	V3.Lp_chr1_0G11924	inside	IPR036259	GO:0016020
scaffold_14692_ref0043686_11101	GF	Lp_chr6_156897873	156897873	Lp_chr6_0	0	V3.Lp_chr6_0G11430	inside	NA	GO:0005634
scaffold_3987_ref0031841_25110	GF	Lp_chr4_50548342	50548342	Lp_chr4_0	NA	NA	no	NA	NA
scaffold_8289_ref0042139_56599	GF	NA_NA	NA	NA	NA	NA	no	NA	NA
scaffold_13506_ref0004609_23277	Both	Lp_chr5_152517256	152517256	Lp_chr5_0	NA	NA	no	NA	NA
scaffold_2021_ref0025719_83951	GF	Lp_chr2_54710058	54710058	Lp_chr2_0	0	V3.Lp_chr2_0G4466	inside	IPR036869	GO:0009507
scaffold_4220_ref0017952_3286	GF	Lp_chr4_378758918	378758918	Lp_chr4_0	396	V3.Lp_chr4_0G27280	close	IPR036574	GO:0005515
scaffold_4208_ref0032251_29345	GF	Lp_chr1_45820163	45820163	Lp_chr1_0	0	V3.Lp_chr1_0G3686	inside	IPR044809	NA
scaffold_2335_ref0018201_21029	GF	Lp_chr3_297514271	297514271	Lp_chr3_0	0	V3.Lp_chr3_0G19638	inside	IPR019142	NA
scaffold_2249_ref0015101_95388	GF	Lp_chr7_349771209	349771209	Lp_chr7_0.1	0	V3.Lp_chr7_0.1G12254	inside	IPR002182	GO:0043531
scaffold_2235_ref0020919_81164	GF	Lp_chr1_241750616	241750616	Lp_chr1_0	0	V3.Lp_chr1_0G17620	inside	IPR036412	GO:0051301
scaffold_379_ref0040309_46431	GF	Lp_chr4_373924504	373924504	Lp_chr4_0	0	V3.Lp_chr4_0G26886	inside	IPR021916	GO:0005773
scaffold_1867_ref0047455_1871	GF	Lp_chr2_194185066	194185066	Lp_chr2_0	NA	NA	no	NA	NA
scaffold_7054_ref0048370_43407	GF	Lp_chr2_175118125	175118125	Lp_chr2_0	0	V3.Lp_chr2_0G12142	inside	IPR019175	GO:0000244
scaffold_5144_ref0026630_33261	GF	Lp_chr4_34851269	34851269	Lp_chr4_0	0	V3.Lp_chr4_0G3140	inside	IPR001810	GO:0005515
scaffold_7871_ref0000159_3829	Both	Lp_chr2_331357547	331357547	Lp_chr2_0	0	V3.Lp_chr2_0G23704	inside	IPR044861	NA
scaffold_5314_ref0017456_7241	Both	Lp_chr6_70395789	70395789	Lp_chr6_0	0	V3.Lp_chr6_0G5344	inside	IPR006694	GO:0006723
scaffold_11687_ref0015552_4660	GF	Lp_chr1_192102619	192102619	Lp_chr1_0	493	V3.Lp_chr1_0G13666	close	IPR032867	GO:0008270
scaffold_17698_ref0012542_1782	Both	Lp_chr5_227811351	227811351	Lp_chr5_0	0	V3.Lp_chr5_0G16300	inside	IPR032675	GO:0005515
scaffold_3725_ref0043838_47486	GF	Lp_chr5_194512257	194512257	Lp_chr5_0	0	V3.Lp_chr5_0G13770	inside	IPR010994	GO:0005524
scaffold_2520_ref0045159_26323	GF	Lp_chr7_346485527	346485527	Lp_chr7_0.1	0	V3.Lp_chr7_0.1G12126	inside	IPR003892	GO:0043130
scaffold_511_ref0037023_100798	GF	Lp_chr2_6231235	6231235	Lp_chr2_0	-807	V3.Lp_chr2_0G496	close	IPR036691	NA
scaffold_9679_ref0013864_17939	Both	Lp_chr7_30221807	30221807	Lp_chr7_0.1	0	V3.Lp_chr7_0.1G1128	inside	IPR001087	GO:0016788
scaffold_1669_ref0005615_89058	Both	Lp_chr6_11682830	11682830	Lp_chr6_0	NA	NA	no	NA	NA
scaffold_45546_ref0037914_779	GF	NA_NA	NA	NA	NA	NA	no	NA	NA
scaffold_18696_ref0040605_4397	GF	Lp_chr1_172493038	172493038	Lp_chr1_0	470	V3.Lp_chr1_0G12278	close	IPR044861	GO:0009685
scaffold_2518_ref0039695_41117	GF	Lp_chr6_129967169	129967169	Lp_chr6_0	0	V3.Lp_chr6_0G9582	inside	IPR006214	GO:0005635
scaffold_604_ref0039884_103665	GF	Lp_chr3_232452007	232452007	Lp_chr3_0	539	V3.Lp_chr3_0G14752	close	IPR016135	NA
scaffold_9309_ref0020396_20318	Both	Lp_chr5_258237095	258237095	Lp_chr5_0	175	V3.Lp_chr5_0G18874	close	IPR011051	GO:0030145
scaffold_6628_ref0027126_25056	GF	Lp_chr5_233627637	233627637	Lp_chr5_0	0	V3.Lp_chr5_0G16778	inside	IPR001810	GO:0005515
scaffold_3173_ref0027783_53961	GF	NA_NA	NA	NA	NA	NA	no	NA	NA
scaffold_9032_ref0046446_37168	Both	Lp_chr6_12283678	12283678	Lp_chr6_0	0	V3.Lp_chr6_0G1088	inside	IPR011009	GO:0004672
scaffold_6103_ref0010515_49617	GF	Lp_chr3_97167705	97167705	Lp_chr3_0	0	V3.Lp_chr3_0G6482	inside	IPR013210	GO:0005524
scaffold_8715_ref0018887_34777	GF	Lp_chr2_29693252	29693252	Lp_chr2_0	0	V3.Lp_chr2_0G2484	inside	IPR019349	GO:0005634
scaffold_1309_ref0035684_64328	GF	Lp_chr2_68085614	68085614	Lp_chr2_0	NA	NA	no	NA	NA
scaffold_5162_ref0039044_1975	GF	NA_NA	NA	NA	NA	NA	no	NA	NA
scaffold_2518_ref0039695_83925	GF	Lp_chr6_129926349	129926349	Lp_chr6_0	0	V3.Lp_chr6_0G9576	inside	IPR003165	GO:0003676
scaffold_894_ref0038724_106049	GF	Lp_chr3_331236555	331236555	Lp_chr3_0	0	V3.Lp_chr3_0G22112	inside	IPR003347	GO:0035067
scaffold_208_ref0035625_113438	GF	Lp_chr7_39950110	39950110	Lp_chr7_0.1	0	V3.Lp_chr7_0.1G1610	inside	NA	GO:0048868
scaffold_5294_ref0031752_19109	GF	Lp_chr1_239276354	239276354	Lp_chr1_0	0	V3.Lp_chr1_0G17386	inside	IPR029044	GO:0016757
scaffold_990_ref0044737_29264	GF	Lp_chr2_216461356	216461356	Lp_chr2_0	0	V3.Lp_chr2_0G15104	inside	IPR003855	GO:0006813
scaffold_5241_ref0009758_4690	GF	Lp_chr1_196939711	196939711	Lp_chr1_0	0	V3.Lp_chr1_0G14052	inside	IPR002453	GO:0005200
scaffold_5019_ref0044913_42382	GF	Lp_chr4_371036119	371036119	Lp_chr4_0	0	V3.Lp_chr4_0G26662	inside	IPR004263	GO:0016020
scaffold_604_ref0039884_103633	GF	Lp_chr3_232452039	232452039	Lp_chr3_0	571	V3.Lp_chr3_0G14752	close	IPR016135	NA
scaffold_1444_ref0021162_94314	GF	Lp_chr1_248801158	248801158	Lp_chr1_0	0	V3.Lp_chr1_0G18202	inside	IPR001841	GO:0005634
scaffold_14015_ref0031152_8274	GF	Lp_chr1_165387726	165387726	Lp_chr1_0	NA	NA	no	NA	NA
scaffold_1371_ref0016002_75931	GF	Lp_chr5_199591013	199591013	Lp_chr5_0	0	V3.Lp_chr5_0G14080	inside	IPR016021	GO:0003723
scaffold_6809_ref0021443_13429	GF	Lp_chr3_300606648	300606648	Lp_chr3_0	0	V3.Lp_chr3_0G19904	inside	IPR032675	GO:0005515
scaffold_22702_ref0010146_3248	Both	Lp_chr7_69127327	69127327	Lp_chr7_0.1	NA	NA	no	NA	NA
scaffold_138_ref0020070_144617	GF	Lp_chr7_28623846	28623846	Lp_chr7_0.1	0	V3.Lp_chr7_0.1G1080	inside	IPR036640	GO:0005829
scaffold_1874_ref0029552_62659	GF	Lp_chr3_284285018	284285018	Lp_chr3_0	0	V3.Lp_chr3_0G18552	inside	IPR004827	GO:0042802
scaffold_17675_ref0021710_13805	GF	Lp_chr6_49859485	49859485	Lp_chr6_0	-272	V3.Lp_chr6_0G4010	close	NA	NA
scaffold_11070_ref0024129_1625	GF	Lp_chr7_319342886	319342886	Lp_chr7_0.1	0	V3.Lp_chr7_0.1G11182	inside	IPR029048	GO:0005524
scaffold_1460_ref0008577_88720	GF	Lp_chr7_113049751	113049751	Lp_chr7_0.1	0	V3.Lp_chr7_0.1G4214	inside	IPR032675	GO:0006952
scaffold_7177_ref0038336_28258	Both	Lp_chr4_402457010	402457010	Lp_chr4_0	0	V3.Lp_chr4_0G29208	inside	IPR007217	GO:0006506
scaffold_1789_ref0029511_25913	GF	Lp_chr6_5224968	5224968	Lp_chr6_0	0	V3.Lp_chr6_0G376	inside	IPR032838	NA
scaffold_8587_ref0008723_32385	Both	Lp_chr4_352829956	352829956	Lp_chr4_0	0	V3.Lp_chr4_0G25238	inside	IPR026992	NA
scaffold_5902_ref0034298_31950	Both	Lp_chr7_28932814	28932814	Lp_chr7_0.1	0	V3.Lp_chr7_0.1G1088	inside	IPR027417	GO:0005524
scaffold_7177_ref0038336_28240	GF	Lp_chr4_402457028	402457028	Lp_chr4_0	0	V3.Lp_chr4_0G29208	inside	IPR007217	GO:0006506
scaffold_13073_ref0029219_7399	Both	Lp_chr2_222928998	222928998	Lp_chr2_0	0	V3.Lp_chr2_0G15522	inside	IPR035979	GO:0003676
scaffold_2526_ref0045157_52396	Both	Lp_chr5_243644239	243644239	Lp_chr5_0	0	V3.Lp_chr5_0G17510	inside	IPR011990	GO:0051321
scaffold_10984_ref0010697_22870	GF	Lp_chr7_27837149	27837149	Lp_chr7_0.1	0	V3.Lp_chr7_0.1G1038	inside	IPR027417	GO:0009507
scaffold_4968_ref0009058_35418	Both	Lp_chr2_235043538	235043538	Lp_chr2_0	0	V3.Lp_chr2_0G16364	inside	NA	NA
scaffold_3923_ref0017596_7248	GF	Lp_chr3_331076473	331076473	Lp_chr3_0	9	V3.Lp_chr3_0G22090	close	IPR000225	GO:0005515
scaffold_22778_ref0028064_3327	Both	Lp_chr3_160089335	160089335	Lp_chr3_0	0	V3.Lp_chr3_0G10252	inside	IPR032795	NA
scaffold_2908_ref0037920_71315	Both	Lp_chr3_355060071	355060071	Lp_chr3_0	0	V3.Lp_chr3_0G24048	inside	IPR011042	GO:0009058
scaffold_679_ref0020295_34085	GF	Lp_chr1_218750705	218750705	Lp_chr1_0	0	V3.Lp_chr1_0G15858	inside	IPR015943	GO:0005634
scaffold_12900_ref0016731_31733	GF	Lp_chr2_337637766	337637766	Lp_chr2_0	NA	NA	no	NA	NA
scaffold_3774_ref0036806_3282	GF	Lp_chr4_383674161	383674161	Lp_chr4_0	0	V3.Lp_chr4_0G27650	inside	IPR000719	GO:0004672
scaffold_1091_ref0030911_133931	GF	Lp_chr5_258949109	258949109	Lp_chr5_0	0	V3.Lp_chr5_0G18914	inside	NA	NA
scaffold_14914_ref0017973_11062	GF	Lp_chr3_254329526	254329526	Lp_chr3_0	0	V3.Lp_chr3_0G16306	inside	IPR029058	NA
scaffold_2103_ref0004995_95190	GF	Lp_chr4_285699765	285699765	Lp_chr4_0	-622	V3.Lp_chr4_0G20562	close	IPR012295	GO:0006886
scaffold_2674_ref0023270_6546	Both	Lp_chr4_345177301	345177301	Lp_chr4_0	0	V3.Lp_chr4_0G24662	inside	IPR036188	GO:0016491
scaffold_10524_ref0020799_1912	GF	Lp_chr2_293819001	293819001	Lp_chr2_0	0	V3.Lp_chr2_0G20580	inside	IPR007269	GO:0005975
scaffold_18696_ref0040605_4379	GF	Lp_chr1_172493056	172493056	Lp_chr1_0	488	V3.Lp_chr1_0G12278	close	IPR044861	GO:0009685
scaffold_4679_ref0001290_25773	GF	Lp_chr4_40303199	40303199	Lp_chr4_0	0	V3.Lp_chr4_0G3618	inside	NA	NA
scaffold_4081_ref0025940_74731	GF	Lp_chr1_190015261	190015261	Lp_chr1_0	NA	NA	no	NA	NA
scaffold_3076_ref0001867_95976	GF	Lp_chr4_357473004	357473004	Lp_chr4_0	0	V3.Lp_chr4_0G25600	inside	IPR036047	GO:0005515
scaffold_9032_ref0046446_37372	GF	Lp_chr6_12283882	12283882	Lp_chr6_0	0	V3.Lp_chr6_0G1088	inside	IPR011009	GO:0004672
scaffold_1669_ref0005615_89140	Both	Lp_chr6_11682912	11682912	Lp_chr6_0	NA	NA	no	NA	NA
scaffold_11545_ref0000989_24168	GF	NA_NA	NA	NA	NA	NA	no	NA	NA
scaffold_1309_ref0035684_123567	Both	Lp_chr2_68014729	68014729	Lp_chr2_0	0	V3.Lp_chr2_0G5616	inside	IPR011990	GO:0005515
scaffold_2111_ref0018533_47344	GF	Lp_chr7_25305413	25305413	Lp_chr7_0.1	0	V3.Lp_chr7_0.1G890	inside	IPR036047	GO:0005515
scaffold_10937_ref0042773_40312	GF	Lp_chr2_300032633	300032633	Lp_chr2_0	NA	NA	no	NA	NA
scaffold_4507_ref0009902_54730	GF	NA_NA	NA	NA	NA	NA	no	NA	NA
scaffold_8888_ref0022265_35133	GF	NA_NA	NA	NA	NA	NA	no	NA	NA
scaffold_12265_ref0028712_8185	GF	Lp_chr1_23362204	23362204	Lp_chr1_0	0	V3.Lp_chr1_0G1928	inside	IPR023214	GO:0003824
scaffold_5464_ref0010309_38893	Both	Lp_chr3_255236298	255236298	Lp_chr3_0	0	V3.Lp_chr3_0G16404	inside	NA	NA
scaffold_10031_ref0030939_7625	GF	Lp_chr3_289553296	289553296	Lp_chr3_0	0	V3.Lp_chr3_0G18972	inside	NA	GO:0006355
scaffold_5051_ref0019904_17327	GF	Lp_chr2_4580540	4580540	Lp_chr2_0	0	V3.Lp_chr2_0G344	inside	IPR043519	GO:0004652
scaffold_193_ref0030883_148121	GF	Lp_chr5_99631058	99631058	Lp_chr5_0	0	V3.Lp_chr5_0G6954	inside	IPR001005	GO:0005515
scaffold_18971_ref0040113_6001	GF	NA_NA	NA	NA	NA	NA	no	NA	NA
scaffold_13556_ref0010105_17858	GF	Lp_chr2_39963701	39963701	Lp_chr2_0	0	V3.Lp_chr2_0G3264	inside	IPR036188	GO:0009570
scaffold_1807_ref0034979_62307	GF	Lp_chr2_34933817	34933817	Lp_chr2_0	NA	NA	no	NA	NA
scaffold_3955_ref0024841_11849	GF	Lp_chr1_217001792	217001792	Lp_chr1_0	NA	NA	no	NA	NA
scaffold_20694_ref0041532_673	GF	Lp_chr3_162151477	162151477	Lp_chr3_0	NA	NA	no	NA	NA
scaffold_8579_ref0025063_22353	GF	Lp_chr7_137079456	137079456	Lp_chr7_0.1	0	V3.Lp_chr7_0.1G5086	inside	IPR002641	GO:0006629
scaffold_7249_ref0042593_34190	GF	Lp_chr5_32261497	32261497	Lp_chr5_0	0	V3.Lp_chr5_0G2488	inside	IPR027417	GO:0006952
scaffold_3032_ref0025560_8439	Both	Lp_chr1_242051949	242051949	Lp_chr1_0	0	V3.Lp_chr1_0G17652	inside	IPR000719	GO:0004672
scaffold_9309_ref0020396_30819	GF	Lp_chr5_258247598	258247598	Lp_chr5_0	0	V3.Lp_chr5_0G18876	inside	IPR001929	GO:0030145
scaffold_1106_ref0016980_102921	GF	Lp_chr3_124652162	124652162	Lp_chr3_0	0	V3.Lp_chr3_0G8102	inside	IPR000115	GO:0009570
scaffold_14329_ref0021671_3370	GF	Lp_chr5_227361131	227361131	Lp_chr5_0	0	V3.Lp_chr5_0G16266	inside	IPR025261	NA
scaffold_2082_ref0014661_68759	GF	Lp_chr7_121651319	121651319	Lp_chr7_0.1	NA	NA	no	NA	NA
scaffold_3307_ref0020201_6094	Both	Lp_chr5_246990536	246990536	Lp_chr5_0	0	V3.Lp_chr5_0G17822	inside	IPR002885	GO:0005515
scaffold_245_ref0012158_219978	GF	Lp_chr7_356038557	356038557	Lp_chr7_0.1	0	V3.Lp_chr7_0.1G12522	inside	IPR036259	GO:0016021
scaffold_8914_ref0017652_35973	GF	Lp_chr1_149118240	149118240	Lp_chr1_0	0	V3.Lp_chr1_0G10486	inside	IPR022059	NA
scaffold_521_ref0042156_77421	GF	Lp_chr1_238746078	238746078	Lp_chr1_0	0	V3.Lp_chr1_0G17336	inside	IPR039900	GO:0005634
scaffold_2021_ref0025719_84022	GF	Lp_chr2_54709987	54709987	Lp_chr2_0	0	V3.Lp_chr2_0G4466	inside	IPR036869	GO:0009507
scaffold_14626_ref0027523_15317	GF	Lp_chr5_71640293	71640293	Lp_chr5_0	0	V3.Lp_chr5_0G5288	inside	IPR001781	GO:0051015
scaffold_2209_ref0038502_37522	GF	Lp_chr5_194903710	194903710	Lp_chr5_0	0	V3.Lp_chr5_0G13800	inside	IPR001841	NA
scaffold_206_ref0035629_103550	GF	Lp_chr2_176730048	176730048	Lp_chr2_0	NA	NA	no	NA	NA
scaffold_5046_ref0037853_54206	GF	Lp_chr3_289473505	289473505	Lp_chr3_0	0	V3.Lp_chr3_0G18960	inside	IPR011990	GO:0005739
scaffold_1309_ref0035684_123561	Both	Lp_chr2_68014735	68014735	Lp_chr2_0	0	V3.Lp_chr2_0G5616	inside	IPR011990	GO:0005515
scaffold_6113_ref0040878_32677	GF	Lp_chr1_217046045	217046045	Lp_chr1_0	0	V3.Lp_chr1_0G15746	inside	IPR018545	GO:0005829
scaffold_10937_ref0042773_27590	GF	Lp_chr2_300019978	300019978	Lp_chr2_0	NA	NA	no	NA	NA
scaffold_3675_ref0011086_41424	GF	Lp_chr3_305055843	305055843	Lp_chr3_0	NA	NA	no	NA	NA
scaffold_11260_ref0012450_29593	GF	Lp_chr3_322033438	322033438	Lp_chr3_0	0	V3.Lp_chr3_0G21374	inside	IPR015300	GO:0003677
scaffold_13219_ref0018881_16342	GF	Lp_chr7_23763044	23763044	Lp_chr7_0.1	0	V3.Lp_chr7_0.1G830	inside	IPR005050	GO:0005739
scaffold_2335_ref0018201_21590	GF	Lp_chr3_297514832	297514832	Lp_chr3_0	0	V3.Lp_chr3_0G19638	inside	IPR019142	NA
scaffold_9335_ref0025975_37287	GF	Lp_chr7_283620890	283620890	Lp_chr7_0.1	0	V3.Lp_chr7_0.1G9834	inside	IPR021924	GO:0035265
scaffold_3279_ref0005070_2114	GF	Lp_chr6_245638776	245638776	Lp_chr6_0	NA	NA	no	NA	NA
scaffold_1189_ref0015287_90909	GF	Lp_chr4_306883370	306883370	Lp_chr4_0	0	V3.Lp_chr4_0G22008	inside	IPR036427	GO:0005515
scaffold_4627_ref0006737_35915	GF	Lp_chr7_112903853	112903853	Lp_chr7_0.1	0	V3.Lp_chr7_0.1G4210	inside	IPR044974	GO:0043531
scaffold_2111_ref0018533_48432	Both	Lp_chr7_25306501	25306501	Lp_chr7_0.1	0	V3.Lp_chr7_0.1G890	inside	IPR036047	GO:0005515
scaffold_7054_ref0048370_44230	GF	Lp_chr2_175117302	175117302	Lp_chr2_0	0	V3.Lp_chr2_0G12142	inside	IPR019175	GO:0000244
scaffold_16939_ref0006639_10805	GF	Lp_chr6_14981718	14981718	Lp_chr6_0	0	V3.Lp_chr6_0G1322	inside	IPR027477	GO:0008734
scaffold_4871_ref0016800_23123	GF	Lp_chr7_78211214	78211214	Lp_chr7_0.1	0	V3.Lp_chr7_0.1G3002	inside	IPR026961	NA
scaffold_1190_ref0033212_33231	GF	Lp_chr1_219440952	219440952	Lp_chr1_0	-395	V3.Lp_chr1_0G15918	close	IPR010666	GO:0008270
scaffold_8176_ref0022440_15786	GF	Lp_chr3_101371749	101371749	Lp_chr3_0	0	V3.Lp_chr3_0G6708	inside	IPR006139	GO:0016616
scaffold_2715_ref0010043_26008	GF	Lp_chr5_228326666	228326666	Lp_chr5_0	0	V3.Lp_chr5_0G16328	inside	IPR011598	GO:0046983
scaffold_19760_ref0034184_521	Both	Lp_chr7_15368614	15368614	Lp_chr7_0.1	NA	NA	no	NA	NA
scaffold_1423_ref0033619_83128	GF	Lp_chr2_257900292	257900292	Lp_chr2_0	0	V3.Lp_chr2_0G17976	inside	IPR024083	GO:0009611
scaffold_2053_ref0007586_68034	GF	Lp_chr6_263328979	263328979	Lp_chr6_0	NA	NA	no	NA	NA
scaffold_379_ref0040309_46440	GF	Lp_chr4_373924495	373924495	Lp_chr4_0	0	V3.Lp_chr4_0G26886	inside	IPR021916	GO:0005773
scaffold_4819_ref0005947_39297	GF	Lp_chr7_200833065	200833065	Lp_chr7_0.1	NA	NA	no	NA	NA
scaffold_1679_ref0036123_36988	GF	Lp_chr4_383768004	383768004	Lp_chr4_0	0	V3.Lp_chr4_0G27658	inside	IPR032675	GO:0007165
scaffold_11613_ref0031790_863	GF	NA_NA	NA	NA	NA	NA	no	NA	NA
scaffold_7759_ref0022828_32324	Both	Lp_chr4_345390079	345390079	Lp_chr4_0	NA	NA	no	NA	NA
scaffold_3179_ref0027779_4198	GF	Lp_chr2_226943843	226943843	Lp_chr2_0	0	V3.Lp_chr2_0G15762	inside	NA	NA
scaffold_1669_ref0005615_89005	Both	Lp_chr6_11682777	11682777	Lp_chr6_0	NA	NA	no	NA	NA
scaffold_2071_ref0020178_36274	GF	Lp_chr3_162096784	162096784	Lp_chr3_0	0	V3.Lp_chr3_0G10364	inside	IPR030054	GO:0005634
scaffold_3694_ref0045216_9008	GF	Lp_chr5_12203055	12203055	Lp_chr5_0	0	V3.Lp_chr5_0G1040	inside	IPR027417	GO:0004017
scaffold_7509_ref0046734_56243	GF	Lp_chr3_382627643	382627643	Lp_chr3_0	NA	NA	no	NA	NA
scaffold_4968_ref0009058_35533	GF	Lp_chr2_235043653	235043653	Lp_chr2_0	0	V3.Lp_chr2_0G16364	inside	NA	NA
scaffold_915_ref0038168_33808	GF	Lp_chr4_37529395	37529395	Lp_chr4_0	0	V3.Lp_chr4_0G3394	inside	IPR028082	GO:0015276
scaffold_14254_ref0024810_9281	GF	Lp_chr3_335738673	335738673	Lp_chr3_0	NA	NA	no	NA	NA
scaffold_1238_ref0015289_35162	GF	Lp_chr7_350713712	350713712	Lp_chr7_0.1	NA	NA	no	NA	NA
scaffold_5146_ref0026628_52690	Both	Lp_chr7_355572078	355572078	Lp_chr7_0.1	0	V3.Lp_chr7_0.1G12504	inside	IPR000261	GO:0005515
scaffold_2790_ref0011580_33265	GF	Lp_chr5_214132879	214132879	Lp_chr5_0	0	V3.Lp_chr5_0G15320	inside	NA	NA
scaffold_1146_ref0040336_8927	GF	Lp_chr2_323171984	323171984	Lp_chr2_0	0	V3.Lp_chr2_0G22972	inside	NA	NA
scaffold_2287_ref0036775_36256	GF	Lp_chr1_269383570	269383570	Lp_chr1_0	0	V3.Lp_chr1_0G19894	inside	IPR044679	GO:0032991
scaffold_3251_ref0017510_72681	GF	Lp_chr4_23177250	23177250	Lp_chr4_0	NA	NA	no	NA	NA
scaffold_14476_ref0031662_1275	GF	Lp_chr7_206115398	206115398	Lp_chr7_0.1	NA	NA	no	NA	NA
scaffold_1187_ref0015283_139859	GF	NA_NA	NA	NA	NA	NA	no	NA	NA
scaffold_1692_ref0045138_67826	Both	Lp_chr1_214511342	214511342	Lp_chr1_0	0	V3.Lp_chr1_0G15506	inside	IPR044502	GO:0009941
scaffold_2757_ref0033254_29399	GF	Lp_chr2_5287568	5287568	Lp_chr2_0	542	V3.Lp_chr2_0G398	close	IPR003111	GO:0009507
scaffold_12485_ref0032073_16651	GF	Lp_chr7_101078524	101078524	Lp_chr7_0.1	0	V3.Lp_chr7_0.1G3834	inside	IPR044835	GO:0003677
scaffold_90_ref0040972_154772	GF	Lp_chr3_301768772	301768772	Lp_chr3_0	0	V3.Lp_chr3_0G19980	inside	IPR008972	GO:0080022
scaffold_4224_ref0017956_2919	GF	NA_NA	NA	NA	NA	NA	no	NA	NA
scaffold_11114_ref0010832_14764	GF	Lp_chr6_148338294	148338294	Lp_chr6_0	582	V3.Lp_chr6_0G10856	close	IPR027356	NA
scaffold_1106_ref0016980_103168	GF	Lp_chr3_124652409	124652409	Lp_chr3_0	0	V3.Lp_chr3_0G8102	inside	IPR000115	GO:0009570
scaffold_903_ref0007606_98586	GF	Lp_chr3_44028188	44028188	Lp_chr3_0	-89	V3.Lp_chr3_0G2704	close	NA	NA
scaffold_3031_ref0025559_43628	GF	Lp_chr4_389936155	389936155	Lp_chr4_0	NA	NA	no	NA	NA
scaffold_716_ref0006963_55272	GF	Lp_chr6_9876553	9876553	Lp_chr6_0	0	V3.Lp_chr6_0G878	inside	IPR027417	GO:0005634
scaffold_3694_ref0045216_43539	GF	Lp_chr5_12231062	12231062	Lp_chr5_0	NA	NA	no	NA	NA
scaffold_9488_ref0026021_29613	GF	NA_NA	NA	NA	NA	NA	no	NA	NA
scaffold_8711_ref0018891_22990	Both	Lp_chr4_349811910	349811910	Lp_chr4_0	NA	NA	no	NA	NA
scaffold_2503_ref0009236_49948	Both	Lp_chr4_348274410	348274410	Lp_chr4_0	0	V3.Lp_chr4_0G24898	inside	NA	NA
scaffold_16506_ref0045658_12582	GF	Lp_chr3_332870370	332870370	Lp_chr3_0	0	V3.Lp_chr3_0G22258	inside	IPR011545	GO:0003729
scaffold_305_ref0020767_44618	GF	Lp_chr7_91445581	91445581	Lp_chr7_0.1	0	V3.Lp_chr7_0.1G3488	inside	IPR011990	GO:0005515
scaffold_14626_ref0027523_15342	GF	Lp_chr5_71640318	71640318	Lp_chr5_0	0	V3.Lp_chr5_0G5288	inside	IPR001781	GO:0051015
scaffold_1663_ref0005605_88595	GF	Lp_chr2_256139608	256139608	Lp_chr2_0	249	V3.Lp_chr2_0G17850	close	IPR001360	GO:0004553
scaffold_500_ref0006336_72225	GF	Lp_chr3_348184191	348184191	Lp_chr3_0	0	V3.Lp_chr3_0G23532	inside	IPR004827	GO:0003700
scaffold_4598_ref0006166_41209	GF	Lp_chr4_307336893	307336893	Lp_chr4_0	0	V3.Lp_chr4_0G22032	inside	IPR025110	GO:0019605
scaffold_3802_ref0015217_20971	GF	NA_NA	NA	NA	NA	NA	no	NA	NA
scaffold_888_ref0020833_103328	GF	Lp_chr7_344290354	344290354	Lp_chr7_0.1	-525	V3.Lp_chr7_0.1G12048	close	NA	NA
scaffold_2145_ref0024453_90278	GF	Lp_chr7_141661333	141661333	Lp_chr7_0.1	NA	NA	no	NA	NA
scaffold_1966_ref0037397_43323	GF	Lp_chr6_256274864	256274864	Lp_chr6_0	0	V3.Lp_chr6_0G19086	inside	IPR007262	GO:0000325
scaffold_1935_ref0031966_21852	GF	Lp_chr3_122691236	122691236	Lp_chr3_0	0	V3.Lp_chr3_0G7928	inside	IPR036879	GO:0003677
scaffold_8995_ref0019393_7123	GF	Lp_chr3_358414020	358414020	Lp_chr3_0	0	V3.Lp_chr3_0G24284	inside	IPR001680	GO:0009909
scaffold_13_ref0042664_311154	Both	Lp_chr3_62665166	62665166	Lp_chr3_0	0	V3.Lp_chr3_0G4020	inside	IPR025724	GO:0003676
scaffold_2356_ref0030738_23189	GF	Lp_chr2_234728997	234728997	Lp_chr2_0	0	V3.Lp_chr2_0G16326	inside	IPR004326	GO:0006952
scaffold_7414_ref0013831_30744	Both	Lp_chr2_31769551	31769551	Lp_chr2_0	0	V3.Lp_chr2_0G2654	inside	NA	NA
scaffold_2035_ref0043426_11803	Both	Lp_chr4_318836072	318836072	Lp_chr4_0	-163	V3.Lp_chr4_0G22836	close	NA	NA
scaffold_5019_ref0044913_28665	Both	Lp_chr4_371049837	371049837	Lp_chr4_0	0	V3.Lp_chr4_0G26664	inside	IPR027902	GO:0005515
scaffold_135_ref0020077_38419	GF	Lp_chr4_377694311	377694311	Lp_chr4_0	0	V3.Lp_chr4_0G27248	inside	IPR011614	GO:0009570
scaffold_1561_ref0043375_99425	GF	Lp_chr4_390751430	390751430	Lp_chr4_0	0	V3.Lp_chr4_0G28194	inside	IPR036047	GO:0005515
scaffold_4484_ref0039062_28747	GF	Lp_chr4_305324599	305324599	Lp_chr4_0	0	V3.Lp_chr4_0G21912	inside	IPR003018	GO:0045892
scaffold_4858_ref0029312_29429	GF	Lp_chr4_356383612	356383612	Lp_chr4_0	0	V3.Lp_chr4_0G25526	inside	IPR001356	GO:0003677
scaffold_9393_ref0036677_39641	Both	Lp_chr1_14902502	14902502	Lp_chr1_0	0	V3.Lp_chr1_0G1346	inside	IPR025315	NA
scaffold_1488_ref0044469_28758	Both	Lp_chr6_180472327	180472327	Lp_chr6_0	0	V3.Lp_chr6_0G13096	inside	IPR013256	NA
scaffold_16990_ref0020953_11059	GF	Lp_chr2_256051511	256051511	Lp_chr2_0	NA	NA	no	NA	NA
scaffold_1995_ref0021193_92663	GF	Lp_chr3_81879582	81879582	Lp_chr3_0	0	V3.Lp_chr3_0G5402	inside	IPR016135	GO:0005829
scaffold_11382_ref0008351_9132	GF	Lp_chr4_107108527	107108527	Lp_chr4_0	0	V3.Lp_chr4_0G8664	inside	NA	NA
scaffold_4806_ref0036492_9800	GF	Lp_chr7_240946426	240946426	Lp_chr7_0.1	-661	V3.Lp_chr7_0.1G8292	close	IPR035669	GO:0016788
scaffold_5336_ref0029327_34874	GF	Lp_chr4_54549620	54549620	Lp_chr4_0	0	V3.Lp_chr4_0G4866	inside	IPR009057	GO:0080060
scaffold_1031_ref0020118_103351	Both	Lp_chr3_160868725	160868725	Lp_chr3_0	0	V3.Lp_chr3_0G10290	inside	IPR011701	GO:0022857
scaffold_9469_ref0034926_26934	GF	Lp_chr7_14141532	14141532	Lp_chr7_0.1	0	V3.Lp_chr7_0.1G404	inside	IPR001360	GO:0004553
scaffold_14631_ref0009524_4388	GF	Lp_chr4_294175469	294175469	Lp_chr4_0	0	V3.Lp_chr4_0G21148	inside	NA	NA
scaffold_5685_ref0018056_26676	GF	Lp_chr4_371921303	371921303	Lp_chr4_0	0	V3.Lp_chr4_0G26740	inside	IPR027417	GO:0140359
scaffold_10307_ref0046537_23485	GF	Lp_chr4_336171110	336171110	Lp_chr4_0	NA	NA	no	NA	NA
scaffold_2085_ref0014660_88592	GF	Lp_chr4_304616591	304616591	Lp_chr4_0	404	V3.Lp_chr4_0G21848	close	IPR001128	GO:0004497
scaffold_71_ref0040694_113484	GF	Lp_chr3_349558142	349558142	Lp_chr3_0	NA	NA	no	NA	NA
scaffold_10925_ref0025024_10776	GF	Lp_chr4_404766997	404766997	Lp_chr4_0	NA	NA	no	NA	NA
scaffold_1475_ref0040494_29255	GF	Lp_chr5_98266491	98266491	Lp_chr5_0	0	V3.Lp_chr5_0G6860	inside	IPR022812	GO:0003924
scaffold_1088_ref0000350_23786	GF	Lp_chr2_41863491	41863491	Lp_chr2_0	0	V3.Lp_chr2_0G3380	inside	IPR026057	NA
scaffold_18525_ref0006331_18904	GF	Lp_chr7_250875401	250875401	Lp_chr7_0.1	NA	NA	no	NA	NA
scaffold_13671_ref0020249_16491	GF	Lp_chr3_339720563	339720563	Lp_chr3_0	0	V3.Lp_chr3_0G22754	inside	IPR001623	NA
scaffold_90_ref0040972_95989	Both	Lp_chr3_301660190	301660190	Lp_chr3_0	0	V3.Lp_chr3_0G19972	inside	IPR005202	NA
scaffold_4025_ref0011509_32675	GF	Lp_chr4_46211003	46211003	Lp_chr4_0	0	V3.Lp_chr4_0G4166	inside	IPR000477	GO:0006397
scaffold_2363_ref0012728_66535	GF	Lp_chr5_105450968	105450968	Lp_chr5_0	0	V3.Lp_chr5_0G7352	inside	IPR001965	NA
scaffold_2569_ref0021823_24480	GF	Lp_chr6_14021740	14021740	Lp_chr6_0	0	V3.Lp_chr6_0G1254	inside	IPR001965	NA
scaffold_8711_ref0018891_9324	GF	Lp_chr4_349825575	349825575	Lp_chr4_0	0	V3.Lp_chr4_0G25020	inside	IPR023214	GO:0007033
scaffold_3879_ref0034871_36319	GF	Lp_chr4_413579289	413579289	Lp_chr4_0	0	V3.Lp_chr4_0G29854	inside	IPR001360	GO:0080083
scaffold_5390_ref0015762_47558	GF	Lp_chr4_336233834	336233834	Lp_chr4_0	NA	NA	no	NA	NA
scaffold_10919_ref0030276_30546	GF	Lp_chr1_258139955	258139955	Lp_chr1_0	0	V3.Lp_chr1_0G19006	inside	IPR016039	GO:0016746
scaffold_2071_ref0020178_36160	Both	Lp_chr3_162096898	162096898	Lp_chr3_0	0	V3.Lp_chr3_0G10364	inside	IPR030054	GO:0005634
scaffold_26934_ref0010996_9978	Both	Lp_chr3_82943131	82943131	Lp_chr3_0	NA	NA	no	NA	NA
scaffold_2683_ref0044459_62873	GF	Lp_chr4_334881526	334881526	Lp_chr4_0	0	V3.Lp_chr4_0G23956	inside	NA	GO:0009527
scaffold_1315_ref0005228_93973	GF	Lp_chr5_109785728	109785728	Lp_chr5_0	0	V3.Lp_chr5_0G7650	inside	NA	NA
scaffold_14015_ref0031152_8289	GF	Lp_chr1_165387741	165387741	Lp_chr1_0	NA	NA	no	NA	NA
scaffold_1095_ref0030907_28092	GF	Lp_chr2_41033182	41033182	Lp_chr2_0	-948	V3.Lp_chr2_0G3350	close	NA	NA
scaffold_11545_ref0000989_24172	GF	NA_NA	NA	NA	NA	NA	no	NA	NA
scaffold_604_ref0039884_65999	GF	Lp_chr3_232490126	232490126	Lp_chr3_0	0	V3.Lp_chr3_0G14758	inside	IPR021319	GO:0005802
scaffold_3031_ref0025559_43570	GF	Lp_chr4_389936097	389936097	Lp_chr4_0	NA	NA	no	NA	NA
scaffold_894_ref0038724_105730	GF	Lp_chr3_331236874	331236874	Lp_chr3_0	0	V3.Lp_chr3_0G22112	inside	IPR003347	GO:0035067
scaffold_12622_ref0047654_1667	Both	Lp_chr4_369787655	369787655	Lp_chr4_0	NA	NA	no	NA	NA
scaffold_4871_ref0016800_5050	GF	NA_NA	NA	NA	NA	NA	no	NA	NA
scaffold_1692_ref0045138_67716	Both	Lp_chr1_214511452	214511452	Lp_chr1_0	0	V3.Lp_chr1_0G15506	inside	IPR044502	GO:0009941
scaffold_604_ref0039884_96445	Both	Lp_chr3_232458401	232458401	Lp_chr3_0	0	V3.Lp_chr3_0G14754	inside	IPR021319	GO:0005802
scaffold_13219_ref0018881_16316	GF	Lp_chr7_23763070	23763070	Lp_chr7_0.1	0	V3.Lp_chr7_0.1G830	inside	IPR005050	GO:0005739
scaffold_1444_ref0021162_94501	Both	Lp_chr1_248801345	248801345	Lp_chr1_0	0	V3.Lp_chr1_0G18202	inside	IPR001841	GO:0005634
scaffold_5161_ref0039043_44283	GF	Lp_chr7_351921543	351921543	Lp_chr7_0.1	NA	NA	no	NA	NA
scaffold_3774_ref0036806_3276	GF	Lp_chr4_383674167	383674167	Lp_chr4_0	0	V3.Lp_chr4_0G27650	inside	IPR000719	GO:0004672
scaffold_78_ref0006767_9993	GF	NA_NA	NA	NA	NA	NA	no	NA	NA
scaffold_2220_ref0026126_46555	GF	Lp_chr5_247933878	247933878	Lp_chr5_0	0	V3.Lp_chr5_0G17904	inside	NA	NA
scaffold_14130_ref0046028_5468	GF	Lp_chr5_138065852	138065852	Lp_chr5_0	0	V3.Lp_chr5_0G9600	inside	IPR041232	GO:0003755
scaffold_12329_ref0043477_24956	GF	Lp_chr4_119983423	119983423	Lp_chr4_0	NA	NA	no	NA	NA
scaffold_1636_ref0011038_73542	GF	Lp_chr6_147558330	147558330	Lp_chr6_0	0	V3.Lp_chr6_0G10786	inside	IPR015943	GO:0005515
scaffold_195_ref0030885_173437	GF	Lp_chr6_26909467	26909467	Lp_chr6_0	0	V3.Lp_chr6_0G2288	inside	IPR033471	GO:0006351
scaffold_3690_ref0045220_38579	GF	NA_NA	NA	NA	NA	NA	no	NA	NA
scaffold_2670_ref0023274_73699	GF	Lp_chr1_204924788	204924788	Lp_chr1_0	0	V3.Lp_chr1_0G14700	inside	IPR011676	NA
scaffold_1171_ref0022503_104588	GF	Lp_chr7_21977032	21977032	Lp_chr7_0.1	0	V3.Lp_chr7_0.1G770	inside	IPR011009	GO:0004672
scaffold_11947_ref0043386_16904	GF	Lp_chr6_147694406	147694406	Lp_chr6_0	NA	NA	no	NA	NA
scaffold_493_ref0037557_6150	Both	Lp_chr6_272888156	272888156	Lp_chr6_0	NA	NA	no	NA	NA
scaffold_13359_ref0039800_21185	GF	NA_NA	NA	NA	NA	NA	no	NA	NA
scaffold_23723_ref0026291_3928	GF	Lp_chr4_275839452	275839452	Lp_chr4_0	NA	NA	no	NA	NA
scaffold_5336_ref0029327_35025	GF	Lp_chr4_54549771	54549771	Lp_chr4_0	0	V3.Lp_chr4_0G4866	inside	IPR009057	GO:0080060
scaffold_22778_ref0028064_3158	Both	Lp_chr3_160089166	160089166	Lp_chr3_0	0	V3.Lp_chr3_0G10252	inside	IPR032795	NA
scaffold_10984_ref0010697_23208	GF	Lp_chr7_27837487	27837487	Lp_chr7_0.1	0	V3.Lp_chr7_0.1G1038	inside	IPR027417	GO:0009507
scaffold_10984_ref0010697_22876	GF	Lp_chr7_27837155	27837155	Lp_chr7_0.1	0	V3.Lp_chr7_0.1G1038	inside	IPR027417	GO:0009507
scaffold_11200_ref0025209_23880	GF	Lp_chr5_231771088	231771088	Lp_chr5_0	0	V3.Lp_chr5_0G16668	inside	IPR008656	GO:0010264
scaffold_1158_ref0009996_34552	GF	Lp_chr5_100236692	100236692	Lp_chr5_0	NA	NA	no	NA	NA
scaffold_501_ref0006337_116440	GF	Lp_chr2_13972019	13972019	Lp_chr2_0	0	V3.Lp_chr2_0G1218	inside	IPR006598	NA
scaffold_3991_ref0001230_7849	GF	Lp_chr6_240562909	240562909	Lp_chr6_0	NA	NA	no	NA	NA
scaffold_3902_ref0030126_7846	GF	Lp_chr4_26258175	26258175	Lp_chr4_0	0	V3.Lp_chr4_0G2350	inside	IPR006043	GO:0016020
scaffold_14848_ref0010260_16189	GF	Lp_chr7_340161746	340161746	Lp_chr7_0.1	NA	NA	no	NA	NA
scaffold_7939_ref0002463_15298	GF	Lp_chr2_42187150	42187150	Lp_chr2_0	0	V3.Lp_chr2_0G3410	inside	IPR007603	GO:0022857
scaffold_8077_ref0048002_17776	GF	Lp_chr2_264577828	264577828	Lp_chr2_0	913	V3.Lp_chr2_0G18380	close	IPR006598	GO:0005802
scaffold_1088_ref0000350_23837	GF	Lp_chr2_41863542	41863542	Lp_chr2_0	0	V3.Lp_chr2_0G3380	inside	IPR026057	NA
scaffold_5019_ref0044913_28666	Both	Lp_chr4_371049836	371049836	Lp_chr4_0	0	V3.Lp_chr4_0G26664	inside	IPR027902	GO:0005515
scaffold_5155_ref0044424_62839	GF	Lp_chr2_255963945	255963945	Lp_chr2_0	535	V3.Lp_chr2_0G17842	close	NA	NA
scaffold_8587_ref0008723_32413	Both	Lp_chr4_352829928	352829928	Lp_chr4_0	0	V3.Lp_chr4_0G25238	inside	IPR026992	NA
scaffold_45_ref0001309_241429	GF	NA_NA	NA	NA	NA	NA	no	NA	NA
scaffold_5155_ref0044424_60578	GF	Lp_chr2_255961684	255961684	Lp_chr2_0	-127	V3.Lp_chr2_0G17842	close	NA	NA
scaffold_444_ref0044600_85579	GF	Lp_chr6_17141484	17141484	Lp_chr6_0	0	V3.Lp_chr6_0G1494	inside	IPR013057	GO:0000325
scaffold_894_ref0038724_105976	GF	Lp_chr3_331236628	331236628	Lp_chr3_0	0	V3.Lp_chr3_0G22112	inside	IPR003347	GO:0035067
scaffold_7090_ref0023490_44135	Both	Lp_chr2_136096362	136096362	Lp_chr2_0	NA	NA	no	NA	NA
scaffold_3111_ref0015142_2119	GF	Lp_chr3_303856918	303856918	Lp_chr3_0	0	V3.Lp_chr3_0G20124	inside	IPR017853	GO:0005975
scaffold_13_ref0042664_311425	Both	Lp_chr3_62664895	62664895	Lp_chr3_0	0	V3.Lp_chr3_0G4020	inside	IPR025724	GO:0003676
scaffold_5019_ref0044913_28551	Both	Lp_chr4_371049951	371049951	Lp_chr4_0	0	V3.Lp_chr4_0G26664	inside	IPR027902	GO:0005515
scaffold_284_ref0033863_58954	GF	Lp_chr7_341893941	341893941	Lp_chr7_0.1	0	V3.Lp_chr7_0.1G11956	inside	NA	NA
scaffold_8176_ref0022440_44673	GF	Lp_chr3_101343460	101343460	Lp_chr3_0	0	V3.Lp_chr3_0G6702	inside	IPR002885	GO:0005515
scaffold_1995_ref0021193_91884	GF	Lp_chr3_81878803	81878803	Lp_chr3_0	0	V3.Lp_chr3_0G5402	inside	IPR016135	GO:0005829
scaffold_6674_ref0021690_7067	Both	Lp_chr4_385619917	385619917	Lp_chr4_0	0	V3.Lp_chr4_0G27776	inside	NA	NA
scaffold_10984_ref0010697_22253	Both	Lp_chr7_27836532	27836532	Lp_chr7_0.1	0	V3.Lp_chr7_0.1G1038	inside	IPR027417	GO:0009507
scaffold_9921_ref0040540_25589	GF	Lp_chr5_78992480	78992480	Lp_chr5_0	0	V3.Lp_chr5_0G5812	inside	IPR003340	GO:0003677
scaffold_10114_ref0038947_10648	GF	Lp_chr5_232141619	232141619	Lp_chr5_0	0	V3.Lp_chr5_0G16696	inside	IPR015425	GO:0051015
scaffold_8485_ref0023781_4505	Both	Lp_chr7_27897048	27897048	Lp_chr7_0.1	NA	NA	no	NA	NA
scaffold_356_ref0027905_67679	GF	Lp_chr1_245924922	245924922	Lp_chr1_0	0	V3.Lp_chr1_0G17936	inside	IPR027417	GO:0009506
scaffold_24375_ref0036934_2959	GF	Lp_chr1_262739120	262739120	Lp_chr1_0	0	V3.Lp_chr1_0G19316	inside	NA	NA
scaffold_4957_ref0006567_73712	GF	Lp_chr1_197842996	197842996	Lp_chr1_0	0	V3.Lp_chr1_0G14098	inside	IPR012677	GO:0003676
scaffold_9185_ref0045083_21018	GF	Lp_chr3_98692704	98692704	Lp_chr3_0	0	V3.Lp_chr3_0G6540	inside	IPR023395	GO:0055085
scaffold_2145_ref0024453_90307	GF	Lp_chr7_141661304	141661304	Lp_chr7_0.1	NA	NA	no	NA	NA
scaffold_2056_ref0007591_56082	GF	Lp_chr4_354271338	354271338	Lp_chr4_0	-550	V3.Lp_chr4_0G25374	close	NA	NA
scaffold_9645_ref0019438_295	GF	Lp_chr3_260288905	260288905	Lp_chr3_0	NA	NA	no	NA	NA
scaffold_2569_ref0021823_24503	GF	Lp_chr6_14021717	14021717	Lp_chr6_0	0	V3.Lp_chr6_0G1254	inside	IPR001965	NA
scaffold_16656_ref0022166_10504	GF	Lp_chr7_111889234	111889234	Lp_chr7_0.1	0	V3.Lp_chr7_0.1G4160	inside	IPR024709	NA
scaffold_35_ref0030223_107439	Both	Lp_chr7_12988058	12988058	Lp_chr7_0.1	236	V3.Lp_chr7_0.1G350	close	IPR040036	GO:0005634
scaffold_7659_ref0019683_44544	GF	Lp_chr4_327204679	327204679	Lp_chr4_0	0	V3.Lp_chr4_0G23520	inside	IPR036465	GO:0009651
scaffold_7414_ref0013831_30621	GF	Lp_chr2_31769428	31769428	Lp_chr2_0	0	V3.Lp_chr2_0G2654	inside	NA	NA
scaffold_4844_ref0011372_32254	GF	Lp_chr2_276611521	276611521	Lp_chr2_0	0	V3.Lp_chr2_0G19266	inside	IPR032190	GO:0016021
scaffold_16678_ref0009588_6240	GF	Lp_chr3_333937559	333937559	Lp_chr3_0	0	V3.Lp_chr3_0G22314	inside	IPR015300	GO:0005634
scaffold_5291_ref0013394_66223	Both	Lp_chr3_303231505	303231505	Lp_chr3_0	NA	NA	no	NA	NA
scaffold_377_ref0040307_38252	GF	Lp_chr5_230576441	230576441	Lp_chr5_0	0	V3.Lp_chr5_0G16540	inside	IPR027850	NA
scaffold_5019_ref0044913_28628	Both	Lp_chr4_371049874	371049874	Lp_chr4_0	0	V3.Lp_chr4_0G26664	inside	IPR027902	GO:0005515
scaffold_1893_ref0018809_12536	GF	Lp_chr4_46986344	46986344	Lp_chr4_0	0	V3.Lp_chr4_0G4232	inside	IPR035463	GO:0005778
scaffold_20158_ref0028438_1931	GF	Lp_chr2_192370013	192370013	Lp_chr2_0	NA	NA	no	NA	NA
scaffold_512_ref0037026_34278	GF	Lp_chr2_324618517	324618517	Lp_chr2_0	NA	NA	no	NA	NA
scaffold_10780_ref0004106_2930	GF	NA_NA	NA	NA	NA	NA	no	NA	NA
scaffold_8446_ref0045228_12386	GF	Lp_chr3_351395965	351395965	Lp_chr3_0	0	V3.Lp_chr3_0G23828	inside	IPR011128	GO:0016616
scaffold_11382_ref0008351_9616	GF	Lp_chr4_107108043	107108043	Lp_chr4_0	0	V3.Lp_chr4_0G8664	inside	NA	NA
scaffold_20131_ref0015865_3041	GF	Lp_chr4_373070779	373070779	Lp_chr4_0	0	V3.Lp_chr4_0G26810	inside	IPR036396	GO:0004497
scaffold_238_ref0040984_37225	GF	Lp_chr4_392060827	392060827	Lp_chr4_0	0	V3.Lp_chr4_0G28328	inside	IPR011333	GO:0006511
scaffold_10869_ref0008243_4802	Both	Lp_chr6_15364926	15364926	Lp_chr6_0	0	V3.Lp_chr6_0G1362	inside	IPR000719	GO:0005515
scaffold_3_ref0001071_134871	Both	Lp_chr6_252649430	252649430	Lp_chr6_0	NA	NA	no	NA	NA
scaffold_2790_ref0011580_33256	GF	Lp_chr5_214132870	214132870	Lp_chr5_0	0	V3.Lp_chr5_0G15320	inside	NA	NA
scaffold_14253_ref0024815_14750	GF	Lp_chr5_105641572	105641572	Lp_chr5_0	0	V3.Lp_chr5_0G7372	inside	IPR002528	GO:0015297
scaffold_3032_ref0025560_8438	GF	Lp_chr1_242051950	242051950	Lp_chr1_0	0	V3.Lp_chr1_0G17652	inside	IPR000719	GO:0004672
scaffold_7014_ref0025305_9518	GF	Lp_chr1_184025942	184025942	Lp_chr1_0	NA	NA	no	NA	NA
scaffold_7379_ref0037993_13758	GF	Lp_chr7_27482709	27482709	Lp_chr7_0.1	0	V3.Lp_chr7_0.1G1028	inside	IPR007751	GO:0005777
scaffold_12143_ref0031442_17086	GF	Lp_chr1_16205529	16205529	Lp_chr1_0	0	V3.Lp_chr1_0G1438	inside	IPR023298	GO:0005783
scaffold_4574_ref0045554_8996	GF	Lp_chr4_50361246	50361246	Lp_chr4_0	0	V3.Lp_chr4_0G4486	inside	IPR031052	GO:0006355
scaffold_1185_ref0015285_51204	GF	Lp_chr7_288450968	288450968	Lp_chr7_0.1	NA	NA	no	NA	NA
scaffold_15020_ref0039941_12164	GF	Lp_chr5_134317582	134317582	Lp_chr5_0	-417	V3.Lp_chr5_0G9310	close	IPR038408	GO:0004672
scaffold_20633_ref0003903_5349	GF	Lp_chr6_254963260	254963260	Lp_chr6_0	NA	NA	no	NA	NA
scaffold_2361_ref0012730_32111	Both	Lp_chr5_140302170	140302170	Lp_chr5_0	0	V3.Lp_chr5_0G9744	inside	IPR044673	GO:0009507
scaffold_9265_ref0041344_3789	GF	Lp_chr5_195110093	195110093	Lp_chr5_0	0	V3.Lp_chr5_0G13814	inside	IPR006904	NA
scaffold_84_ref0023177_216064	GF	Lp_chr6_249099645	249099645	Lp_chr6_0	0	V3.Lp_chr6_0G18536	inside	IPR002885	GO:0005515
scaffold_1488_ref0044469_28757	Both	Lp_chr6_180472328	180472328	Lp_chr6_0	0	V3.Lp_chr6_0G13096	inside	IPR013256	NA
scaffold_8995_ref0019393_7084	GF	Lp_chr3_358413981	358413981	Lp_chr3_0	0	V3.Lp_chr3_0G24284	inside	IPR001680	GO:0009909
scaffold_14129_ref0028121_3041	GF	Lp_chr2_243348128	243348128	Lp_chr2_0	0	V3.Lp_chr2_0G16946	inside	IPR002293	GO:0016020
scaffold_1131_ref0047382_127878	GF	Lp_chr4_374420888	374420888	Lp_chr4_0	0	V3.Lp_chr4_0G26922	inside	NA	NA
scaffold_20131_ref0015865_3007	GF	Lp_chr4_373070745	373070745	Lp_chr4_0	0	V3.Lp_chr4_0G26810	inside	IPR036396	GO:0004497
scaffold_5464_ref0010309_38884	Both	Lp_chr3_255236289	255236289	Lp_chr3_0	0	V3.Lp_chr3_0G16404	inside	NA	NA
scaffold_3621_ref0003920_25327	Both	Lp_chr2_322506698	322506698	Lp_chr2_0	NA	NA	no	NA	NA
scaffold_10382_ref0044772_4252	GF	Lp_chr7_76417781	76417781	Lp_chr7_0.1	0	V3.Lp_chr7_0.1G2924	inside	IPR040289	GO:0051224
scaffold_393_ref0000952_50300	GF	Lp_chr2_250575983	250575983	Lp_chr2_0	0	V3.Lp_chr2_0G17510	inside	NA	GO:0009507
scaffold_4508_ref0026078_17174	GF	Lp_chr7_26137328	26137328	Lp_chr7_0.1	0	V3.Lp_chr7_0.1G924	inside	IPR040300	NA
scaffold_34635_ref0045519_111	GF	NA_NA	NA	NA	NA	NA	no	NA	NA
scaffold_1501_ref0005853_78773	Both	Lp_chr2_232270751	232270751	Lp_chr2_0	0	V3.Lp_chr2_0G16168	inside	IPR001563	GO:0004185
scaffold_1110_ref0034919_423	GF	NA_NA	NA	NA	NA	NA	no	NA	NA
scaffold_2520_ref0045159_26327	GF	Lp_chr7_346485523	346485523	Lp_chr7_0.1	0	V3.Lp_chr7_0.1G12126	inside	IPR003892	GO:0043130
scaffold_3332_ref0002103_3913	GF	Lp_chr3_224158239	224158239	Lp_chr3_0	19	V3.Lp_chr3_0G14192	close	IPR000008	GO:0006952
scaffold_10780_ref0004106_2871	GF	NA_NA	NA	NA	NA	NA	no	NA	NA
scaffold_5603_ref0016340_47987	GF	Lp_chr2_17217882	17217882	Lp_chr2_0	NA	NA	no	NA	NA
scaffold_2937_ref0007375_88802	GF	Lp_chr2_332222017	332222017	Lp_chr2_0	NA	NA	no	NA	NA
scaffold_1818_ref0017032_59579	Both	Lp_chr7_354971268	354971268	Lp_chr7_0.1	0	V3.Lp_chr7_0.1G12466	inside	IPR006677	GO:0000166
scaffold_1488_ref0044469_103679	GF	Lp_chr6_180410529	180410529	Lp_chr6_0	0	V3.Lp_chr6_0G13086	inside	IPR000889	GO:0009570
scaffold_35_ref0030223_107432	GF	Lp_chr7_12988065	12988065	Lp_chr7_0.1	243	V3.Lp_chr7_0.1G350	close	IPR040036	GO:0005634
scaffold_6876_ref0025374_10685	GF	Lp_chr2_332488159	332488159	Lp_chr2_0	0	V3.Lp_chr2_0G23796	inside	NA	NA
scaffold_669_ref0002218_46953	GF	Lp_chr3_255093552	255093552	Lp_chr3_0	0	V3.Lp_chr3_0G16384	inside	IPR024788	GO:0005515
scaffold_15367_ref0029811_11498	GF	Lp_chr7_66691244	66691244	Lp_chr7_0.1	NA	NA	no	NA	NA
scaffold_31101_ref0018161_1754	Both	NA_NA	NA	NA	NA	NA	no	NA	NA
scaffold_9265_ref0041344_3819	GF	Lp_chr5_195110123	195110123	Lp_chr5_0	0	V3.Lp_chr5_0G13814	inside	IPR006904	NA
scaffold_7873_ref0000161_52674	GF	Lp_chr5_254334372	254334372	Lp_chr5_0	NA	NA	no	NA	NA
scaffold_3694_ref0045216_43540	GF	Lp_chr5_12231063	12231063	Lp_chr5_0	NA	NA	no	NA	NA
scaffold_1095_ref0030907_31485	GF	Lp_chr2_41036574	41036574	Lp_chr2_0	0	V3.Lp_chr2_0G3348	inside	IPR003672	GO:0009058
scaffold_9319_ref0038358_9548	GF	Lp_chr6_205265802	205265802	Lp_chr6_0	0	V3.Lp_chr6_0G14932	inside	IPR013865	NA
scaffold_4225_ref0017957_16031	GF	NA_NA	NA	NA	NA	NA	no	NA	NA
scaffold_1745_ref0007941_72051	GF	Lp_chr5_18381213	18381213	Lp_chr5_0	0	V3.Lp_chr5_0G1600	inside	NA	NA
scaffold_3694_ref0045216_43543	GF	Lp_chr5_12231066	12231066	Lp_chr5_0	NA	NA	no	NA	NA
scaffold_4605_ref0013708_28775	GF	Lp_chr2_338920796	338920796	Lp_chr2_0	NA	NA	no	NA	NA
scaffold_10984_ref0010697_22344	Both	Lp_chr7_27836623	27836623	Lp_chr7_0.1	0	V3.Lp_chr7_0.1G1038	inside	IPR027417	GO:0009507
scaffold_5661_ref0003810_750	Both	Lp_chr5_205852198	205852198	Lp_chr5_0	NA	NA	no	NA	NA
scaffold_17675_ref0021710_13800	GF	Lp_chr6_49859480	49859480	Lp_chr6_0	-277	V3.Lp_chr6_0G4010	close	NA	NA
scaffold_13675_ref0020253_15125	GF	Lp_chr6_257331193	257331193	Lp_chr6_0	0	V3.Lp_chr6_0G19196	inside	IPR034288	GO:0005507
scaffold_14284_ref0021022_19193	Both	Lp_chr4_305585874	305585874	Lp_chr4_0	NA	NA	no	NA	NA
scaffold_2801_ref0025790_41426	GF	Lp_chr4_60773402	60773402	Lp_chr4_0	0	V3.Lp_chr4_0G5332	inside	IPR034136	GO:0003677
scaffold_8539_ref0001478_10248	GF	Lp_chr3_76029621	76029621	Lp_chr3_0	NA	NA	no	NA	NA
scaffold_4200_ref0005461_11080	GF	Lp_chr4_366696679	366696679	Lp_chr4_0	0	V3.Lp_chr4_0G26376	inside	IPR011009	GO:0004672
scaffold_7090_ref0023490_44168	GF	Lp_chr2_136096395	136096395	Lp_chr2_0	NA	NA	no	NA	NA
scaffold_2511_ref0039702_75735	GF	Lp_chr7_37417016	37417016	Lp_chr7_0.1	NA	NA	no	NA	NA
scaffold_1636_ref0011038_73656	GF	Lp_chr6_147558216	147558216	Lp_chr6_0	0	V3.Lp_chr6_0G10786	inside	IPR015943	GO:0005515
scaffold_4033_ref0029455_13949	GF	NA_NA	NA	NA	NA	NA	no	NA	NA
scaffold_14774_ref0011835_16749	GF	Lp_chr7_243111423	243111423	Lp_chr7_0.1	NA	NA	no	NA	NA
scaffold_1187_ref0015283_139893	GF	NA_NA	NA	NA	NA	NA	no	NA	NA
scaffold_18525_ref0006331_18849	GF	Lp_chr7_250875456	250875456	Lp_chr7_0.1	NA	NA	no	NA	NA
scaffold_35_ref0030223_101529	GF	Lp_chr7_12993912	12993912	Lp_chr7_0.1	0	V3.Lp_chr7_0.1G352	inside	IPR036324	GO:0009570
scaffold_14848_ref0010260_16177	GF	Lp_chr7_340161734	340161734	Lp_chr7_0.1	NA	NA	no	NA	NA
scaffold_5146_ref0026628_59275	Both	Lp_chr7_355578663	355578663	Lp_chr7_0.1	0	V3.Lp_chr7_0.1G12504	inside	IPR000261	GO:0005515
scaffold_1400_ref0046240_110065	GF	Lp_chr5_252869588	252869588	Lp_chr5_0	0	V3.Lp_chr5_0G18272	inside	IPR001810	GO:0009506
scaffold_4508_ref0026078_15545	Both	Lp_chr7_26135699	26135699	Lp_chr7_0.1	0	V3.Lp_chr7_0.1G924	inside	IPR040300	NA
scaffold_51_ref0019419_13296	GF	Lp_chr5_254802662	254802662	Lp_chr5_0	0	V3.Lp_chr5_0G18480	inside	IPR000904	GO:0005085
scaffold_14848_ref0010260_16164	GF	Lp_chr7_340161721	340161721	Lp_chr7_0.1	NA	NA	no	NA	NA
scaffold_5019_ref0044913_42377	GF	Lp_chr4_371036124	371036124	Lp_chr4_0	0	V3.Lp_chr4_0G26662	inside	IPR004263	GO:0016020
scaffold_11791_ref0034542_11030	GF	Lp_chr7_186151419	186151419	Lp_chr7_0.1	0	V3.Lp_chr7_0.1G6396	inside	IPR008528	NA
scaffold_3_ref0001071_134813	Both	Lp_chr6_252649488	252649488	Lp_chr6_0	NA	NA	no	NA	NA
scaffold_521_ref0042156_77101	GF	Lp_chr1_238746398	238746398	Lp_chr1_0	0	V3.Lp_chr1_0G17336	inside	IPR039900	GO:0005634
scaffold_3325_ref0032629_49496	GF	Lp_chr4_398010946	398010946	Lp_chr4_0	0	V3.Lp_chr4_0G28806	inside	IPR001752	GO:0005524
scaffold_10382_ref0044772_10069	Both	Lp_chr7_76423598	76423598	Lp_chr7_0.1	0	V3.Lp_chr7_0.1G2928	inside	IPR016024	NA
scaffold_790_ref0008799_24959	GF	Lp_chr4_30081852	30081852	Lp_chr4_0	377	V3.Lp_chr4_0G2736	close	NA	NA
scaffold_1679_ref0036123_7635	GF	Lp_chr4_383724338	383724338	Lp_chr4_0	NA	NA	no	NA	NA
scaffold_2801_ref0025790_41615	GF	Lp_chr4_60773591	60773591	Lp_chr4_0	0	V3.Lp_chr4_0G5332	inside	IPR034136	GO:0003677
scaffold_489_ref0019637_15208	GF	NA_NA	NA	NA	NA	NA	no	NA	NA
scaffold_3694_ref0045216_43500	GF	Lp_chr5_12231023	12231023	Lp_chr5_0	NA	NA	no	NA	NA
scaffold_35_ref0030223_101749	GF	Lp_chr7_12993692	12993692	Lp_chr7_0.1	0	V3.Lp_chr7_0.1G352	inside	IPR036324	GO:0009570
scaffold_44589_ref0020556_961	GF	NA_NA	NA	NA	NA	NA	no	NA	NA
scaffold_8579_ref0025063_21066	GF	Lp_chr7_137078169	137078169	Lp_chr7_0.1	0	V3.Lp_chr7_0.1G5086	inside	IPR002641	GO:0006629
scaffold_2908_ref0037920_71346	Both	Lp_chr3_355060040	355060040	Lp_chr3_0	0	V3.Lp_chr3_0G24048	inside	IPR011042	GO:0009058
scaffold_2543_ref0034320_44702	GF	Lp_chr3_378713711	378713711	Lp_chr3_0	0	V3.Lp_chr3_0G25984	inside	IPR043971	GO:0005515
scaffold_6669_ref0003701_24326	GF	NA_NA	NA	NA	NA	NA	no	NA	NA
scaffold_20633_ref0003903_5302	GF	Lp_chr6_254963213	254963213	Lp_chr6_0	NA	NA	no	NA	NA
scaffold_499_ref0037563_42555	GF	Lp_chr7_326480264	326480264	Lp_chr7_0.1	NA	NA	no	NA	NA
scaffold_6668_ref0003700_22941	GF	Lp_chr6_206643014	206643014	Lp_chr6_0	0	V3.Lp_chr6_0G15092	inside	IPR026960	GO:0005515
scaffold_1460_ref0008577_88614	GF	Lp_chr7_113049857	113049857	Lp_chr7_0.1	0	V3.Lp_chr7_0.1G4214	inside	IPR032675	GO:0006952
scaffold_10223_ref0044134_14052	GF	Lp_chr5_142088092	142088092	Lp_chr5_0	0	V3.Lp_chr5_0G9902	inside	IPR000644	GO:0009570
scaffold_499_ref0037563_54833	GF	Lp_chr7_326472445	326472445	Lp_chr7_0.1	0	V3.Lp_chr7_0.1G11400	inside	IPR000210	GO:0005515
scaffold_1371_ref0016002_76338	GF	Lp_chr5_199590606	199590606	Lp_chr5_0	0	V3.Lp_chr5_0G14080	inside	IPR016021	GO:0003723
scaffold_113_ref0032460_62819	GF	Lp_chr3_83634505	83634505	Lp_chr3_0	-885	V3.Lp_chr3_0G5540	close	NA	NA
scaffold_3173_ref0027783_53811	GF	Lp_chr2_168321130	168321130	Lp_chr2_0	0	V3.Lp_chr2_0G11620	inside	NA	NA
scaffold_4758_ref0012625_10281	Both	Lp_chr4_12862883	12862883	Lp_chr4_0	0	V3.Lp_chr4_0G1156	inside	NA	NA
scaffold_1456_ref0003110_11217	GF	Lp_chr3_43637324	43637324	Lp_chr3_0	0	V3.Lp_chr3_0G2652	inside	IPR032675	GO:0005515
scaffold_9309_ref0020396_30787	GF	Lp_chr5_258247566	258247566	Lp_chr5_0	0	V3.Lp_chr5_0G18876	inside	IPR001929	GO:0030145
scaffold_2527_ref0045156_59754	GF	Lp_chr7_114793749	114793749	Lp_chr7_0.1	0	V3.Lp_chr7_0.1G4276	inside	IPR019137	GO:0005789
scaffold_11797_ref0034544_35519	GF	Lp_chr4_356479714	356479714	Lp_chr4_0	NA	NA	no	NA	NA
scaffold_9185_ref0045083_21108	GF	Lp_chr3_98692614	98692614	Lp_chr3_0	0	V3.Lp_chr3_0G6540	inside	IPR023395	GO:0055085
scaffold_5241_ref0009758_3114	Both	Lp_chr1_196941287	196941287	Lp_chr1_0	511	V3.Lp_chr1_0G14052	close	IPR002453	GO:0005200
scaffold_11260_ref0012450_30171	GF	Lp_chr3_322034016	322034016	Lp_chr3_0	263	V3.Lp_chr3_0G21374	close	IPR015300	GO:0003677
scaffold_10984_ref0010697_22226	GF	Lp_chr7_27836505	27836505	Lp_chr7_0.1	0	V3.Lp_chr7_0.1G1038	inside	IPR027417	GO:0009507
scaffold_6353_ref0041251_4740	GF	Lp_chr1_193752541	193752541	Lp_chr1_0	0	V3.Lp_chr1_0G13782	inside	IPR008974	GO:0005515
scaffold_3041_ref0007386_62229	GF	Lp_chr1_213792210	213792210	Lp_chr1_0	0	V3.Lp_chr1_0G15456	inside	IPR012438	NA
scaffold_3160_ref0009847_45503	GF	NA_NA	NA	NA	NA	NA	no	NA	NA
scaffold_155_ref0007457_108892	GF	Lp_chr3_341925757	341925757	Lp_chr3_0	0	V3.Lp_chr3_0G22932	inside	IPR011598	GO:0046983
scaffold_2511_ref0039702_75751	GF	Lp_chr7_37417032	37417032	Lp_chr7_0.1	NA	NA	no	NA	NA
scaffold_5311_ref0017451_59009	GF	Lp_chr5_243172837	243172837	Lp_chr5_0	NA	NA	no	NA	NA
scaffold_604_ref0039884_103762	Both	Lp_chr3_232451910	232451910	Lp_chr3_0	442	V3.Lp_chr3_0G14752	close	IPR016135	NA
scaffold_1101_ref0016979_9830	GF	Lp_chr3_260473040	260473040	Lp_chr3_0	0	V3.Lp_chr3_0G16754	inside	IPR042099	GO:0005634
scaffold_1604_ref0016425_111301	GF	Lp_chr5_244500466	244500466	Lp_chr5_0	0	V3.Lp_chr5_0G17566	inside	IPR029045	GO:0006508
scaffold_1893_ref0018809_12042	GF	Lp_chr4_46985850	46985850	Lp_chr4_0	0	V3.Lp_chr4_0G4232	inside	IPR035463	GO:0005778
scaffold_4025_ref0011509_32664	GF	Lp_chr4_46210992	46210992	Lp_chr4_0	0	V3.Lp_chr4_0G4166	inside	IPR000477	GO:0006397
scaffold_5146_ref0026628_52567	Both	Lp_chr7_355571955	355571955	Lp_chr7_0.1	0	V3.Lp_chr7_0.1G12504	inside	IPR000261	GO:0005515
scaffold_4284_ref0003744_50904	GF	Lp_chr5_175522720	175522720	Lp_chr5_0	0	V3.Lp_chr5_0G12492	inside	IPR013154	GO:0047681
scaffold_12700_ref0026832_11172	GF	Lp_chr4_348936871	348936871	Lp_chr4_0	0	V3.Lp_chr4_0G24942	inside	IPR003754	GO:0005777
scaffold_5435_ref0015632_17274	Both	Lp_chr7_355648275	355648275	Lp_chr7_0.1	0	V3.Lp_chr7_0.1G12508	inside	IPR003440	GO:0009860
scaffold_790_ref0008799_24955	GF	Lp_chr4_30081856	30081856	Lp_chr4_0	381	V3.Lp_chr4_0G2736	close	NA	NA
scaffold_6324_ref0048354_11787	Both	Lp_chr7_247173425	247173425	Lp_chr7_0.1	NA	NA	no	NA	NA
scaffold_3307_ref0020201_6097	GF	Lp_chr5_246990533	246990533	Lp_chr5_0	0	V3.Lp_chr5_0G17822	inside	IPR002885	GO:0005515
scaffold_4200_ref0005461_11047	GF	Lp_chr4_366696712	366696712	Lp_chr4_0	0	V3.Lp_chr4_0G26376	inside	IPR011009	GO:0004672
scaffold_4806_ref0036492_10160	GF	Lp_chr7_240946786	240946786	Lp_chr7_0.1	-301	V3.Lp_chr7_0.1G8292	close	IPR035669	GO:0016788
scaffold_4033_ref0029455_13960	GF	NA_NA	NA	NA	NA	NA	no	NA	NA
scaffold_349_ref0045817_183300	GF	Lp_chr2_29768797	29768797	Lp_chr2_0	0	V3.Lp_chr2_0G2492	inside	IPR036047	GO:0005515
scaffold_9454_ref0029475_37321	Both	Lp_chr3_248228965	248228965	Lp_chr3_0	0	V3.Lp_chr3_0G15900	inside	IPR026960	GO:0000325
scaffold_7492_ref0015655_31294	GF	Lp_chr6_255226637	255226637	Lp_chr6_0	NA	NA	no	NA	NA
scaffold_1499_ref0026660_65146	GF	Lp_chr2_824728	824728	Lp_chr2_0	0	V3.Lp_chr2_0G54	inside	IPR027443	NA
scaffold_1088_ref0000350_23827	GF	Lp_chr2_41863532	41863532	Lp_chr2_0	0	V3.Lp_chr2_0G3380	inside	IPR026057	NA
scaffold_4369_ref0002961_8542	GF	Lp_chr7_8111161	8111161	Lp_chr7_0.1	0	V3.Lp_chr7_0.1G180	inside	IPR000620	GO:0016020
scaffold_4406_ref0040744_26423	GF	Lp_chr3_258474770	258474770	Lp_chr3_0	0	V3.Lp_chr3_0G16578	inside	NA	NA
scaffold_13199_ref0041101_16810	GF	Lp_chr5_189599778	189599778	Lp_chr5_0	-137	V3.Lp_chr5_0G13502	close	NA	NA
scaffold_6809_ref0021443_25447	GF	Lp_chr3_300594639	300594639	Lp_chr3_0	NA	NA	no	NA	NA
scaffold_5155_ref0044424_60718	Both	Lp_chr2_255961824	255961824	Lp_chr2_0	0	V3.Lp_chr2_0G17842	inside	NA	NA
scaffold_4957_ref0006567_14830	GF	NA_NA	NA	NA	NA	NA	no	NA	NA
scaffold_1997_ref0021195_9265	Both	Lp_chr4_259173262	259173262	Lp_chr4_0	-707	V3.Lp_chr4_0G18754	close	IPR001005	NA
scaffold_1412_ref0024095_118284	Both	Lp_chr6_263634228	263634228	Lp_chr6_0	0	V3.Lp_chr6_0G19798	inside	NA	NA
scaffold_7706_ref0028215_38821	GF	NA_NA	NA	NA	NA	NA	no	NA	NA
scaffold_1171_ref0022503_104611	GF	Lp_chr7_21977055	21977055	Lp_chr7_0.1	0	V3.Lp_chr7_0.1G770	inside	IPR011009	GO:0004672
scaffold_5224_ref0045648_35992	GF	Lp_chr6_26682506	26682506	Lp_chr6_0	0	V3.Lp_chr6_0G2278	inside	NA	NA
scaffold_467_ref0008783_162959	GF	Lp_scaf_470442	470442	Lp_scaffold_604	0	V3.Lp_scaffold_604G60	inside	IPR037176	NA
scaffold_3908_ref0030129_28503	GF	Lp_chr4_369854693	369854693	Lp_chr4_0	NA	NA	no	NA	NA
scaffold_4886_ref0034747_72988	Both	Lp_chr1_11115760	11115760	Lp_chr1_0	NA	NA	no	NA	NA
scaffold_16110_ref0013635_2319	GF	Lp_chr2_260644926	260644926	Lp_chr2_0	0	V3.Lp_chr2_0G18118	inside	IPR045035	GO:0035673
scaffold_6012_ref0017204_3744	GF	Lp_chr2_38906540	38906540	Lp_chr2_0	0	V3.Lp_chr2_0G3138	inside	IPR044759	GO:0005737
scaffold_356_ref0027905_67668	GF	Lp_chr1_245924933	245924933	Lp_chr1_0	0	V3.Lp_chr1_0G17936	inside	IPR027417	GO:0009506
scaffold_3522_ref0037467_66668	GF	Lp_chr5_151167531	151167531	Lp_chr5_0	0	V3.Lp_chr5_0G10670	inside	IPR039175	GO:0005747
scaffold_24375_ref0036934_3009	GF	Lp_chr1_262739170	262739170	Lp_chr1_0	0	V3.Lp_chr1_0G19316	inside	NA	NA
scaffold_4025_ref0011509_32574	GF	Lp_chr4_46210902	46210902	Lp_chr4_0	0	V3.Lp_chr4_0G4166	inside	IPR000477	GO:0006397
scaffold_5216_ref0041855_18562	GF	Lp_chr3_260875978	260875978	Lp_chr3_0	71	V3.Lp_chr3_0G16802	close	IPR005512	GO:0005085
scaffold_305_ref0020767_44881	Both	Lp_chr7_91445844	91445844	Lp_chr7_0.1	0	V3.Lp_chr7_0.1G3488	inside	IPR011990	GO:0005515
scaffold_30439_ref0043934_1308	GF	Lp_chr2_39775660	39775660	Lp_chr2_0	NA	NA	no	NA	NA
scaffold_2021_ref0025719_83874	GF	Lp_chr2_54710135	54710135	Lp_chr2_0	0	V3.Lp_chr2_0G4466	inside	IPR036869	GO:0009507
scaffold_4197_ref0041312_22975	Both	Lp_chr3_321969668	321969668	Lp_chr3_0	0	V3.Lp_chr3_0G21364	inside	IPR032816	GO:0009507
scaffold_19988_ref0042388_302	GF	Lp_chr3_57679564	57679564	Lp_chr3_0	NA	NA	no	NA	NA
scaffold_8908_ref0035635_39045	GF	NA_NA	NA	NA	NA	NA	no	NA	NA
scaffold_2495_ref0040379_62803	GF	Lp_chr2_27713052	27713052	Lp_chr2_0	0	V3.Lp_chr2_0G2376	inside	IPR033895	GO:0003975
scaffold_661_ref0002226_64701	GF	Lp_chr2_395470	395470	Lp_chr2_0	NA	NA	no	NA	NA
scaffold_2748_ref0002745_103705	Both	Lp_chr5_98683443	98683443	Lp_chr5_0	0	V3.Lp_chr5_0G6882	inside	IPR025313	GO:0009790
scaffold_5685_ref0018056_18234	Both	Lp_chr4_371912861	371912861	Lp_chr4_0	0	V3.Lp_chr4_0G26738	inside	IPR036961	GO:0005524
scaffold_4871_ref0016800_2352	GF	Lp_chr7_78190379	78190379	Lp_chr7_0.1	-199	V3.Lp_chr7_0.1G3000	close	IPR026961	NA
scaffold_6331_ref0030462_30375	GF	Lp_chr7_338890788	338890788	Lp_chr7_0.1	0	V3.Lp_chr7_0.1G11856	inside	IPR029262	GO:0003899
scaffold_6784_ref0026550_5102	GF	Lp_chr3_44954506	44954506	Lp_chr3_0	NA	NA	no	NA	NA
scaffold_1364_ref0046526_44278	GF	Lp_chr3_54573043	54573043	Lp_chr3_0	NA	NA	no	NA	NA
scaffold_11260_ref0012450_30059	GF	Lp_chr3_322033904	322033904	Lp_chr3_0	151	V3.Lp_chr3_0G21374	close	IPR015300	GO:0003677
scaffold_4968_ref0009058_35588	GF	Lp_chr2_235043708	235043708	Lp_chr2_0	0	V3.Lp_chr2_0G16364	inside	NA	NA
scaffold_8888_ref0022265_35623	Both	Lp_chr4_349750629	349750629	Lp_chr4_0	0	V3.Lp_chr4_0G25014	inside	IPR044678	GO:0009409
scaffold_3279_ref0005070_2071	GF	Lp_chr6_245638819	245638819	Lp_chr6_0	NA	NA	no	NA	NA
scaffold_1755_ref0026067_8304	Both	Lp_chr4_385526790	385526790	Lp_chr4_0	0	V3.Lp_chr4_0G27758	inside	IPR023175	GO:0000148
scaffold_14746_ref0006439_12062	GF	Lp_chr3_127512991	127512991	Lp_chr3_0	0	V3.Lp_chr3_0G8254	inside	NA	NA
scaffold_70_ref0040695_112019	Both	Lp_chr4_5885347	5885347	Lp_chr4_0	0	V3.Lp_chr4_0G442	inside	IPR022059	NA
scaffold_679_ref0020295_33961	GF	Lp_chr1_218750829	218750829	Lp_chr1_0	0	V3.Lp_chr1_0G15858	inside	IPR015943	GO:0005634
scaffold_2291_ref0006181_78013	GF	Lp_chr1_226005645	226005645	Lp_chr1_0	NA	NA	no	NA	NA
scaffold_632_ref0045340_120519	GF	Lp_chr4_262959574	262959574	Lp_chr4_0	0	V3.Lp_chr4_0G18934	inside	IPR002347	GO:0016491
scaffold_17698_ref0012542_1791	Both	Lp_chr5_227811360	227811360	Lp_chr5_0	0	V3.Lp_chr5_0G16300	inside	IPR032675	GO:0005515
scaffold_2503_ref0009236_49913	GF	Lp_chr4_348274445	348274445	Lp_chr4_0	0	V3.Lp_chr4_0G24898	inside	NA	NA
scaffold_679_ref0020295_34076	GF	Lp_chr1_218750714	218750714	Lp_chr1_0	0	V3.Lp_chr1_0G15858	inside	IPR015943	GO:0005634
scaffold_706_ref0025158_95275	Both	Lp_chr4_57005596	57005596	Lp_chr4_0	0	V3.Lp_chr4_0G5096	inside	IPR015943	GO:0005515
scaffold_504_ref0006340_97192	GF	Lp_chr1_269226786	269226786	Lp_chr1_0	0	V3.Lp_chr1_0G19874	inside	NA	NA
scaffold_14936_ref0030510_10658	GF	Lp_chr4_364549505	364549505	Lp_chr4_0	0	V3.Lp_chr4_0G26172	inside	IPR036188	GO:0071949
scaffold_90_ref0040972_95930	GF	Lp_chr3_301660131	301660131	Lp_chr3_0	0	V3.Lp_chr3_0G19972	inside	IPR005202	NA
scaffold_4489_ref0039075_34271	Both	Lp_chr4_224393961	224393961	Lp_chr4_0	0	V3.Lp_chr4_0G16488	inside	IPR002885	GO:0005515
scaffold_12453_ref0037581_22804	GF	Lp_chr4_65796914	65796914	Lp_chr4_0	0	V3.Lp_chr4_0G5732	inside	IPR013083	GO:0004842
scaffold_2623_ref0030254_62907	GF	Lp_chr3_198336658	198336658	Lp_chr3_0	NA	NA	no	NA	NA
scaffold_5213_ref0015097_44817	GF	Lp_chr4_30644556	30644556	Lp_chr4_0	NA	NA	no	NA	NA
scaffold_1643_ref0041455_48635	GF	Lp_chr4_371652260	371652260	Lp_chr4_0	0	V3.Lp_chr4_0G26714	inside	IPR001841	NA
scaffold_1104_ref0016982_30723	GF	Lp_chr6_257707430	257707430	Lp_chr6_0	994	V3.Lp_chr6_0G19240	close	IPR004155	GO:0009507
scaffold_28142_ref0006468_593	GF	NA_NA	NA	NA	NA	NA	no	NA	NA
scaffold_90_ref0040972_154775	GF	Lp_chr3_301768775	301768775	Lp_chr3_0	0	V3.Lp_chr3_0G19980	inside	IPR008972	GO:0080022
scaffold_2715_ref0010043_26128	GF	Lp_chr5_228326786	228326786	Lp_chr5_0	0	V3.Lp_chr5_0G16328	inside	IPR011598	GO:0046983
scaffold_2906_ref0037922_45902	GF	Lp_chr5_144190747	144190747	Lp_chr5_0	-102	V3.Lp_chr5_0G10078	close	NA	NA
scaffold_14681_ref0013192_16784	GF	Lp_chr5_107431792	107431792	Lp_chr5_0	0	V3.Lp_chr5_0G7464	inside	IPR036390	GO:0046983
scaffold_6148_ref0035524_19178	GF	Lp_chr6_130806760	130806760	Lp_chr6_0	0	V3.Lp_chr6_0G9628	inside	IPR038765	GO:0005634
scaffold_5385_ref0005808_32190	Both	Lp_chr2_7474790	7474790	Lp_chr2_0	0	V3.Lp_chr2_0G610	inside	IPR001680	GO:0005515
scaffold_8711_ref0018891_16526	Both	Lp_chr4_349818374	349818374	Lp_chr4_0	0	V3.Lp_chr4_0G25018	inside	IPR002937	GO:0009507
scaffold_88_ref0023179_62838	GF	Lp_chr2_14954020	14954020	Lp_chr2_0	0	V3.Lp_chr2_0G1300	inside	IPR036640	GO:0005524
scaffold_4530_ref0020502_52494	GF	Lp_chr2_334764225	334764225	Lp_chr2_0	0	V3.Lp_chr2_0G23974	inside	IPR029058	GO:0016787
scaffold_3001_ref0030808_14698	Both	Lp_chr4_409045558	409045558	Lp_chr4_0	0	V3.Lp_chr4_0G29572	inside	IPR004870	GO:0005643
scaffold_13387_ref0032661_5035	Both	NA_NA	NA	NA	NA	NA	no	NA	NA
scaffold_498_ref0037562_115752	GF	Lp_chr7_11098794	11098794	Lp_chr7_0.1	NA	NA	no	NA	NA
scaffold_3764_ref0018791_41927	GF	Lp_chr4_390532010	390532010	Lp_chr4_0	0	V3.Lp_chr4_0G28182	inside	IPR001810	GO:0005515
scaffold_12503_ref0045353_21534	GF	Lp_chr5_74163054	74163054	Lp_chr5_0	NA	NA	no	NA	NA
scaffold_1485_ref0044472_59487	Both	Lp_chr4_370635349	370635349	Lp_chr4_0	NA	NA	no	NA	NA
scaffold_1085_ref0000357_100437	GF	NA_NA	NA	NA	NA	NA	no	NA	NA
scaffold_2908_ref0037920_66865	Both	Lp_chr3_355064521	355064521	Lp_chr3_0	NA	NA	no	NA	NA
scaffold_11797_ref0034544_35515	GF	Lp_chr4_356479710	356479710	Lp_chr4_0	NA	NA	no	NA	NA
scaffold_676_ref0020300_33853	GF	Lp_chr7_328871306	328871306	Lp_chr7_0.1	0	V3.Lp_chr7_0.1G11452	inside	IPR036163	GO:0046872
scaffold_3923_ref0017596_7206	GF	Lp_chr3_331076431	331076431	Lp_chr3_0	0	V3.Lp_chr3_0G22090	inside	IPR000225	GO:0005515
scaffold_1692_ref0045138_67695	Both	Lp_chr1_214511473	214511473	Lp_chr1_0	0	V3.Lp_chr1_0G15506	inside	IPR044502	GO:0009941
scaffold_18525_ref0006331_18848	GF	Lp_chr7_250875457	250875457	Lp_chr7_0.1	NA	NA	no	NA	NA
scaffold_10984_ref0010697_22969	GF	Lp_chr7_27837248	27837248	Lp_chr7_0.1	0	V3.Lp_chr7_0.1G1038	inside	IPR027417	GO:0009507
scaffold_5046_ref0037853_54143	Both	Lp_chr3_289473442	289473442	Lp_chr3_0	0	V3.Lp_chr3_0G18960	inside	IPR011990	GO:0005739
scaffold_1544_ref0030922_45056	GF	Lp_chr4_8523597	8523597	Lp_chr4_0	0	V3.Lp_chr4_0G710	inside	IPR002885	GO:0005515
scaffold_280_ref0013265_16324	GF	Lp_chr5_143654378	143654378	Lp_chr5_0	0	V3.Lp_chr5_0G10022	inside	IPR002125	GO:0003824
scaffold_1487_ref0044470_29427	GF	Lp_chr4_73617693	73617693	Lp_chr4_0	0	V3.Lp_chr4_0G6292	inside	IPR036638	GO:0046983
scaffold_6247_ref0025896_1566	GF	Lp_chr4_83960941	83960941	Lp_chr4_0	NA	NA	no	NA	NA
scaffold_12798_ref0042877_16039	GF	Lp_chr5_123257600	123257600	Lp_chr5_0	NA	NA	no	NA	NA
scaffold_2047_ref0038150_86113	GF	Lp_chr4_375392425	375392425	Lp_chr4_0	0	V3.Lp_chr4_0G27020	inside	IPR036638	GO:0046983
scaffold_1315_ref0005228_93912	GF	Lp_chr5_109785667	109785667	Lp_chr5_0	0	V3.Lp_chr5_0G7650	inside	NA	NA
scaffold_19605_ref0038286_5685	GF	NA_NA	NA	NA	NA	NA	no	NA	NA
scaffold_13359_ref0039800_21224	GF	NA_NA	NA	NA	NA	NA	no	NA	NA
scaffold_6448_ref0046061_47175	GF	Lp_chr1_177470461	177470461	Lp_chr1_0	0	V3.Lp_chr1_0G12618	inside	IPR036259	GO:0016020
scaffold_1796_ref0047415_16896	GF	Lp_chr2_269229317	269229317	Lp_chr2_0	0	V3.Lp_chr2_0G18740	inside	IPR003293	GO:0009611
scaffold_632_ref0045340_120520	GF	Lp_chr4_262959573	262959573	Lp_chr4_0	0	V3.Lp_chr4_0G18934	inside	IPR002347	GO:0016491
scaffold_1911_ref0019462_15177	GF	Lp_chr7_8895859	8895859	Lp_chr7_0.1	0	V3.Lp_chr7_0.1G208	inside	IPR003440	GO:0000148
scaffold_9185_ref0045083_21154	GF	Lp_chr3_98692568	98692568	Lp_chr3_0	0	V3.Lp_chr3_0G6540	inside	IPR023395	GO:0055085
scaffold_2071_ref0020178_36169	Both	Lp_chr3_162096889	162096889	Lp_chr3_0	0	V3.Lp_chr3_0G10364	inside	IPR030054	GO:0005634
scaffold_4957_ref0006567_64473	Both	Lp_chr1_197852238	197852238	Lp_chr1_0	0	V3.Lp_chr1_0G14100	inside	IPR007728	GO:0005634
scaffold_724_ref0037572_51779	GF	Lp_chr5_220564056	220564056	Lp_chr5_0	0	V3.Lp_chr5_0G15714	inside	IPR022059	NA
scaffold_6436_ref0002950_42626	GF	Lp_chr4_41481451	41481451	Lp_chr4_0	0	V3.Lp_chr4_0G3714	inside	IPR007736	GO:0009570
scaffold_8213_ref0010077_16621	GF	Lp_chr4_172992001	172992001	Lp_chr4_0	0	V3.Lp_chr4_0G13204	inside	IPR027417	GO:0005515
scaffold_5580_ref0010941_16385	GF	Lp_chr7_294720013	294720013	Lp_chr7_0.1	765	V3.Lp_chr7_0.1G10212	close	NA	GO:0009506
scaffold_3764_ref0018791_76009	Both	Lp_chr4_390554285	390554285	Lp_chr4_0	NA	NA	no	NA	NA
scaffold_1545_ref0030923_43538	GF	Lp_chr5_246539620	246539620	Lp_chr5_0	0	V3.Lp_chr5_0G17776	inside	IPR013586	GO:0000502
scaffold_1789_ref0029511_25904	GF	Lp_chr6_5224977	5224977	Lp_chr6_0	0	V3.Lp_chr6_0G376	inside	IPR032838	NA
scaffold_1911_ref0019462_15186	GF	Lp_chr7_8895868	8895868	Lp_chr7_0.1	0	V3.Lp_chr7_0.1G208	inside	IPR003440	GO:0000148
scaffold_3991_ref0001230_7917	Both	Lp_chr6_240562841	240562841	Lp_chr6_0	NA	NA	no	NA	NA
scaffold_15262_ref0023127_9264	GF	Lp_chr4_363487853	363487853	Lp_chr4_0	0	V3.Lp_chr4_0G26084	inside	IPR036908	GO:0009664
scaffold_14476_ref0031662_1255	GF	Lp_chr7_206115418	206115418	Lp_chr7_0.1	NA	NA	no	NA	NA
scaffold_2135_ref0022999_75058	GF	Lp_chr7_110843675	110843675	Lp_chr7_0.1	NA	NA	no	NA	NA
scaffold_314_ref0002702_37251	GF	Lp_chr2_171490678	171490678	Lp_chr2_0	0	V3.Lp_chr2_0G11886	inside	IPR042296	GO:0006400
scaffold_529_ref0042161_147260	GF	Lp_chr7_262863244	262863244	Lp_chr7_0.1	NA	NA	no	NA	NA
scaffold_973_ref0000437_21060	GF	Lp_chr6_108271408	108271408	Lp_chr6_0	-791	V3.Lp_chr6_0G8002	close	NA	NA
scaffold_3250_ref0017509_8419	GF	Lp_chr4_379600120	379600120	Lp_chr4_0	NA	NA	no	NA	NA
scaffold_9641_ref0019434_28165	GF	NA_NA	NA	NA	NA	NA	no	NA	NA
scaffold_7062_ref0030533_41996	GF	Lp_chr4_3803669	3803669	Lp_chr4_0	NA	NA	no	NA	NA
scaffold_22415_ref0024510_1837	GF	NA_NA	NA	NA	NA	NA	no	NA	NA
scaffold_11425_ref0026893_24668	Both	Lp_chr4_14255650	14255650	Lp_chr4_0	0	V3.Lp_chr4_0G1274	inside	IPR036047	GO:0005515
scaffold_306_ref0020768_189498	GF	Lp_chr1_217192374	217192374	Lp_chr1_0	NA	NA	no	NA	NA
scaffold_16608_ref0014930_6878	Both	Lp_chr4_376949900	376949900	Lp_chr4_0	0	V3.Lp_chr4_0G27156	inside	IPR036093	GO:0005634
scaffold_1309_ref0035684_64271	GF	Lp_chr2_68085671	68085671	Lp_chr2_0	NA	NA	no	NA	NA
scaffold_7871_ref0000159_3841	Both	Lp_chr2_331357559	331357559	Lp_chr2_0	0	V3.Lp_chr2_0G23704	inside	IPR044861	NA
scaffold_7351_ref0025613_4255	GF	NA_NA	NA	NA	NA	NA	no	NA	NA
scaffold_10984_ref0010697_22256	Both	Lp_chr7_27836535	27836535	Lp_chr7_0.1	0	V3.Lp_chr7_0.1G1038	inside	IPR027417	GO:0009507
scaffold_5978_ref0020966_12611	GF	Lp_chr4_377035594	377035594	Lp_chr4_0	0	V3.Lp_chr4_0G27166	inside	IPR025486	NA
scaffold_858_ref0017047_60377	GF	Lp_chr4_43861216	43861216	Lp_chr4_0	0	V3.Lp_chr4_0G3938	inside	NA	NA
scaffold_35_ref0030223_192104	GF	Lp_chr7_12912073	12912073	Lp_chr7_0.1	0	V3.Lp_chr7_0.1G342	inside	IPR011009	GO:0004672
scaffold_5019_ref0044913_42368	GF	Lp_chr4_371036133	371036133	Lp_chr4_0	0	V3.Lp_chr4_0G26662	inside	IPR004263	GO:0016020
scaffold_1135_ref0047378_30360	GF	Lp_chr3_169244204	169244204	Lp_chr3_0	0	V3.Lp_chr3_0G10902	inside	IPR004367	NA
scaffold_20633_ref0003903_5464	GF	Lp_chr6_254963375	254963375	Lp_chr6_0	NA	NA	no	NA	NA
scaffold_1093_ref0030913_77974	GF	Lp_chr6_34182411	34182411	Lp_chr6_0	0	V3.Lp_chr6_0G2910	inside	IPR030184	GO:0016021
scaffold_8446_ref0045228_11859	GF	Lp_chr3_351396492	351396492	Lp_chr3_0	0	V3.Lp_chr3_0G23828	inside	IPR011128	GO:0016616
scaffold_36113_ref0037424_839	GF	NA_NA	NA	NA	NA	NA	no	NA	NA
scaffold_4927_ref0034050_19313	GF	Lp_chr5_106854239	106854239	Lp_chr5_0	0	V3.Lp_chr5_0G7452	inside	NA	NA
scaffold_14346_ref0009102_13667	GF	Lp_chr7_224458766	224458766	Lp_chr7_0.1	0	V3.Lp_chr7_0.1G7680	inside	IPR027417	GO:0003677
scaffold_138_ref0020070_144665	GF	Lp_chr7_28623894	28623894	Lp_chr7_0.1	0	V3.Lp_chr7_0.1G1080	inside	IPR036640	GO:0005829
scaffold_1499_ref0026660_65130	GF	Lp_chr2_824712	824712	Lp_chr2_0	0	V3.Lp_chr2_0G54	inside	IPR027443	NA
scaffold_4502_ref0026072_54131	GF	Lp_chr6_205170128	205170128	Lp_chr6_0	0	V3.Lp_chr6_0G14916	inside	NA	NA
scaffold_1700_ref0031287_71207	GF	Lp_chr4_399722893	399722893	Lp_chr4_0	NA	NA	no	NA	NA
scaffold_20633_ref0003903_5475	GF	Lp_chr6_254963386	254963386	Lp_chr6_0	NA	NA	no	NA	NA
scaffold_1423_ref0033619_83136	GF	Lp_chr2_257900284	257900284	Lp_chr2_0	0	V3.Lp_chr2_0G17976	inside	IPR024083	GO:0009611
scaffold_16090_ref0009666_19252	GF	Lp_chr3_140259304	140259304	Lp_chr3_0	0	V3.Lp_chr3_0G9114	inside	NA	NA
scaffold_22702_ref0010146_3243	Both	Lp_chr7_69127332	69127332	Lp_chr7_0.1	NA	NA	no	NA	NA
scaffold_7734_ref0010287_4319	GF	Lp_chr3_160791536	160791536	Lp_chr3_0	NA	NA	no	NA	NA
scaffold_1755_ref0026067_8318	Both	Lp_chr4_385526776	385526776	Lp_chr4_0	0	V3.Lp_chr4_0G27758	inside	IPR023175	GO:0000148
scaffold_679_ref0020295_34017	GF	Lp_chr1_218750773	218750773	Lp_chr1_0	0	V3.Lp_chr1_0G15858	inside	IPR015943	GO:0005634
scaffold_268_ref0048051_147115	GF	Lp_chr3_316565371	316565371	Lp_chr3_0	NA	NA	no	NA	NA
scaffold_1423_ref0033619_83156	Both	Lp_chr2_257900264	257900264	Lp_chr2_0	0	V3.Lp_chr2_0G17976	inside	IPR024083	GO:0009611
scaffold_21126_ref0011697_8594	GF	Lp_chr4_270445116	270445116	Lp_chr4_0	NA	NA	no	NA	NA
scaffold_6442_ref0046064_40693	GF	Lp_chr4_372704764	372704764	Lp_chr4_0	0	V3.Lp_chr4_0G26786	inside	NA	NA
scaffold_788_ref0026868_124234	GF	Lp_chr6_189550006	189550006	Lp_chr6_0	0	V3.Lp_chr6_0G13702	inside	IPR000408	GO:0005773
scaffold_96_ref0040970_242550	GF	Lp_chr5_188018183	188018183	Lp_chr5_0	0	V3.Lp_chr5_0G13380	inside	IPR045088	GO:0008483
scaffold_9319_ref0038358_9591	GF	Lp_chr6_205265759	205265759	Lp_chr6_0	0	V3.Lp_chr6_0G14932	inside	IPR013865	NA
scaffold_3316_ref0038182_45741	GF	Lp_chr3_322233873	322233873	Lp_chr3_0	0	V3.Lp_chr3_0G21392	inside	IPR003774	GO:0009507
scaffold_2518_ref0039695_83955	GF	Lp_chr6_129926319	129926319	Lp_chr6_0	0	V3.Lp_chr6_0G9576	inside	IPR003165	GO:0003676
scaffold_2442_ref0047432_76675	GF	Lp_chr3_288498802	288498802	Lp_chr3_0	0	V3.Lp_chr3_0G18892	inside	IPR036638	GO:0005634
scaffold_22778_ref0028064_3160	Both	Lp_chr3_160089168	160089168	Lp_chr3_0	0	V3.Lp_chr3_0G10252	inside	IPR032795	NA
scaffold_1250_ref0026326_126993	GF	Lp_chr1_181766230	181766230	Lp_chr1_0	0	V3.Lp_chr1_0G12922	inside	IPR008390	NA
scaffold_159_ref0007455_107254	GF	Lp_chr2_50876568	50876568	Lp_chr2_0	0	V3.Lp_chr2_0G4128	inside	IPR002885	GO:0005515
scaffold_159_ref0007455_107209	GF	Lp_chr2_50876523	50876523	Lp_chr2_0	0	V3.Lp_chr2_0G4128	inside	IPR002885	GO:0005515
scaffold_1132_ref0047381_103097	Both	Lp_chr7_99028087	99028087	Lp_chr7_0.1	NA	NA	no	NA	NA
scaffold_4200_ref0005461_11000	GF	Lp_chr4_366696759	366696759	Lp_chr4_0	0	V3.Lp_chr4_0G26376	inside	IPR011009	GO:0004672
scaffold_2526_ref0045157_52351	GF	Lp_chr5_243644284	243644284	Lp_chr5_0	0	V3.Lp_chr5_0G17510	inside	IPR011990	GO:0051321
scaffold_20119_ref0003243_2040	GF	Lp_chr3_31201104	31201104	Lp_chr3_0	0	V3.Lp_chr3_0G1662	inside	NA	GO:0008194
scaffold_848_ref0047484_5164	Both	Lp_chr7_128963233	128963233	Lp_chr7_0.1	352	V3.Lp_chr7_0.1G4782	close	IPR032675	GO:0005524
scaffold_78_ref0006767_211835	GF	Lp_chr4_348720821	348720821	Lp_chr4_0	0	V3.Lp_chr4_0G24928	inside	IPR002100	GO:0003677
scaffold_5019_ref0044913_27956	Both	Lp_chr4_371050546	371050546	Lp_chr4_0	0	V3.Lp_chr4_0G26664	inside	IPR027902	GO:0005515
scaffold_697_ref0011191_46696	GF	Lp_chr1_178712740	178712740	Lp_chr1_0	0	V3.Lp_chr1_0G12706	inside	IPR005477	GO:0015995
scaffold_528_ref0042160_11499	Both	Lp_chr6_256071486	256071486	Lp_chr6_0	0	V3.Lp_chr6_0G19058	inside	IPR001245	GO:0006468
scaffold_12700_ref0026832_15602	GF	NA_NA	NA	NA	NA	NA	no	NA	NA
scaffold_2413_ref0041988_66625	GF	Lp_chr3_47460954	47460954	Lp_chr3_0	0	V3.Lp_chr3_0G2962	inside	NA	NA
scaffold_356_ref0027905_67411	GF	Lp_chr1_245925190	245925190	Lp_chr1_0	0	V3.Lp_chr1_0G17936	inside	IPR027417	GO:0009506
scaffold_5639_ref0010971_49943	GF	Lp_chr5_257180627	257180627	Lp_chr5_0	0	V3.Lp_chr5_0G18754	inside	IPR011009	GO:0004672
scaffold_127_ref0038027_38495	Both	Lp_chr1_250172268	250172268	Lp_chr1_0	0	V3.Lp_chr1_0G18352	inside	IPR038291	GO:0005515
scaffold_3076_ref0001867_96753	GF	Lp_chr4_357473781	357473781	Lp_chr4_0	0	V3.Lp_chr4_0G25600	inside	IPR036047	GO:0005515
scaffold_1751_ref0026071_51346	GF	Lp_chr5_177502232	177502232	Lp_chr5_0	0	V3.Lp_chr5_0G12604	inside	IPR006640	GO:0003697
scaffold_2767_ref0015320_32728	GF	Lp_chr4_28673195	28673195	Lp_chr4_0	0	V3.Lp_chr4_0G2610	inside	IPR032675	GO:0005515
scaffold_10114_ref0038947_10474	Both	Lp_chr5_232141793	232141793	Lp_chr5_0	0	V3.Lp_chr5_0G16696	inside	IPR015425	GO:0051015
scaffold_7801_ref0030676_3831	Both	Lp_chr5_246826335	246826335	Lp_chr5_0	NA	NA	no	NA	NA
scaffold_11217_ref0042943_14523	Both	Lp_chr7_28037536	28037536	Lp_chr7_0.1	-575	V3.Lp_chr7_0.1G1044	close	IPR036514	NA
scaffold_25364_ref0042638_1328	GF	NA_NA	NA	NA	NA	NA	no	NA	NA
scaffold_1488_ref0044469_99283	GF	Lp_chr6_180414925	180414925	Lp_chr6_0	0	V3.Lp_chr6_0G13088	inside	IPR015500	GO:0005773
scaffold_2111_ref0018533_16451	GF	Lp_chr7_25271935	25271935	Lp_chr7_0.1	0	V3.Lp_chr7_0.1G886	inside	IPR005174	GO:0005515
scaffold_5161_ref0039043_44095	GF	Lp_chr7_351921731	351921731	Lp_chr7_0.1	NA	NA	no	NA	NA
scaffold_6452_ref0015545_3066	GF	Lp_chr1_247315797	247315797	Lp_chr1_0	0	V3.Lp_chr1_0G18056	inside	IPR026992	NA
scaffold_6436_ref0002950_47724	GF	Lp_chr4_41476359	41476359	Lp_chr4_0	0	V3.Lp_chr4_0G3712	inside	IPR029063	NA
scaffold_5311_ref0017451_59046	GF	Lp_chr5_243172874	243172874	Lp_chr5_0	NA	NA	no	NA	NA
scaffold_8711_ref0018891_11332	Both	Lp_chr4_349823567	349823567	Lp_chr4_0	0	V3.Lp_chr4_0G25020	inside	IPR023214	GO:0007033
scaffold_2518_ref0039695_84429	GF	Lp_chr6_129925844	129925844	Lp_chr6_0	0	V3.Lp_chr6_0G9576	inside	IPR003165	GO:0003676
scaffold_8609_ref0003202_30769	GF	Lp_chr3_154722928	154722928	Lp_chr3_0	0	V3.Lp_chr3_0G9848	inside	IPR007700	GO:0045927
scaffold_214_ref0005187_11854	GF	Lp_chr3_166172617	166172617	Lp_chr3_0	0	V3.Lp_chr3_0G10664	inside	NA	NA
scaffold_6674_ref0021690_7054	GF	Lp_chr4_385619930	385619930	Lp_chr4_0	0	V3.Lp_chr4_0G27776	inside	NA	NA
scaffold_2795_ref0011585_19223	GF	Lp_chr3_261036380	261036380	Lp_chr3_0	0	V3.Lp_chr3_0G16808	inside	IPR006043	GO:0016020
scaffold_6668_ref0003700_22685	GF	Lp_chr6_206642758	206642758	Lp_chr6_0	0	V3.Lp_chr6_0G15092	inside	IPR026960	GO:0005515
scaffold_4574_ref0045554_8930	GF	Lp_chr4_50361180	50361180	Lp_chr4_0	0	V3.Lp_chr4_0G4486	inside	IPR031052	GO:0006355
scaffold_1088_ref0000350_23867	GF	Lp_chr2_41863572	41863572	Lp_chr2_0	0	V3.Lp_chr2_0G3380	inside	IPR026057	NA
scaffold_11687_ref0015552_4839	GF	Lp_chr1_192102798	192102798	Lp_chr1_0	672	V3.Lp_chr1_0G13666	close	IPR032867	GO:0008270
scaffold_3456_ref0040427_37858	GF	Lp_chr2_288575766	288575766	Lp_chr2_0	666	V3.Lp_chr2_0G20192	close	NA	NA
scaffold_9469_ref0034926_26967	GF	Lp_chr7_14141499	14141499	Lp_chr7_0.1	0	V3.Lp_chr7_0.1G404	inside	IPR001360	GO:0004553
scaffold_427_ref0033817_110907	GF	Lp_chr5_28249637	28249637	Lp_chr5_0	0	V3.Lp_chr5_0G2324	inside	NA	GO:0048364
scaffold_6521_ref0041888_15771	GF	Lp_chr2_162876306	162876306	Lp_chr2_0	0	V3.Lp_chr2_0G11180	inside	NA	NA
scaffold_7759_ref0022828_36063	GF	Lp_chr4_345386342	345386342	Lp_chr4_0	0	V3.Lp_chr4_0G24676	inside	IPR012474	NA
scaffold_6584_ref0007817_5819	GF	Lp_chr7_330291991	330291991	Lp_chr7_0.1	0	V3.Lp_chr7_0.1G11534	inside	IPR012334	GO:0000325
scaffold_377_ref0040307_34458	GF	Lp_chr5_230580235	230580235	Lp_chr5_0	239	V3.Lp_chr5_0G16538	close	IPR005215	GO:0015031
scaffold_7215_ref0048022_8376	GF	NA_NA	NA	NA	NA	NA	no	NA	NA
scaffold_2447_ref0047429_89517	GF	Lp_chr5_18788850	18788850	Lp_chr5_0	NA	NA	no	NA	NA
scaffold_9641_ref0019434_28300	GF	NA_NA	NA	NA	NA	NA	no	NA	NA
scaffold_7550_ref0041373_34417	GF	Lp_chr5_148429056	148429056	Lp_chr5_0	0	V3.Lp_chr5_0G10436	inside	IPR036047	GO:0005515
scaffold_12724_ref0039224_12831	GF	Lp_chr3_128201058	128201058	Lp_chr3_0	-91	V3.Lp_chr3_0G8304	close	IPR000719	GO:0004672
scaffold_3596_ref0021218_21676	Both	Lp_chr5_221452150	221452150	Lp_chr5_0	0	V3.Lp_chr5_0G15792	inside	NA	NA
scaffold_22616_ref0042871_20594	GF	Lp_chr6_27623603	27623603	Lp_chr6_0	NA	NA	no	NA	NA
scaffold_1867_ref0047455_1844	GF	Lp_chr2_194185039	194185039	Lp_chr2_0	NA	NA	no	NA	NA
scaffold_3307_ref0020201_24064	GF	Lp_chr5_246958430	246958430	Lp_chr5_0	0	V3.Lp_chr5_0G17816	inside	NA	NA
scaffold_1106_ref0016980_103121	GF	Lp_chr3_124652362	124652362	Lp_chr3_0	0	V3.Lp_chr3_0G8102	inside	IPR000115	GO:0009570
scaffold_4692_ref0013844_27356	GF	Lp_chr1_246050646	246050646	Lp_chr1_0	0	V3.Lp_chr1_0G17952	inside	IPR032799	GO:0005975
scaffold_1935_ref0031966_21948	Both	Lp_chr3_122691332	122691332	Lp_chr3_0	55	V3.Lp_chr3_0G7928	close	IPR036879	GO:0003677
scaffold_13387_ref0032661_5009	Both	NA_NA	NA	NA	NA	NA	no	NA	NA
scaffold_294_ref0003376_32794	GF	Lp_chr6_213550115	213550115	Lp_chr6_0	0	V3.Lp_chr6_0G15642	inside	NA	NA
scaffold_24375_ref0036934_2946	GF	Lp_chr1_262739107	262739107	Lp_chr1_0	0	V3.Lp_chr1_0G19316	inside	NA	NA
scaffold_9977_ref0015873_12246	GF	Lp_chr7_339916837	339916837	Lp_chr7_0.1	0	V3.Lp_chr7_0.1G11888	inside	NA	NA
scaffold_7244_ref0042598_48572	GF	Lp_chr3_161027976	161027976	Lp_chr3_0	0	V3.Lp_chr3_0G10304	inside	IPR027417	GO:0140359
scaffold_10524_ref0020799_1849	GF	Lp_chr2_293819064	293819064	Lp_chr2_0	0	V3.Lp_chr2_0G20580	inside	IPR007269	GO:0005975
scaffold_1101_ref0016979_10982	GF	Lp_chr3_260471888	260471888	Lp_chr3_0	0	V3.Lp_chr3_0G16754	inside	IPR042099	GO:0005634
scaffold_2908_ref0037920_66858	Both	Lp_chr3_355064528	355064528	Lp_chr3_0	NA	NA	no	NA	NA
scaffold_87_ref0023176_190957	GF	Lp_chr1_166220058	166220058	Lp_chr1_0	0	V3.Lp_chr1_0G11810	inside	IPR036758	NA
scaffold_6668_ref0003700_22747	GF	Lp_chr6_206642820	206642820	Lp_chr6_0	0	V3.Lp_chr6_0G15092	inside	IPR026960	GO:0005515
scaffold_794_ref0008803_87716	GF	Lp_chr4_24860479	24860479	Lp_chr4_0	0	V3.Lp_chr4_0G2232	inside	IPR032446	NA
scaffold_9403_ref0024245_1450	GF	Lp_chr5_230029117	230029117	Lp_chr5_0	NA	NA	no	NA	NA
scaffold_13038_ref0005883_1894	GF	Lp_chr7_226511052	226511052	Lp_chr7_0.1	0	V3.Lp_chr7_0.1G7750	inside	IPR040217	GO:0009737
scaffold_3923_ref0017596_72530	GF	Lp_chr3_331123858	331123858	Lp_chr3_0	NA	NA	no	NA	NA
scaffold_9330_ref0025972_24784	GF	Lp_chr3_36825211	36825211	Lp_chr3_0	0	V3.Lp_chr3_0G2128	inside	IPR032675	GO:0006952
scaffold_3522_ref0037467_66669	GF	Lp_chr5_151167532	151167532	Lp_chr5_0	0	V3.Lp_chr5_0G10670	inside	IPR039175	GO:0005747
scaffold_8446_ref0045228_11599	GF	Lp_chr3_351396752	351396752	Lp_chr3_0	0	V3.Lp_chr3_0G23828	inside	IPR011128	GO:0016616
scaffold_4957_ref0006567_64610	Both	Lp_chr1_197852101	197852101	Lp_chr1_0	0	V3.Lp_chr1_0G14100	inside	IPR007728	GO:0005634
scaffold_11425_ref0026893_19130	Both	Lp_chr4_14250127	14250127	Lp_chr4_0	0	V3.Lp_chr4_0G1272	inside	IPR010420	GO:0006811
scaffold_18525_ref0006331_18916	GF	Lp_chr7_250875389	250875389	Lp_chr7_0.1	NA	NA	no	NA	NA
scaffold_3976_ref0012120_34569	GF	Lp_chr7_302858535	302858535	Lp_chr7_0.1	0	V3.Lp_chr7_0.1G10540	inside	IPR001810	GO:0016567
scaffold_70_ref0040695_111654	Both	Lp_chr4_5884982	5884982	Lp_chr4_0	0	V3.Lp_chr4_0G442	inside	IPR022059	NA
scaffold_5829_ref0034789_3740	GF	Lp_chr3_81756202	81756202	Lp_chr3_0	0	V3.Lp_chr3_0G5386	inside	IPR013083	GO:0005737
scaffold_162_ref0012852_178710	Both	Lp_chr2_680260	680260	Lp_chr2_0	0	V3.Lp_chr2_0G46	inside	IPR001810	GO:0005515
scaffold_17123_ref0039366_5859	GF	Lp_chr3_283429402	283429402	Lp_chr3_0	NA	NA	no	NA	NA
scaffold_349_ref0045817_183266	GF	Lp_chr2_29768831	29768831	Lp_chr2_0	0	V3.Lp_chr2_0G2492	inside	IPR036047	GO:0005515
scaffold_1628_ref0028956_37431	Both	Lp_chr5_257310579	257310579	Lp_chr5_0	0	V3.Lp_chr5_0G18772	inside	IPR008964	GO:0005635
scaffold_1679_ref0036123_29383	Both	Lp_chr4_383760109	383760109	Lp_chr4_0	0	V3.Lp_chr4_0G27656	inside	IPR038187	GO:0005634
scaffold_15369_ref0029809_20126	GF	Lp_chr2_6819774	6819774	Lp_chr2_0	0	V3.Lp_chr2_0G562	inside	IPR036291	GO:0010283
scaffold_6456_ref0015549_44508	GF	Lp_chr3_45053879	45053879	Lp_chr3_0	0	V3.Lp_chr3_0G2796	inside	IPR019313	GO:0003712
scaffold_195_ref0030885_173400	GF	Lp_chr6_26909504	26909504	Lp_chr6_0	0	V3.Lp_chr6_0G2288	inside	IPR033471	GO:0006351
scaffold_632_ref0045340_135569	GF	Lp_chr4_262944524	262944524	Lp_chr4_0	0	V3.Lp_chr4_0G18932	inside	IPR002347	GO:0016491
scaffold_7131_ref0014903_15909	GF	Lp_chr6_249943414	249943414	Lp_chr6_0	NA	NA	no	NA	NA
scaffold_1988_ref0003137_75410	GF	Lp_chr4_354945832	354945832	Lp_chr4_0	0	V3.Lp_chr4_0G25396	inside	IPR035979	GO:0003676
scaffold_7361_ref0020044_24503	Both	Lp_chr1_191138263	191138263	Lp_chr1_0	0	V3.Lp_chr1_0G13598	inside	IPR002320	GO:0004829
scaffold_17858_ref0018510_8487	GF	Lp_chr2_6903886	6903886	Lp_chr2_0	0	V3.Lp_chr2_0G564	inside	IPR002314	GO:0005829
scaffold_1835_ref0004527_71954	GF	Lp_chr6_257481275	257481275	Lp_chr6_0	0	V3.Lp_chr6_0G19206	inside	IPR002528	GO:0009555
scaffold_7802_ref0030679_42593	GF	Lp_chr1_177637335	177637335	Lp_chr1_0	0	V3.Lp_chr1_0G12634	inside	IPR013283	GO:0005524
scaffold_2447_ref0047429_89751	GF	Lp_chr5_18788616	18788616	Lp_chr5_0	NA	NA	no	NA	NA
scaffold_8485_ref0023781_4471	Both	Lp_chr7_27897014	27897014	Lp_chr7_0.1	NA	NA	no	NA	NA
scaffold_14774_ref0011835_16772	Both	Lp_chr7_243111446	243111446	Lp_chr7_0.1	NA	NA	no	NA	NA
scaffold_693_ref0011195_24911	GF	Lp_chr5_31958861	31958861	Lp_chr5_0	NA	NA	no	NA	NA
scaffold_8887_ref0022290_3979	GF	Lp_chr7_84489280	84489280	Lp_chr7_0.1	0	V3.Lp_chr7_0.1G3238	inside	IPR025609	GO:0005634
scaffold_2931_ref0007373_63951	GF	NA_NA	NA	NA	NA	NA	no	NA	NA
scaffold_5019_ref0044913_29336	Both	Lp_chr4_371049166	371049166	Lp_chr4_0	0	V3.Lp_chr4_0G26664	inside	IPR027902	GO:0005515
scaffold_11797_ref0034544_35571	GF	Lp_chr4_356479766	356479766	Lp_chr4_0	NA	NA	no	NA	NA
scaffold_1872_ref0029546_18879	GF	Lp_chr7_344554023	344554023	Lp_chr7_0.1	0	V3.Lp_chr7_0.1G12070	inside	IPR004131	GO:0005774
scaffold_13490_ref0035789_13199	GF	Lp_chr7_31866751	31866751	Lp_chr7_0.1	NA	NA	no	NA	NA
scaffold_3621_ref0003920_25500	Both	Lp_chr2_322506525	322506525	Lp_chr2_0	NA	NA	no	NA	NA
scaffold_13387_ref0032661_4639	Both	Lp_chr5_17477165	17477165	Lp_chr5_0	0	V3.Lp_chr5_0G1518	inside	NA	NA
scaffold_13269_ref0011668_13168	GF	Lp_chr3_299361826	299361826	Lp_chr3_0	194	V3.Lp_chr3_0G19786	close	IPR002885	GO:0005515
scaffold_2503_ref0009236_49944	Both	Lp_chr4_348274414	348274414	Lp_chr4_0	0	V3.Lp_chr4_0G24898	inside	NA	NA
scaffold_45546_ref0037914_651	GF	NA_NA	NA	NA	NA	NA	no	NA	NA
scaffold_14346_ref0009102_13719	GF	Lp_chr7_224458714	224458714	Lp_chr7_0.1	0	V3.Lp_chr7_0.1G7680	inside	IPR027417	GO:0003677
scaffold_7054_ref0048370_43395	Both	Lp_chr2_175118137	175118137	Lp_chr2_0	0	V3.Lp_chr2_0G12142	inside	IPR019175	GO:0000244
scaffold_13628_ref0025818_9170	GF	Lp_chr1_140678979	140678979	Lp_chr1_0	0	V3.Lp_chr1_0G9862	inside	IPR033162	GO:0005096
scaffold_451_ref0014074_105205	GF	Lp_chr1_194545927	194545927	Lp_chr1_0	NA	NA	no	NA	NA
scaffold_3316_ref0038182_21561	GF	Lp_chr3_322209726	322209726	Lp_chr3_0	0	V3.Lp_chr3_0G21386	inside	IPR044216	NA
scaffold_20633_ref0003903_5318	GF	Lp_chr6_254963229	254963229	Lp_chr6_0	NA	NA	no	NA	NA
scaffold_51_ref0019419_10072	GF	Lp_chr5_254805886	254805886	Lp_chr5_0	0	V3.Lp_chr5_0G18480	inside	IPR000904	GO:0005085
scaffold_1917_ref0019468_78206	Both	NA_NA	NA	NA	NA	NA	no	NA	NA
scaffold_6831_ref0001693_41340	GF	Lp_chr3_126557717	126557717	Lp_chr3_0	0	V3.Lp_chr3_0G8192	inside	IPR044658	GO:0005634
scaffold_2082_ref0014661_68769	GF	Lp_chr7_121651329	121651329	Lp_chr7_0.1	NA	NA	no	NA	NA
scaffold_1085_ref0000357_100572	GF	NA_NA	NA	NA	NA	NA	no	NA	NA
scaffold_5902_ref0034298_31941	Both	Lp_chr7_28932805	28932805	Lp_chr7_0.1	0	V3.Lp_chr7_0.1G1088	inside	IPR027417	GO:0005524
scaffold_100_ref0001926_211553	GF	Lp_chr6_8728649	8728649	Lp_chr6_0	NA	NA	no	NA	NA
scaffold_2569_ref0021823_24451	Both	Lp_chr6_14021769	14021769	Lp_chr6_0	0	V3.Lp_chr6_0G1254	inside	IPR001965	NA
scaffold_12700_ref0026832_11134	GF	Lp_chr4_348936833	348936833	Lp_chr4_0	0	V3.Lp_chr4_0G24942	inside	IPR003754	GO:0005777
scaffold_5142_ref0026624_51454	GF	Lp_chr4_272858019	272858019	Lp_chr4_0	0	V3.Lp_chr4_0G19672	inside	NA	GO:0005515
scaffold_757_ref0030394_32355	GF	Lp_chr3_237305856	237305856	Lp_chr3_0	0	V3.Lp_chr3_0G15114	inside	IPR007658	NA
scaffold_337_ref0015260_29806	GF	Lp_chr3_381729783	381729783	Lp_chr3_0	NA	NA	no	NA	NA
scaffold_7998_ref0016774_13085	GF	Lp_chr6_258981339	258981339	Lp_chr6_0	NA	NA	no	NA	NA
scaffold_2209_ref0038502_37520	GF	Lp_chr5_194903708	194903708	Lp_chr5_0	0	V3.Lp_chr5_0G13800	inside	IPR001841	NA
scaffold_4338_ref0008456_5345	GF	Lp_chr3_258619143	258619143	Lp_chr3_0	0	V3.Lp_chr3_0G16606	inside	IPR032675	GO:0005515
scaffold_20131_ref0015865_3011	GF	Lp_chr4_373070749	373070749	Lp_chr4_0	0	V3.Lp_chr4_0G26810	inside	IPR036396	GO:0004497
scaffold_16888_ref0036561_13319	Both	Lp_chr3_162243739	162243739	Lp_chr3_0	0	V3.Lp_chr3_0G10380	inside	IPR033905	GO:0004601
scaffold_7642_ref0036652_1082	GF	Lp_chr7_72278663	72278663	Lp_chr7_0.1	0	V3.Lp_chr7_0.1G2740	inside	IPR013601	GO:0006633
scaffold_4046_ref0047366_19134	GF	Lp_chr2_233027204	233027204	Lp_chr2_0	0	V3.Lp_chr2_0G16198	inside	IPR007612	NA
scaffold_4307_ref0038957_39542	GF	Lp_chr5_151264861	151264861	Lp_chr5_0	0	V3.Lp_chr5_0G10682	inside	IPR000683	GO:0000166
scaffold_4377_ref0033470_19395	GF	Lp_chr2_176069935	176069935	Lp_chr2_0	0	V3.Lp_chr2_0G12186	inside	IPR001005	GO:0006355
scaffold_22778_ref0028064_3156	Both	Lp_chr3_160089164	160089164	Lp_chr3_0	0	V3.Lp_chr3_0G10252	inside	IPR032795	NA
scaffold_9844_ref0020682_22590	GF	Lp_chr4_360897856	360897856	Lp_chr4_0	0	V3.Lp_chr4_0G25846	inside	NA	NA
scaffold_5241_ref0009758_4689	Both	Lp_chr1_196939712	196939712	Lp_chr1_0	0	V3.Lp_chr1_0G14052	inside	IPR002453	GO:0005200
scaffold_2573_ref0003844_20034	Both	Lp_chr4_361882959	361882959	Lp_chr4_0	0	V3.Lp_chr4_0G25916	inside	NA	NA
scaffold_2696_ref0013916_98751	GF	Lp_chr3_30747885	30747885	Lp_chr3_0	0	V3.Lp_chr3_0G1632	inside	NA	NA
scaffold_460_ref0008786_108281	GF	Lp_chr4_69636324	69636324	Lp_chr4_0	NA	NA	no	NA	NA
scaffold_6836_ref0010596_9607	GF	Lp_chr5_214944644	214944644	Lp_chr5_0	NA	NA	no	NA	NA
scaffold_7759_ref0022828_32284	Both	Lp_chr4_345390119	345390119	Lp_chr4_0	NA	NA	no	NA	NA
scaffold_4679_ref0001290_25701	GF	Lp_chr4_40303127	40303127	Lp_chr4_0	0	V3.Lp_chr4_0G3618	inside	NA	NA
scaffold_17968_ref0019939_5136	GF	Lp_chr1_181715229	181715229	Lp_chr1_0	NA	NA	no	NA	NA
scaffold_3792_ref0047500_73472	GF	Lp_chr3_96019041	96019041	Lp_chr3_0	0	V3.Lp_chr3_0G6364	inside	IPR019050	GO:0005634
scaffold_129_ref0038019_11028	GF	Lp_chr4_292932477	292932477	Lp_chr4_0	0	V3.Lp_chr4_0G21044	inside	IPR018289	NA
scaffold_3179_ref0027779_4117	GF	Lp_chr2_226943924	226943924	Lp_chr2_0	0	V3.Lp_chr2_0G15762	inside	NA	NA
scaffold_14421_ref0032155_9461	GF	Lp_chr4_290565748	290565748	Lp_chr4_0	0	V3.Lp_chr4_0G20884	inside	IPR027417	GO:0051026
scaffold_2263_ref0002509_57414	GF	Lp_chr5_238547602	238547602	Lp_chr5_0	0	V3.Lp_chr5_0G17088	inside	IPR037045	GO:0006508
scaffold_5019_ref0044913_28619	Both	Lp_chr4_371049883	371049883	Lp_chr4_0	0	V3.Lp_chr4_0G26664	inside	IPR027902	GO:0005515
scaffold_10984_ref0010697_22277	Both	Lp_chr7_27836556	27836556	Lp_chr7_0.1	0	V3.Lp_chr7_0.1G1038	inside	IPR027417	GO:0009507
scaffold_3923_ref0017596_7185	GF	Lp_chr3_331076410	331076410	Lp_chr3_0	0	V3.Lp_chr3_0G22090	inside	IPR000225	GO:0005515
scaffold_4574_ref0045554_9317	GF	Lp_chr4_50361567	50361567	Lp_chr4_0	0	V3.Lp_chr4_0G4486	inside	IPR031052	GO:0006355
scaffold_5311_ref0017451_59047	GF	Lp_chr5_243172875	243172875	Lp_chr5_0	NA	NA	no	NA	NA
scaffold_5601_ref0016338_63105	GF	Lp_chr6_64093621	64093621	Lp_chr6_0	NA	NA	no	NA	NA
scaffold_12594_ref0016567_31990	Both	Lp_chr7_338288939	338288939	Lp_chr7_0.1	NA	NA	no	NA	NA
scaffold_211_ref0005184_176433	GF	Lp_chr4_413516001	413516001	Lp_chr4_0	NA	NA	no	NA	NA
scaffold_8950_ref0042616_10594	GF	Lp_chr7_227288883	227288883	Lp_chr7_0.1	0	V3.Lp_chr7_0.1G7768	inside	IPR036093	GO:0003677
scaffold_4530_ref0020502_52515	GF	Lp_chr2_334764204	334764204	Lp_chr2_0	0	V3.Lp_chr2_0G23974	inside	IPR029058	GO:0016787
scaffold_5224_ref0045648_36053	GF	Lp_chr6_26682445	26682445	Lp_chr6_0	0	V3.Lp_chr6_0G2278	inside	NA	NA
scaffold_1988_ref0003137_78508	GF	Lp_chr4_354942734	354942734	Lp_chr4_0	0	V3.Lp_chr4_0G25396	inside	IPR035979	GO:0003676
scaffold_9682_ref0044417_22688	Both	Lp_chr3_206397528	206397528	Lp_chr3_0	NA	NA	no	NA	NA
scaffold_5146_ref0026628_52570	Both	Lp_chr7_355571958	355571958	Lp_chr7_0.1	0	V3.Lp_chr7_0.1G12504	inside	IPR000261	GO:0005515
scaffold_7101_ref0009543_25656	GF	Lp_chr2_328850938	328850938	Lp_chr2_0	0	V3.Lp_chr2_0G23478	inside	IPR003340	GO:0048364
scaffold_4692_ref0013844_27355	GF	Lp_chr1_246050645	246050645	Lp_chr1_0	0	V3.Lp_chr1_0G17952	inside	IPR032799	GO:0005975
scaffold_915_ref0038168_33715	GF	Lp_chr4_37529302	37529302	Lp_chr4_0	0	V3.Lp_chr4_0G3394	inside	IPR028082	GO:0015276
scaffold_790_ref0008799_24703	GF	Lp_chr4_30082108	30082108	Lp_chr4_0	633	V3.Lp_chr4_0G2736	close	NA	NA
scaffold_17698_ref0012542_2095	Both	Lp_chr5_227811664	227811664	Lp_chr5_0	0	V3.Lp_chr5_0G16300	inside	IPR032675	GO:0005515
scaffold_4957_ref0006567_64552	Both	Lp_chr1_197852159	197852159	Lp_chr1_0	0	V3.Lp_chr1_0G14100	inside	IPR007728	GO:0005634
scaffold_15111_ref0019726_4704	GF	Lp_chr4_70387512	70387512	Lp_chr4_0	688	V3.Lp_chr4_0G6024	close	NA	NA
scaffold_1_ref0040986_237121	GF	Lp_chr3_61109467	61109467	Lp_chr3_0	0	V3.Lp_chr3_0G3838	inside	IPR022764	GO:0004252
scaffold_4921_ref0034056_8677	GF	Lp_chr4_294685350	294685350	Lp_chr4_0	0	V3.Lp_chr4_0G21188	inside	IPR032675	GO:0005515
scaffold_138_ref0020070_143052	GF	Lp_chr7_28622281	28622281	Lp_chr7_0.1	-696	V3.Lp_chr7_0.1G1080	close	IPR036640	GO:0005829
scaffold_7131_ref0014903_15911	GF	Lp_chr6_249943416	249943416	Lp_chr6_0	NA	NA	no	NA	NA
scaffold_1692_ref0045138_67849	GF	Lp_chr1_214511319	214511319	Lp_chr1_0	0	V3.Lp_chr1_0G15506	inside	IPR044502	GO:0009941
scaffold_1499_ref0026660_65403	GF	Lp_chr2_824985	824985	Lp_chr2_0	0	V3.Lp_chr2_0G54	inside	IPR027443	NA
scaffold_2336_ref0018202_70556	GF	Lp_chr7_74510311	74510311	Lp_chr7_0.1	0	V3.Lp_chr7_0.1G2826	inside	IPR011042	GO:0009506
scaffold_7960_ref0007977_21663	GF	NA_NA	NA	NA	NA	NA	no	NA	NA
scaffold_17698_ref0012542_2073	Both	Lp_chr5_227811642	227811642	Lp_chr5_0	0	V3.Lp_chr5_0G16300	inside	IPR032675	GO:0005515
scaffold_5019_ref0044913_27949	Both	Lp_chr4_371050553	371050553	Lp_chr4_0	0	V3.Lp_chr4_0G26664	inside	IPR027902	GO:0005515
scaffold_8711_ref0018891_9297	Both	Lp_chr4_349825602	349825602	Lp_chr4_0	0	V3.Lp_chr4_0G25020	inside	IPR023214	GO:0007033
scaffold_5685_ref0018056_27078	GF	Lp_chr4_371921705	371921705	Lp_chr4_0	0	V3.Lp_chr4_0G26740	inside	IPR027417	GO:0140359
scaffold_9679_ref0013864_17902	GF	Lp_chr7_30221844	30221844	Lp_chr7_0.1	0	V3.Lp_chr7_0.1G1128	inside	IPR001087	GO:0016788
scaffold_5385_ref0005808_32192	GF	Lp_chr2_7474792	7474792	Lp_chr2_0	0	V3.Lp_chr2_0G610	inside	IPR001680	GO:0005515
scaffold_10942_ref0037446_9010	GF	Lp_chr5_257825656	257825656	Lp_chr5_0	0	V3.Lp_chr5_0G18834	inside	IPR024771	GO:0003676
scaffold_2185_ref0003183_74488	GF	Lp_chr2_25555966	25555966	Lp_chr2_0	0	V3.Lp_chr2_0G2228	inside	IPR013057	GO:0110126
scaffold_138_ref0020070_144626	GF	Lp_chr7_28623855	28623855	Lp_chr7_0.1	0	V3.Lp_chr7_0.1G1080	inside	IPR036640	GO:0005829
scaffold_8587_ref0008723_32408	Both	Lp_chr4_352829933	352829933	Lp_chr4_0	0	V3.Lp_chr4_0G25238	inside	IPR026992	NA
scaffold_10932_ref0042768_17146	GF	Lp_chr7_348342006	348342006	Lp_chr7_0.1	0	V3.Lp_chr7_0.1G12178	inside	IPR018289	GO:0008270
scaffold_100_ref0001926_49592	GF	Lp_chr6_8889654	8889654	Lp_chr6_0	0	V3.Lp_chr6_0G776	inside	IPR002320	GO:0043039
scaffold_2249_ref0015101_95942	GF	Lp_chr7_349770655	349770655	Lp_chr7_0.1	0	V3.Lp_chr7_0.1G12254	inside	IPR002182	GO:0043531
scaffold_5051_ref0019904_28603	GF	Lp_chr2_4569264	4569264	Lp_chr2_0	0	V3.Lp_chr2_0G342	inside	IPR036236	GO:0003676
scaffold_1636_ref0011038_73421	GF	Lp_chr6_147558451	147558451	Lp_chr6_0	0	V3.Lp_chr6_0G10786	inside	IPR015943	GO:0005515
scaffold_11200_ref0025209_23646	GF	Lp_chr5_231771322	231771322	Lp_chr5_0	0	V3.Lp_chr5_0G16668	inside	IPR008656	GO:0010264
scaffold_2757_ref0033254_29421	GF	Lp_chr2_5287590	5287590	Lp_chr2_0	564	V3.Lp_chr2_0G398	close	IPR003111	GO:0009507
scaffold_4157_ref0014548_50940	Both	Lp_chr2_255752918	255752918	Lp_chr2_0	0	V3.Lp_chr2_0G17810	inside	IPR005828	GO:0005366
scaffold_90_ref0040972_95984	GF	Lp_chr3_301660185	301660185	Lp_chr3_0	0	V3.Lp_chr3_0G19972	inside	IPR005202	NA
scaffold_1395_ref0006783_35664	GF	Lp_chr3_107853739	107853739	Lp_chr3_0	910	V3.Lp_chr3_0G7136	close	NA	NA
scaffold_8888_ref0022265_34772	GF	Lp_chr4_349749779	349749779	Lp_chr4_0	0	V3.Lp_chr4_0G25014	inside	IPR044678	GO:0009409
scaffold_284_ref0033863_59261	Both	Lp_chr7_341893634	341893634	Lp_chr7_0.1	0	V3.Lp_chr7_0.1G11956	inside	NA	NA
scaffold_2071_ref0020178_36200	GF	Lp_chr3_162096858	162096858	Lp_chr3_0	0	V3.Lp_chr3_0G10364	inside	IPR030054	GO:0005634
scaffold_7396_ref0003715_43245	GF	Lp_chr3_328408630	328408630	Lp_chr3_0	-816	V3.Lp_chr3_0G21892	close	IPR038765	GO:0006508
scaffold_7871_ref0000159_4210	Both	Lp_chr2_331357928	331357928	Lp_chr2_0	0	V3.Lp_chr2_0G23704	inside	IPR044861	NA
scaffold_16656_ref0022166_11173	GF	Lp_chr7_111888565	111888565	Lp_chr7_0.1	0	V3.Lp_chr7_0.1G4160	inside	IPR024709	NA
scaffold_1499_ref0026660_65386	GF	Lp_chr2_824968	824968	Lp_chr2_0	0	V3.Lp_chr2_0G54	inside	IPR027443	NA
scaffold_4081_ref0025940_74768	GF	Lp_chr1_190015224	190015224	Lp_chr1_0	NA	NA	no	NA	NA
scaffold_3908_ref0030129_69781	GF	Lp_chr4_369897034	369897034	Lp_chr4_0	649	V3.Lp_chr4_0G26568	close	IPR036047	GO:0005515
scaffold_5051_ref0019904_28568	Both	Lp_chr2_4569299	4569299	Lp_chr2_0	0	V3.Lp_chr2_0G342	inside	IPR036236	GO:0003676
scaffold_1789_ref0029511_25920	GF	Lp_chr6_5224961	5224961	Lp_chr6_0	0	V3.Lp_chr6_0G376	inside	IPR032838	NA
scaffold_2263_ref0002509_57399	GF	Lp_chr5_238547587	238547587	Lp_chr5_0	0	V3.Lp_chr5_0G17088	inside	IPR037045	GO:0006508
scaffold_2111_ref0018533_48566	GF	Lp_chr7_25306635	25306635	Lp_chr7_0.1	0	V3.Lp_chr7_0.1G890	inside	IPR036047	GO:0005515
scaffold_2767_ref0015320_32010	GF	Lp_chr4_28673913	28673913	Lp_chr4_0	683	V3.Lp_chr4_0G2610	close	IPR032675	GO:0005515
scaffold_6921_ref0001991_8483	GF	Lp_chr3_224939501	224939501	Lp_chr3_0	0	V3.Lp_chr3_0G14246	inside	IPR002871	GO:0009507
scaffold_508_ref0006342_85249	GF	Lp_chr7_339577565	339577565	Lp_chr7_0.1	0	V3.Lp_chr7_0.1G11878	inside	IPR002498	GO:0016307
scaffold_90_ref0040972_95785	GF	Lp_chr3_301659986	301659986	Lp_chr3_0	0	V3.Lp_chr3_0G19972	inside	IPR005202	NA
scaffold_13628_ref0025818_9118	GF	Lp_chr1_140678927	140678927	Lp_chr1_0	0	V3.Lp_chr1_0G9862	inside	IPR033162	GO:0005096
scaffold_1411_ref0028315_57556	GF	Lp_chr5_62676409	62676409	Lp_chr5_0	0	V3.Lp_chr5_0G4682	inside	IPR001650	GO:0003677
scaffold_974_ref0000436_72606	GF	Lp_chr3_109702173	109702173	Lp_chr3_0	NA	NA	no	NA	NA
scaffold_3694_ref0045216_43547	GF	Lp_chr5_12231070	12231070	Lp_chr5_0	NA	NA	no	NA	NA
scaffold_8711_ref0018891_16528	Both	Lp_chr4_349818372	349818372	Lp_chr4_0	0	V3.Lp_chr4_0G25018	inside	IPR002937	GO:0009507
scaffold_1679_ref0036123_29391	GF	Lp_chr4_383760117	383760117	Lp_chr4_0	0	V3.Lp_chr4_0G27656	inside	IPR038187	GO:0005634
scaffold_811_ref0040414_110495	GF	Lp_chr5_92694588	92694588	Lp_chr5_0	0	V3.Lp_chr5_0G6476	inside	IPR001245	GO:1901528
scaffold_31581_ref0033907_2036	Both	Lp_chr4_13120298	13120298	Lp_chr4_0	NA	NA	no	NA	NA
scaffold_13_ref0042664_311446	GF	Lp_chr3_62664874	62664874	Lp_chr3_0	0	V3.Lp_chr3_0G4020	inside	IPR025724	GO:0003676
scaffold_14116_ref0033418_8520	GF	Lp_chr4_103255739	103255739	Lp_chr4_0	0	V3.Lp_chr4_0G8414	inside	IPR016024	GO:0005085
scaffold_621_ref0027437_16265	GF	Lp_chr6_151677401	151677401	Lp_chr6_0	0	V3.Lp_chr6_0G11110	inside	IPR020683	GO:0005515
scaffold_5161_ref0039043_44111	GF	Lp_chr7_351921715	351921715	Lp_chr7_0.1	NA	NA	no	NA	NA
scaffold_5311_ref0017451_59033	GF	Lp_chr5_243172861	243172861	Lp_chr5_0	NA	NA	no	NA	NA
scaffold_7325_ref0045041_11023	Both	Lp_chr3_260069555	260069555	Lp_chr3_0	0	V3.Lp_chr3_0G16724	inside	NA	NA
scaffold_51_ref0019419_13298	GF	Lp_chr5_254802660	254802660	Lp_chr5_0	0	V3.Lp_chr5_0G18480	inside	IPR000904	GO:0005085
scaffold_3371_ref0027372_26501	GF	Lp_chr5_223198914	223198914	Lp_chr5_0	0	V3.Lp_chr5_0G15934	inside	NA	NA
scaffold_1095_ref0030907_31497	GF	Lp_chr2_41036586	41036586	Lp_chr2_0	0	V3.Lp_chr2_0G3348	inside	IPR003672	GO:0009058
scaffold_3247_ref0035493_23009	GF	Lp_chr3_302218963	302218963	Lp_chr3_0	0	V3.Lp_chr3_0G20006	inside	IPR022059	NA
scaffold_13219_ref0018881_16351	GF	Lp_chr7_23763035	23763035	Lp_chr7_0.1	0	V3.Lp_chr7_0.1G830	inside	IPR005050	GO:0005739
scaffold_8147_ref0027851_10685	GF	Lp_chr3_45209701	45209701	Lp_chr3_0	0	V3.Lp_chr3_0G2802	inside	IPR011009	GO:2001020
scaffold_3977_ref0012119_9794	GF	NA_NA	NA	NA	NA	NA	no	NA	NA
scaffold_9110_ref0012821_21960	GF	Lp_chr1_193679800	193679800	Lp_chr1_0	0	V3.Lp_chr1_0G13772	inside	IPR038745	GO:0015165
scaffold_7485_ref0033550_47889	GF	Lp_chr4_148013257	148013257	Lp_chr4_0	0	V3.Lp_chr4_0G11530	inside	NA	NA
scaffold_25364_ref0042638_1329	GF	NA_NA	NA	NA	NA	NA	no	NA	NA
scaffold_2495_ref0040379_38256	GF	Lp_chr2_27743075	27743075	Lp_chr2_0	NA	NA	no	NA	NA
scaffold_3959_ref0024837_16283	GF	Lp_chr7_186237643	186237643	Lp_chr7_0.1	0	V3.Lp_chr7_0.1G6402	inside	IPR012349	GO:0009570
scaffold_8587_ref0008723_32399	Both	Lp_chr4_352829942	352829942	Lp_chr4_0	0	V3.Lp_chr4_0G25238	inside	IPR026992	NA
scaffold_2287_ref0036775_26487	GF	Lp_chr1_269373863	269373863	Lp_chr1_0	0	V3.Lp_chr1_0G19888	inside	IPR039319	GO:0010031
scaffold_1692_ref0045138_67809	Both	Lp_chr1_214511359	214511359	Lp_chr1_0	0	V3.Lp_chr1_0G15506	inside	IPR044502	GO:0009941
scaffold_18971_ref0040113_5974	GF	NA_NA	NA	NA	NA	NA	no	NA	NA
scaffold_2908_ref0037920_66885	Both	Lp_chr3_355064501	355064501	Lp_chr3_0	NA	NA	no	NA	NA
scaffold_9092_ref0012193_30796	GF	Lp_chr3_372627242	372627242	Lp_chr3_0	0	V3.Lp_chr3_0G25448	inside	IPR000306	GO:0046872
scaffold_14279_ref0037266_12036	GF	Lp_chr1_168289971	168289971	Lp_chr1_0	0	V3.Lp_chr1_0G11952	inside	IPR036259	GO:0016020
scaffold_1101_ref0016979_10849	GF	Lp_chr3_260472021	260472021	Lp_chr3_0	0	V3.Lp_chr3_0G16754	inside	IPR042099	GO:0005634
scaffold_14775_ref0011836_20180	GF	Lp_chr6_70362207	70362207	Lp_chr6_0	0	V3.Lp_chr6_0G5340	inside	IPR036188	GO:0004499
scaffold_1867_ref0047455_1829	GF	Lp_chr2_194185024	194185024	Lp_chr2_0	NA	NA	no	NA	NA
scaffold_4530_ref0020502_12478	GF	Lp_chr2_334804164	334804164	Lp_chr2_0	0	V3.Lp_chr2_0G23984	inside	IPR002575	GO:0009086
scaffold_8192_ref0031454_26346	GF	Lp_chr1_160964108	160964108	Lp_chr1_0	321	V3.Lp_chr1_0G11400	close	IPR012718	GO:0005634
scaffold_1960_ref0037399_3024	GF	Lp_chr3_30819147	30819147	Lp_chr3_0	0	V3.Lp_chr3_0G1634	inside	IPR013882	GO:0006281
scaffold_5414_ref0023610_28001	GF	Lp_chr6_19191492	19191492	Lp_chr6_0	0	V3.Lp_chr6_0G1708	inside	IPR011598	GO:0046983
scaffold_70_ref0040695_111907	Both	Lp_chr4_5885235	5885235	Lp_chr4_0	0	V3.Lp_chr4_0G442	inside	IPR022059	NA
scaffold_8587_ref0008723_32439	Both	Lp_chr4_352829902	352829902	Lp_chr4_0	0	V3.Lp_chr4_0G25238	inside	IPR026992	NA
scaffold_3878_ref0034870_11271	Both	Lp_chr4_45537428	45537428	Lp_chr4_0	-618	V3.Lp_chr4_0G4104	close	IPR008889	NA
scaffold_202_ref0011950_76565	GF	Lp_chr7_354339630	354339630	Lp_chr7_0.1	NA	NA	no	NA	NA
scaffold_1535_ref0036355_37982	GF	Lp_chr1_180328295	180328295	Lp_chr1_0	-97	V3.Lp_chr1_0G12798	close	NA	NA
scaffold_21891_ref0000888_1483	GF	Lp_chr4_366199198	366199198	Lp_chr4_0	0	V3.Lp_chr4_0G26334	inside	IPR030184	GO:0016021
scaffold_21126_ref0011697_8585	GF	Lp_chr4_270445125	270445125	Lp_chr4_0	NA	NA	no	NA	NA
scaffold_71_ref0040694_113460	GF	Lp_chr3_349558166	349558166	Lp_chr3_0	NA	NA	no	NA	NA
scaffold_5673_ref0034281_28799	GF	Lp_chr3_307640053	307640053	Lp_chr3_0	0	V3.Lp_chr3_0G20360	inside	IPR001810	GO:0005515
scaffold_34635_ref0045519_112	GF	NA_NA	NA	NA	NA	NA	no	NA	NA
scaffold_4957_ref0006567_73390	GF	Lp_chr1_197843318	197843318	Lp_chr1_0	0	V3.Lp_chr1_0G14098	inside	IPR012677	GO:0003676
scaffold_4406_ref0040744_26117	Both	Lp_chr3_258474464	258474464	Lp_chr3_0	0	V3.Lp_chr3_0G16578	inside	NA	NA
scaffold_2410_ref0041987_11784	GF	Lp_chr5_190359051	190359051	Lp_chr5_0	0	V3.Lp_chr5_0G13570	inside	IPR011009	GO:0005515
scaffold_5051_ref0019904_28576	GF	Lp_chr2_4569291	4569291	Lp_chr2_0	0	V3.Lp_chr2_0G342	inside	IPR036236	GO:0003676
scaffold_10984_ref0010697_23233	Both	Lp_chr7_27837512	27837512	Lp_chr7_0.1	0	V3.Lp_chr7_0.1G1038	inside	IPR027417	GO:0009507
scaffold_17968_ref0019939_5068	GF	Lp_chr1_181715161	181715161	Lp_chr1_0	NA	NA	no	NA	NA
scaffold_4957_ref0006567_73353	GF	Lp_chr1_197843355	197843355	Lp_chr1_0	0	V3.Lp_chr1_0G14098	inside	IPR012677	GO:0003676
scaffold_8676_ref0008684_14506	GF	Lp_chr3_381406005	381406005	Lp_chr3_0	-218	V3.Lp_chr3_0G26250	close	IPR032675	GO:0043531
scaffold_1488_ref0044469_28732	Both	Lp_chr6_180472353	180472353	Lp_chr6_0	0	V3.Lp_chr6_0G13096	inside	IPR013256	NA
scaffold_1423_ref0033619_83155	Both	Lp_chr2_257900265	257900265	Lp_chr2_0	0	V3.Lp_chr2_0G17976	inside	IPR024083	GO:0009611
scaffold_4598_ref0006166_41264	GF	Lp_chr4_307336838	307336838	Lp_chr4_0	0	V3.Lp_chr4_0G22032	inside	IPR025110	GO:0019605
scaffold_87_ref0023176_196043	GF	Lp_chr1_166214972	166214972	Lp_chr1_0	0	V3.Lp_chr1_0G11806	inside	IPR032979	GO:0006517
scaffold_277_ref0017645_147893	GF	Lp_chr7_331544092	331544092	Lp_chr7_0.1	NA	NA	no	NA	NA
scaffold_7090_ref0023490_43955	GF	Lp_chr2_136096182	136096182	Lp_chr2_0	NA	NA	no	NA	NA
scaffold_9302_ref0020389_33259	Both	Lp_chr4_88608580	88608580	Lp_chr4_0	NA	NA	no	NA	NA
scaffold_16506_ref0045658_12552	GF	Lp_chr3_332870400	332870400	Lp_chr3_0	0	V3.Lp_chr3_0G22258	inside	IPR011545	GO:0003729
scaffold_7101_ref0009543_25608	GF	Lp_chr2_328850890	328850890	Lp_chr2_0	0	V3.Lp_chr2_0G23478	inside	IPR003340	GO:0048364
scaffold_70_ref0040695_112032	Both	Lp_chr4_5885360	5885360	Lp_chr4_0	0	V3.Lp_chr4_0G442	inside	IPR022059	NA
scaffold_4871_ref0016800_25855	GF	Lp_chr7_78213946	78213946	Lp_chr7_0.1	118	V3.Lp_chr7_0.1G3002	close	IPR026961	NA
scaffold_6484_ref0019291_4761	GF	Lp_chr7_12637011	12637011	Lp_chr7_0.1	0	V3.Lp_chr7_0.1G332	inside	IPR023393	GO:0005789
scaffold_98_ref0040966_193304	GF	Lp_chr6_232987351	232987351	Lp_chr6_0	0	V3.Lp_chr6_0G17144	inside	IPR020472	GO:0006281
scaffold_498_ref0037562_3741	Both	Lp_chr3_247766351	247766351	Lp_chr3_0	0	V3.Lp_chr3_0G15858	inside	IPR036426	GO:0004672
scaffold_10453_ref0024587_14590	GF	Lp_chr7_35988429	35988429	Lp_chr7_0.1	0	V3.Lp_chr7_0.1G1462	inside	IPR004131	GO:0004427
scaffold_2111_ref0018533_16645	GF	Lp_chr7_25272129	25272129	Lp_chr7_0.1	0	V3.Lp_chr7_0.1G886	inside	IPR005174	GO:0005515
scaffold_5051_ref0019904_28649	Both	Lp_chr2_4569218	4569218	Lp_chr2_0	0	V3.Lp_chr2_0G342	inside	IPR036236	GO:0003676
scaffold_18696_ref0040605_4436	GF	Lp_chr1_172492999	172492999	Lp_chr1_0	431	V3.Lp_chr1_0G12278	close	IPR044861	GO:0009685
scaffold_9185_ref0045083_20818	GF	Lp_chr3_98692904	98692904	Lp_chr3_0	0	V3.Lp_chr3_0G6540	inside	IPR023395	GO:0055085
scaffold_2145_ref0024453_90329	GF	Lp_chr7_141661282	141661282	Lp_chr7_0.1	NA	NA	no	NA	NA
scaffold_70_ref0040695_112292	Both	Lp_chr4_5885620	5885620	Lp_chr4_0	0	V3.Lp_chr4_0G442	inside	IPR022059	NA
scaffold_11732_ref0023914_11442	GF	NA_NA	NA	NA	NA	NA	no	NA	NA
scaffold_202_ref0011950_77035	GF	Lp_chr7_354339987	354339987	Lp_chr7_0.1	NA	NA	no	NA	NA
scaffold_20131_ref0015865_3020	GF	Lp_chr4_373070758	373070758	Lp_chr4_0	0	V3.Lp_chr4_0G26810	inside	IPR036396	GO:0004497
scaffold_7090_ref0023490_44157	Both	Lp_chr2_136096384	136096384	Lp_chr2_0	NA	NA	no	NA	NA
scaffold_689_ref0041626_69059	GF	Lp_chr7_14028156	14028156	Lp_chr7_0.1	0	V3.Lp_chr7_0.1G394	inside	IPR005202	GO:0005634
scaffold_22415_ref0024510_1475	GF	Lp_chr4_396451511	396451511	Lp_chr4_0	NA	NA	no	NA	NA
scaffold_90_ref0040972_96787	GF	Lp_chr3_301660988	301660988	Lp_chr3_0	0	V3.Lp_chr3_0G19972	inside	IPR005202	NA
scaffold_14598_ref0024169_12490	GF	Lp_chr1_224615436	224615436	Lp_chr1_0	0	V3.Lp_chr1_0G16274	inside	IPR037094	GO:0004559
scaffold_4530_ref0020502_52476	GF	Lp_chr2_334764243	334764243	Lp_chr2_0	0	V3.Lp_chr2_0G23974	inside	IPR029058	GO:0016787
scaffold_507_ref0006339_113781	GF	Lp_chr3_367276146	367276146	Lp_chr3_0	NA	NA	no	NA	NA
scaffold_17297_ref0004865_3701	GF	Lp_chr4_384159234	384159234	Lp_chr4_0	-911	V3.Lp_chr4_0G27680	close	IPR015300	GO:1901371
scaffold_3336_ref0002107_74933	Both	Lp_chr5_32631594	32631594	Lp_chr5_0	0	V3.Lp_chr5_0G2550	inside	IPR026960	NA
scaffold_4338_ref0008456_5418	GF	Lp_chr3_258619216	258619216	Lp_chr3_0	0	V3.Lp_chr3_0G16606	inside	IPR032675	GO:0005515
scaffold_7414_ref0013831_8504	GF	Lp_chr2_31748421	31748421	Lp_chr2_0	0	V3.Lp_chr2_0G2650	inside	IPR006133	GO:0000166
scaffold_7178_ref0038347_49285	GF	Lp_chr2_8414197	8414197	Lp_chr2_0	0	V3.Lp_chr2_0G690	inside	NA	NA
scaffold_2290_ref0006182_11040	GF	Lp_chr2_342817343	342817343	Lp_chr2_0	0	V3.Lp_chr2_0G24622	inside	IPR043169	GO:0004615
scaffold_9180_ref0045078_9376	GF	Lp_chr1_243607259	243607259	Lp_chr1_0	0	V3.Lp_chr1_0G17768	inside	IPR001312	GO:0009750
scaffold_1558_ref0000371_123103	GF	Lp_chr7_261811749	261811749	Lp_chr7_0.1	0	V3.Lp_chr7_0.1G9034	inside	IPR043128	GO:0003676
scaffold_3160_ref0009847_45497	GF	NA_NA	NA	NA	NA	NA	no	NA	NA
scaffold_90_ref0040972_97369	GF	Lp_chr3_301661570	301661570	Lp_chr3_0	0	V3.Lp_chr3_0G19972	inside	IPR005202	NA
scaffold_2642_ref0017744_68823	GF	Lp_chr3_98821138	98821138	Lp_chr3_0	0	V3.Lp_chr3_0G6556	inside	IPR003700	GO:0008270
scaffold_9265_ref0041344_3783	GF	Lp_chr5_195110087	195110087	Lp_chr5_0	0	V3.Lp_chr5_0G13814	inside	IPR006904	NA
scaffold_2105_ref0004993_10708	GF	Lp_chr5_211319084	211319084	Lp_chr5_0	0	V3.Lp_chr5_0G15088	inside	IPR011009	GO:0004672
scaffold_21_ref0012207_7470	GF	Lp_chr5_243026695	243026695	Lp_chr5_0	NA	NA	no	NA	NA
scaffold_1867_ref0047455_1605	GF	Lp_chr2_194184800	194184800	Lp_chr2_0	NA	NA	no	NA	NA
scaffold_3169_ref0009840_4921	GF	Lp_chr7_55050616	55050616	Lp_chr7_0.1	0	V3.Lp_chr7_0.1G2102	inside	IPR006876	NA
scaffold_10984_ref0010697_22979	GF	Lp_chr7_27837258	27837258	Lp_chr7_0.1	0	V3.Lp_chr7_0.1G1038	inside	IPR027417	GO:0009507
scaffold_294_ref0003376_32738	GF	Lp_chr6_213550171	213550171	Lp_chr6_0	0	V3.Lp_chr6_0G15642	inside	NA	NA
scaffold_6353_ref0041251_4789	GF	Lp_chr1_193752590	193752590	Lp_chr1_0	0	V3.Lp_chr1_0G13782	inside	IPR008974	GO:0005515
scaffold_3195_ref0013403_77785	GF	Lp_chr5_101108713	101108713	Lp_chr5_0	59	V3.Lp_chr5_0G7036	close	IPR017887	GO:0003700
scaffold_5685_ref0018056_27143	GF	Lp_chr4_371921770	371921770	Lp_chr4_0	0	V3.Lp_chr4_0G26740	inside	IPR027417	GO:0140359
scaffold_2526_ref0045157_52372	Both	Lp_chr5_243644263	243644263	Lp_chr5_0	0	V3.Lp_chr5_0G17510	inside	IPR011990	GO:0051321
scaffold_7262_ref0030138_2634	GF	Lp_chr5_252688946	252688946	Lp_chr5_0	-4	V3.Lp_chr5_0G18260	close	IPR035425	GO:0003677
scaffold_11260_ref0012450_30068	GF	Lp_chr3_322033913	322033913	Lp_chr3_0	160	V3.Lp_chr3_0G21374	close	IPR015300	GO:0003677
scaffold_1692_ref0045138_67676	GF	Lp_chr1_214511492	214511492	Lp_chr1_0	0	V3.Lp_chr1_0G15506	inside	IPR044502	GO:0009941
scaffold_337_ref0015260_29808	GF	Lp_chr3_381729781	381729781	Lp_chr3_0	NA	NA	no	NA	NA
scaffold_7455_ref0038980_4917	GF	Lp_chr7_188962793	188962793	Lp_chr7_0.1	0	V3.Lp_chr7_0.1G6500	inside	IPR013083	GO:0004842
scaffold_7589_ref0000030_732	Both	Lp_chr2_234835024	234835024	Lp_chr2_0	-925	V3.Lp_chr2_0G16344	close	NA	NA
scaffold_3830_ref0009938_37820	GF	Lp_chr3_245333346	245333346	Lp_chr3_0	0	V3.Lp_chr3_0G15662	inside	IPR000903	GO:0004379
scaffold_4369_ref0002961_8436	GF	Lp_chr7_8111267	8111267	Lp_chr7_0.1	0	V3.Lp_chr7_0.1G180	inside	IPR000620	GO:0016020
scaffold_1470_ref0040504_20106	Both	Lp_chr4_20582039	20582039	Lp_chr4_0	0	V3.Lp_chr4_0G1852	inside	IPR043129	GO:0005730
scaffold_2842_ref0029396_51872	GF	Lp_chr6_29281520	29281520	Lp_chr6_0	0	V3.Lp_chr6_0G2514	inside	IPR036691	NA
scaffold_9921_ref0040540_25432	GF	Lp_chr5_78992323	78992323	Lp_chr5_0	0	V3.Lp_chr5_0G5812	inside	IPR003340	GO:0003677
scaffold_730_ref0019653_139188	GF	Lp_chr7_37294273	37294273	Lp_chr7_0.1	0	V3.Lp_chr7_0.1G1516	inside	IPR011333	GO:0005515
scaffold_3830_ref0009938_37868	GF	Lp_chr3_245333394	245333394	Lp_chr3_0	0	V3.Lp_chr3_0G15662	inside	IPR000903	GO:0004379
scaffold_1280_ref0022518_51667	GF	Lp_chr3_256071721	256071721	Lp_chr3_0	NA	NA	no	NA	NA
scaffold_5717_ref0000643_24260	GF	Lp_chr4_272773685	272773685	Lp_chr4_0	0	V3.Lp_chr4_0G19668	inside	IPR021863	GO:0009409
scaffold_20119_ref0003243_2060	GF	Lp_chr3_31201084	31201084	Lp_chr3_0	0	V3.Lp_chr3_0G1662	inside	NA	GO:0008194
scaffold_9403_ref0024245_1515	GF	Lp_chr5_230029052	230029052	Lp_chr5_0	NA	NA	no	NA	NA
scaffold_5894_ref0031118_29589	GF	Lp_chr3_168929798	168929798	Lp_chr3_0	NA	NA	no	NA	NA
scaffold_2533_ref0027262_54422	GF	Lp_chr7_289085006	289085006	Lp_chr7_0.1	0	V3.Lp_chr7_0.1G10038	inside	IPR014848	GO:0031985
scaffold_1323_ref0023227_135394	GF	Lp_chr7_135116836	135116836	Lp_chr7_0.1	NA	NA	no	NA	NA
scaffold_17675_ref0021710_13782	GF	Lp_chr6_49859462	49859462	Lp_chr6_0	-295	V3.Lp_chr6_0G4010	close	NA	NA
scaffold_3302_ref0020204_4498	GF	Lp_chr5_205737689	205737689	Lp_chr5_0	NA	NA	no	NA	NA
scaffold_1096_ref0030908_128511	GF	Lp_chr7_64410116	64410116	Lp_chr7_0.1	0	V3.Lp_chr7_0.1G2498	inside	IPR038156	GO:0016756
scaffold_90_ref0040972_95863	GF	Lp_chr3_301660064	301660064	Lp_chr3_0	0	V3.Lp_chr3_0G19972	inside	IPR005202	NA
scaffold_19744_ref0046698_5787	GF	Lp_chr7_71307047	71307047	Lp_chr7_0.1	-235	V3.Lp_chr7_0.1G2714	close	IPR000358	GO:0009263
scaffold_5146_ref0026628_52549	Both	Lp_chr7_355571937	355571937	Lp_chr7_0.1	0	V3.Lp_chr7_0.1G12504	inside	IPR000261	GO:0005515
scaffold_7847_ref0005639_22304	GF	Lp_chr5_142442290	142442290	Lp_chr5_0	0	V3.Lp_chr5_0G9948	inside	IPR000504	GO:0003676
scaffold_1026_ref0038066_81189	GF	Lp_chr1_187476101	187476101	Lp_chr1_0	-653	V3.Lp_chr1_0G13326	close	IPR037132	GO:0016811
scaffold_3179_ref0027779_4159	GF	Lp_chr2_226943882	226943882	Lp_chr2_0	0	V3.Lp_chr2_0G15762	inside	NA	NA
scaffold_14329_ref0021671_3373	GF	Lp_chr5_227361134	227361134	Lp_chr5_0	0	V3.Lp_chr5_0G16266	inside	IPR025261	NA
scaffold_2757_ref0033254_29425	GF	Lp_chr2_5287594	5287594	Lp_chr2_0	568	V3.Lp_chr2_0G398	close	IPR003111	GO:0009507
scaffold_8864_ref0038794_34236	Both	Lp_chr6_213221603	213221603	Lp_chr6_0	0	V3.Lp_chr6_0G15612	inside	NA	NA
scaffold_7177_ref0038336_28251	GF	Lp_chr4_402457017	402457017	Lp_chr4_0	0	V3.Lp_chr4_0G29208	inside	IPR007217	GO:0006506
scaffold_11613_ref0031790_586	GF	NA_NA	NA	NA	NA	NA	no	NA	NA
scaffold_6657_ref0034199_571	Both	Lp_chr4_317739776	317739776	Lp_chr4_0	0	V3.Lp_chr4_0G22740	inside	IPR038870	GO:0009536
scaffold_8711_ref0018891_9358	GF	Lp_chr4_349825541	349825541	Lp_chr4_0	0	V3.Lp_chr4_0G25020	inside	IPR023214	GO:0007033
scaffold_5311_ref0017451_59073	GF	Lp_chr5_243172901	243172901	Lp_chr5_0	NA	NA	no	NA	NA
scaffold_709_ref0025161_143644	GF	Lp_scaf_373714	373714	Lp_scaffold_636	0	V3.Lp_scaffold_636G66	inside	NA	NA
scaffold_1692_ref0045138_67656	GF	Lp_chr1_214511512	214511512	Lp_chr1_0	0	V3.Lp_chr1_0G15506	inside	IPR044502	GO:0009941
scaffold_15572_ref0018296_8957	GF	Lp_chr3_58652083	58652083	Lp_chr3_0	NA	NA	no	NA	NA
scaffold_7509_ref0046734_56216	GF	Lp_chr3_382627670	382627670	Lp_chr3_0	NA	NA	no	NA	NA
scaffold_1561_ref0043375_99479	Both	Lp_chr4_390751376	390751376	Lp_chr4_0	0	V3.Lp_chr4_0G28194	inside	IPR036047	GO:0005515
scaffold_2674_ref0023270_6785	GF	Lp_chr4_345177062	345177062	Lp_chr4_0	0	V3.Lp_chr4_0G24662	inside	IPR036188	GO:0016491
scaffold_2049_ref0038154_71610	GF	Lp_chr6_258533126	258533126	Lp_chr6_0	0	V3.Lp_chr6_0G19354	inside	IPR002885	GO:0005515
scaffold_17379_ref0041708_1464	GF	Lp_chr1_161358838	161358838	Lp_chr1_0	0	V3.Lp_chr1_0G11422	inside	NA	GO:0009507
scaffold_1397_ref0006781_87956	GF	Lp_chr4_64750431	64750431	Lp_chr4_0	0	V3.Lp_chr4_0G5654	inside	NA	NA
scaffold_3764_ref0018791_42659	Both	NA_NA	NA	NA	NA	NA	no	NA	NA
scaffold_4968_ref0009058_57932	Both	Lp_chr2_235075378	235075378	Lp_chr2_0	NA	NA	no	NA	NA
scaffold_1244_ref0044124_44202	GF	Lp_chr4_381355057	381355057	Lp_chr4_0	0	V3.Lp_chr4_0G27496	inside	IPR001623	GO:0005515
scaffold_9832_ref0013495_16620	GF	Lp_chr2_335330317	335330317	Lp_chr2_0	0	V3.Lp_chr2_0G24050	inside	IPR043502	NA
scaffold_8555_ref0012312_38525	GF	Lp_chr6_243450282	243450282	Lp_chr6_0	0	V3.Lp_chr6_0G18062	inside	IPR028082	GO:0015276
scaffold_1669_ref0005615_89117	Both	Lp_chr6_11682889	11682889	Lp_chr6_0	NA	NA	no	NA	NA
scaffold_127_ref0038027_38497	Both	Lp_chr1_250172270	250172270	Lp_chr1_0	0	V3.Lp_chr1_0G18352	inside	IPR038291	GO:0005515
scaffold_5435_ref0015632_5677	GF	Lp_chr7_355636839	355636839	Lp_chr7_0.1	0	V3.Lp_chr7_0.1G12508	inside	IPR003440	GO:0009860
scaffold_10984_ref0010697_22917	Both	Lp_chr7_27837196	27837196	Lp_chr7_0.1	0	V3.Lp_chr7_0.1G1038	inside	IPR027417	GO:0009507
scaffold_4507_ref0009902_54713	GF	NA_NA	NA	NA	NA	NA	no	NA	NA
scaffold_16990_ref0020953_10934	GF	Lp_chr2_256051636	256051636	Lp_chr2_0	NA	NA	no	NA	NA
scaffold_11260_ref0012450_30170	GF	Lp_chr3_322034015	322034015	Lp_chr3_0	262	V3.Lp_chr3_0G21374	close	IPR015300	GO:0003677
scaffold_2518_ref0039695_83906	GF	Lp_chr6_129926368	129926368	Lp_chr6_0	0	V3.Lp_chr6_0G9576	inside	IPR003165	GO:0003676
scaffold_604_ref0039884_106440	GF	Lp_chr3_232449232	232449232	Lp_chr3_0	NA	NA	no	NA	NA
scaffold_8176_ref0022440_44621	GF	Lp_chr3_101343512	101343512	Lp_chr3_0	0	V3.Lp_chr3_0G6702	inside	IPR002885	GO:0005515
scaffold_1636_ref0011038_73800	GF	Lp_chr6_147558072	147558072	Lp_chr6_0	0	V3.Lp_chr6_0G10786	inside	IPR015943	GO:0005515
scaffold_25389_ref0018697_2161	GF	NA_NA	NA	NA	NA	NA	no	NA	NA
scaffold_14263_ref0006658_6844	GF	Lp_chr4_279368596	279368596	Lp_chr4_0	0	V3.Lp_chr4_0G20108	inside	IPR007603	GO:0022857
scaffold_6805_ref0021480_8583	Both	Lp_chr3_247444757	247444757	Lp_chr3_0	0	V3.Lp_chr3_0G15834	inside	IPR002048	GO:0009536
scaffold_716_ref0006963_55362	GF	Lp_chr6_9876463	9876463	Lp_chr6_0	0	V3.Lp_chr6_0G878	inside	IPR027417	GO:0005634
scaffold_6809_ref0021443_25498	GF	Lp_chr3_300594588	300594588	Lp_chr3_0	NA	NA	no	NA	NA
scaffold_2508_ref0009245_21881	GF	Lp_chr7_42595600	42595600	Lp_chr7_0.1	0	V3.Lp_chr7_0.1G1734	inside	IPR000794	GO:0009570
scaffold_14419_ref0026903_539	GF	Lp_chr6_117392942	117392942	Lp_chr6_0	NA	NA	no	NA	NA
scaffold_632_ref0045340_135541	GF	Lp_chr4_262944552	262944552	Lp_chr4_0	0	V3.Lp_chr4_0G18932	inside	IPR002347	GO:0016491
scaffold_5464_ref0010309_38907	Both	Lp_chr3_255236312	255236312	Lp_chr3_0	0	V3.Lp_chr3_0G16404	inside	NA	NA
scaffold_5227_ref0045645_37408	GF	Lp_chr3_345806769	345806769	Lp_chr3_0	0	V3.Lp_chr3_0G23302	inside	IPR001356	GO:0005634
scaffold_11797_ref0034544_35525	GF	Lp_chr4_356479720	356479720	Lp_chr4_0	NA	NA	no	NA	NA
scaffold_22244_ref0045805_2200	GF	Lp_chr4_357913712	357913712	Lp_chr4_0	0	V3.Lp_chr4_0G25634	inside	IPR001128	GO:0080110
scaffold_10114_ref0038947_10453	GF	Lp_chr5_232141814	232141814	Lp_chr5_0	0	V3.Lp_chr5_0G16696	inside	IPR015425	GO:0051015
scaffold_2363_ref0012728_67154	GF	Lp_chr5_105451587	105451587	Lp_chr5_0	0	V3.Lp_chr5_0G7352	inside	IPR001965	NA
scaffold_2235_ref0020919_81128	GF	Lp_chr1_241750580	241750580	Lp_chr1_0	0	V3.Lp_chr1_0G17620	inside	IPR036412	GO:0051301
scaffold_16939_ref0006639_10793	GF	Lp_chr6_14981706	14981706	Lp_chr6_0	0	V3.Lp_chr6_0G1322	inside	IPR027477	GO:0008734
scaffold_14681_ref0013192_16847	GF	Lp_chr5_107431729	107431729	Lp_chr5_0	0	V3.Lp_chr5_0G7464	inside	IPR036390	GO:0046983
scaffold_5146_ref0026628_52743	Both	Lp_chr7_355572131	355572131	Lp_chr7_0.1	0	V3.Lp_chr7_0.1G12504	inside	IPR000261	GO:0005515
scaffold_4225_ref0017957_16759	GF	NA_NA	NA	NA	NA	NA	no	NA	NA
scaffold_1101_ref0016979_10897	GF	Lp_chr3_260471973	260471973	Lp_chr3_0	0	V3.Lp_chr3_0G16754	inside	IPR042099	GO:0005634
scaffold_14028_ref0025341_16984	GF	Lp_chr5_70816945	70816945	Lp_chr5_0	0	V3.Lp_chr5_0G5228	inside	IPR004082	GO:0010492
scaffold_3173_ref0027783_53824	GF	Lp_chr2_168321143	168321143	Lp_chr2_0	0	V3.Lp_chr2_0G11620	inside	NA	NA
scaffold_10579_ref0037684_12371	GF	Lp_chr1_255372960	255372960	Lp_chr1_0	0	V3.Lp_chr1_0G18804	inside	NA	NA
scaffold_6126_ref0046374_11535	Both	Lp_chr3_166525171	166525171	Lp_chr3_0	917	V3.Lp_chr3_0G10698	close	IPR044189	GO:0005049
scaffold_10869_ref0008243_4764	GF	Lp_chr6_15364964	15364964	Lp_chr6_0	0	V3.Lp_chr6_0G1362	inside	IPR000719	GO:0005515
scaffold_2145_ref0024453_90286	GF	Lp_chr7_141661325	141661325	Lp_chr7_0.1	NA	NA	no	NA	NA
scaffold_2937_ref0007375_88792	GF	Lp_chr2_332222027	332222027	Lp_chr2_0	NA	NA	no	NA	NA
scaffold_70_ref0040695_112040	Both	Lp_chr4_5885368	5885368	Lp_chr4_0	0	V3.Lp_chr4_0G442	inside	IPR022059	NA
scaffold_14075_ref0002633_20361	GF	Lp_chr7_214593341	214593341	Lp_chr7_0.1	-16	V3.Lp_chr7_0.1G7308	close	NA	NA
scaffold_19760_ref0034184_460	Both	Lp_chr7_15368553	15368553	Lp_chr7_0.1	NA	NA	no	NA	NA
scaffold_10780_ref0004106_2865	GF	NA_NA	NA	NA	NA	NA	no	NA	NA
scaffold_11593_ref0004793_17897	GF	Lp_chr1_270044059	270044059	Lp_chr1_0	0	V3.Lp_chr1_0G19946	inside	IPR036259	GO:0005887
scaffold_2642_ref0017744_68777	GF	Lp_chr3_98821092	98821092	Lp_chr3_0	0	V3.Lp_chr3_0G6556	inside	IPR003700	GO:0008270
scaffold_1106_ref0016980_103187	GF	Lp_chr3_124652428	124652428	Lp_chr3_0	0	V3.Lp_chr3_0G8102	inside	IPR000115	GO:0009570
scaffold_4840_ref0011376_8282	GF	Lp_chr4_338397749	338397749	Lp_chr4_0	NA	NA	no	NA	NA
scaffold_6157_ref0017544_11987	GF	Lp_chr5_76240407	76240407	Lp_chr5_0	0	V3.Lp_chr5_0G5600	inside	IPR002182	GO:0043531
scaffold_2143_ref0028363_22013	GF	Lp_chr2_110664679	110664679	Lp_chr2_0	NA	NA	no	NA	NA
scaffold_4033_ref0029455_13955	GF	NA_NA	NA	NA	NA	NA	no	NA	NA
scaffold_284_ref0033863_59256	GF	Lp_chr7_341893639	341893639	Lp_chr7_0.1	0	V3.Lp_chr7_0.1G11956	inside	NA	NA
scaffold_3173_ref0027783_53812	GF	Lp_chr2_168321131	168321131	Lp_chr2_0	0	V3.Lp_chr2_0G11620	inside	NA	NA
scaffold_20131_ref0015865_3072	GF	Lp_chr4_373070810	373070810	Lp_chr4_0	0	V3.Lp_chr4_0G26810	inside	IPR036396	GO:0004497
scaffold_14631_ref0009524_4358	GF	Lp_chr4_294175439	294175439	Lp_chr4_0	0	V3.Lp_chr4_0G21148	inside	NA	NA
scaffold_1371_ref0016002_76362	GF	Lp_chr5_199590582	199590582	Lp_chr5_0	0	V3.Lp_chr5_0G14080	inside	IPR016021	GO:0003723
scaffold_8995_ref0019393_7122	GF	Lp_chr3_358414019	358414019	Lp_chr3_0	0	V3.Lp_chr3_0G24284	inside	IPR001680	GO:0009909
scaffold_14015_ref0031152_8567	GF	Lp_chr1_165388019	165388019	Lp_chr1_0	NA	NA	no	NA	NA
scaffold_2790_ref0011580_33260	GF	Lp_chr5_214132874	214132874	Lp_chr5_0	0	V3.Lp_chr5_0G15320	inside	NA	NA
scaffold_16598_ref0019823_9693	GF	NA_NA	NA	NA	NA	NA	no	NA	NA
scaffold_1172_ref0022502_25530	GF	Lp_chr1_15083723	15083723	Lp_chr1_0	0	V3.Lp_chr1_0G1362	inside	IPR039620	GO:0005886
scaffold_4233_ref0021518_6655	GF	Lp_chr3_129095526	129095526	Lp_chr3_0	0	V3.Lp_chr3_0G8336	inside	NA	NA
scaffold_14986_ref0001638_687	GF	Lp_chr4_400689374	400689374	Lp_chr4_0	NA	NA	no	NA	NA
scaffold_8446_ref0045228_12362	GF	Lp_chr3_351395989	351395989	Lp_chr3_0	0	V3.Lp_chr3_0G23828	inside	IPR011128	GO:0016616
scaffold_9144_ref0018303_18737	GF	Lp_chr3_347202474	347202474	Lp_chr3_0	0	V3.Lp_chr3_0G23404	inside	IPR001245	GO:0004672
scaffold_7871_ref0000159_4200	Both	Lp_chr2_331357918	331357918	Lp_chr2_0	0	V3.Lp_chr2_0G23704	inside	IPR044861	NA
scaffold_9403_ref0024245_1440	GF	Lp_chr5_230029127	230029127	Lp_chr5_0	NA	NA	no	NA	NA
scaffold_4508_ref0026078_16448	GF	Lp_chr7_26136602	26136602	Lp_chr7_0.1	0	V3.Lp_chr7_0.1G924	inside	IPR040300	NA
scaffold_7053_ref0048405_1600	GF	Lp_chr1_198914501	198914501	Lp_chr1_0	NA	NA	no	NA	NA
scaffold_705_ref0025157_24001	GF	Lp_chr3_379148075	379148075	Lp_chr3_0	NA	NA	no	NA	NA
scaffold_14681_ref0013192_16865	GF	Lp_chr5_107431711	107431711	Lp_chr5_0	0	V3.Lp_chr5_0G7464	inside	IPR036390	GO:0046983
scaffold_4957_ref0006567_64607	Both	Lp_chr1_197852104	197852104	Lp_chr1_0	0	V3.Lp_chr1_0G14100	inside	IPR007728	GO:0005634
scaffold_10827_ref0033274_10669	GF	Lp_chr7_136218854	136218854	Lp_chr7_0.1	0	V3.Lp_chr7_0.1G5072	inside	IPR002641	GO:0006629
scaffold_5336_ref0029327_34776	GF	Lp_chr4_54549522	54549522	Lp_chr4_0	0	V3.Lp_chr4_0G4866	inside	IPR009057	GO:0080060
scaffold_604_ref0039884_66024	GF	Lp_chr3_232490101	232490101	Lp_chr3_0	0	V3.Lp_chr3_0G14758	inside	IPR021319	GO:0005802
scaffold_10385_ref0026367_8971	GF	Lp_chr2_112134953	112134953	Lp_chr2_0	0	V3.Lp_chr2_0G8404	inside	IPR007861	GO:0005515
scaffold_2235_ref0020919_81086	GF	Lp_chr1_241750538	241750538	Lp_chr1_0	0	V3.Lp_chr1_0G17620	inside	IPR036412	GO:0051301
scaffold_5456_ref0004851_51481	Both	Lp_chr5_74771492	74771492	Lp_chr5_0	NA	NA	no	NA	NA
scaffold_11381_ref0008350_20664	GF	Lp_chr2_12519480	12519480	Lp_chr2_0	0	V3.Lp_chr2_0G1056	inside	IPR034334	GO:0005739
scaffold_7550_ref0041373_34461	GF	Lp_chr5_148429012	148429012	Lp_chr5_0	0	V3.Lp_chr5_0G10436	inside	IPR036047	GO:0005515
scaffold_1988_ref0003137_78471	GF	Lp_chr4_354942771	354942771	Lp_chr4_0	0	V3.Lp_chr4_0G25396	inside	IPR035979	GO:0003676
scaffold_11126_ref0041256_1283	GF	Lp_chr2_41605466	41605466	Lp_chr2_0	843	V3.Lp_chr2_0G3362	close	IPR000477	NA
scaffold_604_ref0039884_106451	GF	Lp_chr3_232449221	232449221	Lp_chr3_0	NA	NA	no	NA	NA
scaffold_195_ref0030885_173396	GF	Lp_chr6_26909508	26909508	Lp_chr6_0	0	V3.Lp_chr6_0G2288	inside	IPR033471	GO:0006351
scaffold_3456_ref0040427_37842	GF	Lp_chr2_288575782	288575782	Lp_chr2_0	682	V3.Lp_chr2_0G20192	close	NA	NA
scaffold_16888_ref0036561_13204	Both	Lp_chr3_162243854	162243854	Lp_chr3_0	0	V3.Lp_chr3_0G10380	inside	IPR033905	GO:0004601
scaffold_70_ref0040695_111716	Both	Lp_chr4_5885044	5885044	Lp_chr4_0	0	V3.Lp_chr4_0G442	inside	IPR022059	NA
scaffold_3332_ref0002103_3980	GF	Lp_chr3_224158306	224158306	Lp_chr3_0	86	V3.Lp_chr3_0G14192	close	IPR000008	GO:0006952
scaffold_6805_ref0021480_8600	Both	Lp_chr3_247444740	247444740	Lp_chr3_0	0	V3.Lp_chr3_0G15834	inside	IPR002048	GO:0009536
scaffold_4598_ref0006166_41237	GF	Lp_chr4_307336865	307336865	Lp_chr4_0	0	V3.Lp_chr4_0G22032	inside	IPR025110	GO:0019605
scaffold_3902_ref0030126_7199	Both	Lp_chr4_26258822	26258822	Lp_chr4_0	0	V3.Lp_chr4_0G2350	inside	IPR006043	GO:0016020
scaffold_10869_ref0008243_8013	GF	Lp_chr6_15361715	15361715	Lp_chr6_0	0	V3.Lp_chr6_0G1362	inside	IPR000719	GO:0005515
scaffold_2748_ref0002745_104472	GF	Lp_chr5_98684210	98684210	Lp_chr5_0	0	V3.Lp_chr5_0G6882	inside	IPR025313	GO:0009790
scaffold_2111_ref0018533_48615	Both	Lp_chr7_25306684	25306684	Lp_chr7_0.1	0	V3.Lp_chr7_0.1G890	inside	IPR036047	GO:0005515
scaffold_4523_ref0038435_8951	GF	NA_NA	NA	NA	NA	NA	no	NA	NA
scaffold_4927_ref0034050_19355	GF	Lp_chr5_106854281	106854281	Lp_chr5_0	0	V3.Lp_chr5_0G7452	inside	NA	NA
scaffold_4819_ref0005947_39338	GF	Lp_chr7_200833106	200833106	Lp_chr7_0.1	NA	NA	no	NA	NA
scaffold_5046_ref0037853_35794	GF	Lp_chr3_289455487	289455487	Lp_chr3_0	0	V3.Lp_chr3_0G18958	inside	IPR002885	GO:0005515
scaffold_3853_ref0022453_58799	GF	Lp_chr2_298524049	298524049	Lp_chr2_0	0	V3.Lp_chr2_0G20926	inside	NA	NA
scaffold_5902_ref0034298_31923	GF	Lp_chr7_28932787	28932787	Lp_chr7_0.1	0	V3.Lp_chr7_0.1G1088	inside	IPR027417	GO:0005524
scaffold_5129_ref0013888_18902	GF	Lp_chr5_257739934	257739934	Lp_chr5_0	0	V3.Lp_chr5_0G18822	inside	IPR015943	GO:0005515
scaffold_8792_ref0017066_37109	Both	Lp_chr3_338946106	338946106	Lp_chr3_0	0	V3.Lp_chr3_0G22698	inside	IPR016159	GO:0005829
scaffold_5464_ref0010309_38902	Both	Lp_chr3_255236307	255236307	Lp_chr3_0	0	V3.Lp_chr3_0G16404	inside	NA	NA
scaffold_11732_ref0023914_11555	GF	NA_NA	NA	NA	NA	NA	no	NA	NA
scaffold_10751_ref0043627_27170	GF	Lp_chr1_187743363	187743363	Lp_chr1_0	0	V3.Lp_chr1_0G13348	inside	IPR000719	GO:0004672
scaffold_724_ref0037572_51820	GF	Lp_chr5_220564015	220564015	Lp_chr5_0	0	V3.Lp_chr5_0G15714	inside	IPR022059	NA
scaffold_894_ref0038724_106702	GF	Lp_chr3_331235902	331235902	Lp_chr3_0	0	V3.Lp_chr3_0G22112	inside	IPR003347	GO:0035067
scaffold_6324_ref0048354_11599	Both	Lp_chr7_247173613	247173613	Lp_chr7_0.1	NA	NA	no	NA	NA
scaffold_1238_ref0015289_7177	GF	Lp_chr7_350742991	350742991	Lp_chr7_0.1	0	V3.Lp_chr7_0.1G12308	inside	IPR000719	GO:0004672
scaffold_9199_ref0014555_22598	GF	Lp_chr4_379550835	379550835	Lp_chr4_0	1	V3.Lp_chr4_0G27340	close	IPR004776	GO:0005789
scaffold_1352_ref0028597_30233	GF	Lp_chr2_339371919	339371919	Lp_chr2_0	NA	NA	no	NA	NA
scaffold_3567_ref0012300_13342	GF	Lp_chr3_55702141	55702141	Lp_chr3_0	0	V3.Lp_chr3_0G3508	inside	NA	GO:0005524
scaffold_2071_ref0020178_36296	Both	Lp_chr3_162096762	162096762	Lp_chr3_0	0	V3.Lp_chr3_0G10364	inside	IPR030054	GO:0005634
scaffold_1692_ref0045138_67672	Both	Lp_chr1_214511496	214511496	Lp_chr1_0	0	V3.Lp_chr1_0G15506	inside	IPR044502	GO:0009941
scaffold_6876_ref0025374_10635	GF	Lp_chr2_332488209	332488209	Lp_chr2_0	0	V3.Lp_chr2_0G23796	inside	NA	NA
scaffold_6412_ref0039669_28749	GF	Lp_chr2_17880961	17880961	Lp_chr2_0	0	V3.Lp_chr2_0G1590	inside	IPR039867	GO:0005886
scaffold_4369_ref0002961_8565	GF	Lp_chr7_8111138	8111138	Lp_chr7_0.1	0	V3.Lp_chr7_0.1G180	inside	IPR000620	GO:0016020
scaffold_1590_ref0025680_6195	Both	Lp_chr2_335480959	335480959	Lp_chr2_0	0	V3.Lp_chr2_0G24060	inside	IPR000850	GO:0005524
scaffold_4322_ref0026544_53615	GF	Lp_chr4_296563983	296563983	Lp_chr4_0	NA	NA	no	NA	NA
scaffold_90_ref0040972_96253	GF	Lp_chr3_301660454	301660454	Lp_chr3_0	0	V3.Lp_chr3_0G19972	inside	IPR005202	NA
scaffold_15950_ref0011746_30022	GF	NA_NA	NA	NA	NA	NA	no	NA	NA
scaffold_3300_ref0020206_4172	GF	Lp_chr2_175760446	175760446	Lp_chr2_0	NA	NA	no	NA	NA
scaffold_2282_ref0036778_78748	Both	Lp_chr3_73101837	73101837	Lp_chr3_0	0	V3.Lp_chr3_0G4714	inside	IPR001000	GO:0004553
scaffold_1679_ref0036123_37212	GF	NA_NA	NA	NA	NA	NA	no	NA	NA
scaffold_8048_ref0042567_50837	GF	Lp_chr4_410317160	410317160	Lp_chr4_0	NA	NA	no	NA	NA
scaffold_3955_ref0024841_11867	GF	Lp_chr1_217001774	217001774	Lp_chr1_0	NA	NA	no	NA	NA
scaffold_4957_ref0006567_64497	Both	Lp_chr1_197852214	197852214	Lp_chr1_0	0	V3.Lp_chr1_0G14100	inside	IPR007728	GO:0005634
scaffold_8587_ref0008723_32401	Both	Lp_chr4_352829940	352829940	Lp_chr4_0	0	V3.Lp_chr4_0G25238	inside	IPR026992	NA
scaffold_1535_ref0036355_32519	GF	Lp_chr1_180322879	180322879	Lp_chr1_0	705	V3.Lp_chr1_0G12796	close	NA	NA
scaffold_1540_ref0030918_83217	GF	Lp_chr4_107969933	107969933	Lp_chr4_0	0	V3.Lp_chr4_0G8742	inside	IPR012871	NA
scaffold_3522_ref0037467_66716	GF	Lp_chr5_151167579	151167579	Lp_chr5_0	0	V3.Lp_chr5_0G10670	inside	IPR039175	GO:0005747
scaffold_14419_ref0026903_515	GF	Lp_chr6_117392918	117392918	Lp_chr6_0	NA	NA	no	NA	NA
scaffold_17698_ref0012542_1781	Both	Lp_chr5_227811350	227811350	Lp_chr5_0	0	V3.Lp_chr5_0G16300	inside	IPR032675	GO:0005515
scaffold_19163_ref0040561_1473	GF	Lp_chr4_357007442	357007442	Lp_chr4_0	0	V3.Lp_chr4_0G25576	inside	IPR005484	GO:0003735
scaffold_2246_ref0015098_5136	GF	Lp_chr2_209997202	209997202	Lp_chr2_0	0	V3.Lp_chr2_0G14686	inside	IPR013780	GO:0046373
scaffold_1534_ref0036356_123817	GF	Lp_chr6_151351873	151351873	Lp_chr6_0	0	V3.Lp_chr6_0G11082	inside	IPR020828	GO:0009651
scaffold_6504_ref0036370_18444	GF	Lp_chr7_66438213	66438213	Lp_chr7_0.1	0	V3.Lp_chr7_0.1G2562	inside	IPR029063	GO:0005515
scaffold_2495_ref0040379_62808	GF	Lp_chr2_27713047	27713047	Lp_chr2_0	0	V3.Lp_chr2_0G2376	inside	IPR033895	GO:0003975
scaffold_8201_ref0040450_2656	GF	Lp_chr3_252992427	252992427	Lp_chr3_0	0	V3.Lp_chr3_0G16202	inside	IPR011990	GO:0005515
scaffold_16656_ref0022166_10542	GF	Lp_chr7_111889196	111889196	Lp_chr7_0.1	0	V3.Lp_chr7_0.1G4160	inside	IPR024709	NA
scaffold_3179_ref0027779_4120	GF	Lp_chr2_226943921	226943921	Lp_chr2_0	0	V3.Lp_chr2_0G15762	inside	NA	NA
scaffold_1818_ref0017032_59496	GF	Lp_chr7_354971351	354971351	Lp_chr7_0.1	0	V3.Lp_chr7_0.1G12466	inside	IPR006677	GO:0000166
scaffold_5142_ref0026624_60884	Both	Lp_chr4_272867390	272867390	Lp_chr4_0	0	V3.Lp_chr4_0G19674	inside	IPR002013	GO:0016791
scaffold_2801_ref0025790_41437	GF	Lp_chr4_60773413	60773413	Lp_chr4_0	0	V3.Lp_chr4_0G5332	inside	IPR034136	GO:0003677
scaffold_1935_ref0031966_21952	GF	Lp_chr3_122691336	122691336	Lp_chr3_0	59	V3.Lp_chr3_0G7928	close	IPR036879	GO:0003677
scaffold_8550_ref0012315_7606	GF	Lp_chr3_64356097	64356097	Lp_chr3_0	0	V3.Lp_chr3_0G4152	inside	IPR001525	GO:0008168
scaffold_8539_ref0001478_9583	GF	Lp_chr3_76028956	76028956	Lp_chr3_0	NA	NA	no	NA	NA
scaffold_6610_ref0009117_4815	GF	Lp_chr3_292125695	292125695	Lp_chr3_0	0	V3.Lp_chr3_0G19166	inside	IPR000719	GO:0004672
scaffold_7398_ref0003707_45513	GF	Lp_chr4_216905204	216905204	Lp_chr4_0	NA	NA	no	NA	NA
scaffold_7871_ref0000159_4166	Both	Lp_chr2_331357884	331357884	Lp_chr2_0	0	V3.Lp_chr2_0G23704	inside	IPR044861	NA
scaffold_8042_ref0042561_6920	GF	Lp_chr4_374784767	374784767	Lp_chr4_0	NA	NA	no	NA	NA
scaffold_13752_ref0030338_12396	GF	NA_NA	NA	NA	NA	NA	no	NA	NA
scaffold_377_ref0040307_34418	GF	Lp_chr5_230580275	230580275	Lp_chr5_0	279	V3.Lp_chr5_0G16538	close	IPR005215	GO:0015031
scaffold_11732_ref0023914_11563	GF	NA_NA	NA	NA	NA	NA	no	NA	NA
scaffold_98_ref0040966_185797	GF	Lp_chr6_232981348	232981348	Lp_chr6_0	-546	V3.Lp_chr6_0G17144	close	IPR020472	GO:0006281
scaffold_14229_ref0031782_9695	GF	Lp_chr4_344780824	344780824	Lp_chr4_0	NA	NA	no	NA	NA
scaffold_632_ref0045340_135502	GF	Lp_chr4_262944591	262944591	Lp_chr4_0	0	V3.Lp_chr4_0G18932	inside	IPR002347	GO:0016491
scaffold_920_ref0043442_22543	GF	Lp_chr5_17894061	17894061	Lp_chr5_0	-987	V3.Lp_chr5_0G1548	close	IPR044861	GO:0009506
scaffold_604_ref0039884_96452	Both	Lp_chr3_232458394	232458394	Lp_chr3_0	0	V3.Lp_chr3_0G14754	inside	IPR021319	GO:0005802
scaffold_8914_ref0017652_35951	GF	Lp_chr1_149118262	149118262	Lp_chr1_0	0	V3.Lp_chr1_0G10486	inside	IPR022059	NA
scaffold_6324_ref0048354_11655	Both	Lp_chr7_247173557	247173557	Lp_chr7_0.1	NA	NA	no	NA	NA
scaffold_10553_ref0025276_2586	GF	Lp_chr7_33273295	33273295	Lp_chr7_0.1	0	V3.Lp_chr7_0.1G1354	inside	IPR008926	GO:0006260
scaffold_18971_ref0040113_5796	GF	NA_NA	NA	NA	NA	NA	no	NA	NA
scaffold_1818_ref0017032_59487	GF	Lp_chr7_354971360	354971360	Lp_chr7_0.1	0	V3.Lp_chr7_0.1G12466	inside	IPR006677	GO:0000166
scaffold_8334_ref0001886_32765	GF	Lp_chr4_356545673	356545673	Lp_chr4_0	0	V3.Lp_chr4_0G25542	inside	IPR008700	GO:0005886
scaffold_4092_ref0043669_55233	GF	Lp_chr3_79607227	79607227	Lp_chr3_0	0	V3.Lp_chr3_0G5190	inside	NA	GO:0010097
scaffold_15771_ref0017846_2047	GF	Lp_chr4_350026164	350026164	Lp_chr4_0	0	V3.Lp_chr4_0G25038	inside	IPR007650	NA
scaffold_4157_ref0014548_51016	Both	Lp_chr2_255752994	255752994	Lp_chr2_0	0	V3.Lp_chr2_0G17810	inside	IPR005828	GO:0005366
scaffold_238_ref0040984_37153	Both	Lp_chr4_392060899	392060899	Lp_chr4_0	0	V3.Lp_chr4_0G28328	inside	IPR011333	GO:0006511
scaffold_5385_ref0005808_31583	GF	Lp_chr2_7474183	7474183	Lp_chr2_0	0	V3.Lp_chr2_0G610	inside	IPR001680	GO:0005515
scaffold_2891_ref0020639_73602	Both	Lp_chr2_96410813	96410813	Lp_chr2_0	0	V3.Lp_chr2_0G7408	inside	IPR000719	GO:0004672
scaffold_1960_ref0037399_3067	GF	Lp_chr3_30819190	30819190	Lp_chr3_0	0	V3.Lp_chr3_0G1634	inside	IPR013882	GO:0006281
scaffold_7801_ref0030676_3808	Both	Lp_chr5_246826312	246826312	Lp_chr5_0	NA	NA	no	NA	NA
scaffold_3976_ref0012120_34682	GF	Lp_chr7_302858422	302858422	Lp_chr7_0.1	0	V3.Lp_chr7_0.1G10540	inside	IPR001810	GO:0016567
scaffold_5745_ref0006113_48881	GF	Lp_chr7_130334645	130334645	Lp_chr7_0.1	0	V3.Lp_chr7_0.1G4842	inside	IPR001214	GO:0009507
scaffold_2931_ref0007373_63973	GF	NA_NA	NA	NA	NA	NA	no	NA	NA
scaffold_4509_ref0026077_47598	GF	Lp_chr3_249538892	249538892	Lp_chr3_0	0	V3.Lp_chr3_0G15978	inside	NA	NA
scaffold_1867_ref0047455_1600	Both	Lp_chr2_194184795	194184795	Lp_chr2_0	NA	NA	no	NA	NA
scaffold_1315_ref0005228_94333	GF	Lp_chr5_109786088	109786088	Lp_chr5_0	0	V3.Lp_chr5_0G7650	inside	NA	NA
scaffold_6668_ref0003700_22708	GF	Lp_chr6_206642781	206642781	Lp_chr6_0	0	V3.Lp_chr6_0G15092	inside	IPR026960	GO:0005515
scaffold_19744_ref0046698_5472	GF	Lp_chr7_71306732	71306732	Lp_chr7_0.1	-550	V3.Lp_chr7_0.1G2714	close	IPR000358	GO:0009263
scaffold_24375_ref0036934_2853	GF	Lp_chr1_262739014	262739014	Lp_chr1_0	0	V3.Lp_chr1_0G19316	inside	NA	NA
scaffold_9265_ref0041344_3675	GF	Lp_chr5_195109979	195109979	Lp_chr5_0	0	V3.Lp_chr5_0G13814	inside	IPR006904	NA
scaffold_1789_ref0029511_25842	GF	Lp_chr6_5225039	5225039	Lp_chr6_0	0	V3.Lp_chr6_0G376	inside	IPR032838	NA
scaffold_974_ref0000436_72707	GF	Lp_chr3_109702072	109702072	Lp_chr3_0	NA	NA	no	NA	NA
scaffold_13628_ref0025818_9127	GF	Lp_chr1_140678936	140678936	Lp_chr1_0	0	V3.Lp_chr1_0G9862	inside	IPR033162	GO:0005096
scaffold_2629_ref0030262_6924	GF	Lp_chr3_81369166	81369166	Lp_chr3_0	-968	V3.Lp_chr3_0G5344	close	NA	NA
scaffold_528_ref0042160_11450	Both	Lp_chr6_256071437	256071437	Lp_chr6_0	0	V3.Lp_chr6_0G19058	inside	IPR001245	GO:0006468
scaffold_1499_ref0026660_65118	GF	Lp_chr2_824700	824700	Lp_chr2_0	0	V3.Lp_chr2_0G54	inside	IPR027443	NA
scaffold_621_ref0027437_14155	GF	Lp_chr6_151679511	151679511	Lp_chr6_0	0	V3.Lp_chr6_0G11110	inside	IPR020683	GO:0005515
scaffold_1796_ref0047415_16903	GF	Lp_chr2_269229324	269229324	Lp_chr2_0	0	V3.Lp_chr2_0G18740	inside	IPR003293	GO:0009611
scaffold_1960_ref0037399_3040	GF	Lp_chr3_30819163	30819163	Lp_chr3_0	0	V3.Lp_chr3_0G1634	inside	IPR013882	GO:0006281
scaffold_4508_ref0026078_17249	Both	Lp_chr7_26137403	26137403	Lp_chr7_0.1	0	V3.Lp_chr7_0.1G924	inside	IPR040300	NA
scaffold_19105_ref0004748_8638	GF	Lp_chr7_79096315	79096315	Lp_chr7_0.1	0	V3.Lp_chr7_0.1G3030	inside	IPR000528	GO:0006869
scaffold_5146_ref0026628_52684	Both	Lp_chr7_355572072	355572072	Lp_chr7_0.1	0	V3.Lp_chr7_0.1G12504	inside	IPR000261	GO:0005515
scaffold_7871_ref0000159_4180	Both	Lp_chr2_331357898	331357898	Lp_chr2_0	0	V3.Lp_chr2_0G23704	inside	IPR044861	NA
scaffold_4338_ref0008456_5722	GF	Lp_chr3_258619520	258619520	Lp_chr3_0	0	V3.Lp_chr3_0G16606	inside	IPR032675	GO:0005515
scaffold_1679_ref0036123_29356	GF	Lp_chr4_383760082	383760082	Lp_chr4_0	0	V3.Lp_chr4_0G27656	inside	IPR038187	GO:0005634
scaffold_1893_ref0018809_12593	GF	Lp_chr4_46986401	46986401	Lp_chr4_0	0	V3.Lp_chr4_0G4232	inside	IPR035463	GO:0005778
scaffold_21126_ref0011697_8577	GF	Lp_chr4_270445133	270445133	Lp_chr4_0	NA	NA	no	NA	NA
scaffold_15165_ref0026882_6763	GF	Lp_chr1_178596776	178596776	Lp_chr1_0	0	V3.Lp_chr1_0G12702	inside	IPR009060	GO:0005886
scaffold_17379_ref0041708_1750	GF	Lp_chr1_161358552	161358552	Lp_chr1_0	0	V3.Lp_chr1_0G11422	inside	NA	GO:0009507
scaffold_8888_ref0022265_35201	GF	NA_NA	NA	NA	NA	NA	no	NA	NA
scaffold_9696_ref0026608_27213	GF	Lp_chr5_236389380	236389380	Lp_chr5_0	NA	NA	no	NA	NA
scaffold_28900_ref0008988_837	GF	NA_NA	NA	NA	NA	NA	no	NA	NA
scaffold_7947_ref0020536_50588	GF	Lp_chr5_144290725	144290725	Lp_chr5_0	0	V3.Lp_chr5_0G10092	inside	NA	NA
scaffold_10694_ref0019788_15614	GF	Lp_chr3_241962710	241962710	Lp_chr3_0	NA	NA	no	NA	NA
scaffold_7960_ref0007977_45723	GF	NA_NA	NA	NA	NA	NA	no	NA	NA
scaffold_4406_ref0040744_26125	Both	Lp_chr3_258474472	258474472	Lp_chr3_0	0	V3.Lp_chr3_0G16578	inside	NA	NA
scaffold_8711_ref0018891_11263	GF	Lp_chr4_349823636	349823636	Lp_chr4_0	0	V3.Lp_chr4_0G25020	inside	IPR023214	GO:0007033
scaffold_3923_ref0017596_6841	GF	Lp_chr3_331076066	331076066	Lp_chr3_0	0	V3.Lp_chr3_0G22090	inside	IPR000225	GO:0005515
scaffold_7509_ref0046734_56289	Both	Lp_chr3_382627597	382627597	Lp_chr3_0	NA	NA	no	NA	NA
scaffold_7871_ref0000159_4191	Both	Lp_chr2_331357909	331357909	Lp_chr2_0	0	V3.Lp_chr2_0G23704	inside	IPR044861	NA
scaffold_2246_ref0015098_5106	GF	Lp_chr2_209997172	209997172	Lp_chr2_0	0	V3.Lp_chr2_0G14686	inside	IPR013780	GO:0046373
scaffold_9488_ref0026021_29611	GF	NA_NA	NA	NA	NA	NA	no	NA	NA
scaffold_2757_ref0033254_29379	GF	Lp_chr2_5287548	5287548	Lp_chr2_0	522	V3.Lp_chr2_0G398	close	IPR003111	GO:0009507
scaffold_3237_ref0030070_3757	Both	Lp_chr7_357323734	357323734	Lp_chr7_0.1	0	V3.Lp_chr7_0.1G12582	inside	IPR028203	GO:0009570
scaffold_5146_ref0026628_52600	Both	Lp_chr7_355571988	355571988	Lp_chr7_0.1	0	V3.Lp_chr7_0.1G12504	inside	IPR000261	GO:0005515
scaffold_17698_ref0012542_1820	Both	Lp_chr5_227811389	227811389	Lp_chr5_0	0	V3.Lp_chr5_0G16300	inside	IPR032675	GO:0005515
scaffold_5019_ref0044913_28581	Both	Lp_chr4_371049921	371049921	Lp_chr4_0	0	V3.Lp_chr4_0G26664	inside	IPR027902	GO:0005515
scaffold_6920_ref0001992_57013	GF	Lp_chr7_311121114	311121114	Lp_chr7_0.1	NA	NA	no	NA	NA
scaffold_8792_ref0017066_38034	Both	Lp_chr3_338947031	338947031	Lp_chr3_0	0	V3.Lp_chr3_0G22698	inside	IPR016159	GO:0005829
scaffold_6220_ref0038296_33551	GF	Lp_chr3_310590016	310590016	Lp_chr3_0	0	V3.Lp_chr3_0G20552	inside	IPR013087	GO:0010044
scaffold_6452_ref0015545_3073	GF	Lp_chr1_247315804	247315804	Lp_chr1_0	0	V3.Lp_chr1_0G18056	inside	IPR026992	NA
scaffold_627_ref0027439_81883	GF	Lp_chr4_23972218	23972218	Lp_chr4_0	0	V3.Lp_chr4_0G2158	inside	IPR001313	GO:0009793
scaffold_16394_ref0038389_18436	GF	Lp_chr5_21226285	21226285	Lp_chr5_0	NA	NA	no	NA	NA
scaffold_4338_ref0008456_5423	GF	Lp_chr3_258619221	258619221	Lp_chr3_0	0	V3.Lp_chr3_0G16606	inside	IPR032675	GO:0005515
scaffold_9696_ref0026608_3899	GF	Lp_chr5_236422706	236422706	Lp_chr5_0	NA	NA	no	NA	NA
scaffold_6283_ref0000563_4211	GF	Lp_chr3_347467791	347467791	Lp_chr3_0	0	V3.Lp_chr3_0G23432	inside	IPR029058	GO:0006629
scaffold_24183_ref0014060_3560	GF	Lp_chr1_154644691	154644691	Lp_chr1_0	-536	V3.Lp_chr1_0G10954	close	IPR026960	NA
scaffold_604_ref0039884_66023	GF	Lp_chr3_232490102	232490102	Lp_chr3_0	0	V3.Lp_chr3_0G14758	inside	IPR021319	GO:0005802
scaffold_14774_ref0011835_16699	Both	Lp_chr7_243111373	243111373	Lp_chr7_0.1	NA	NA	no	NA	NA
scaffold_563_ref0019019_93843	GF	Lp_chr5_110982814	110982814	Lp_chr5_0	0	V3.Lp_chr5_0G7676	inside	IPR036396	GO:0004497
scaffold_705_ref0025157_24004	GF	Lp_chr3_379148078	379148078	Lp_chr3_0	NA	NA	no	NA	NA
scaffold_13926_ref0023066_9895	GF	Lp_chr3_266260727	266260727	Lp_chr3_0	0	V3.Lp_chr3_0G17220	inside	IPR000109	GO:0016020
scaffold_3179_ref0027779_4168	GF	Lp_chr2_226943873	226943873	Lp_chr2_0	0	V3.Lp_chr2_0G15762	inside	NA	NA
scaffold_1131_ref0047382_127859	GF	Lp_chr4_374420907	374420907	Lp_chr4_0	0	V3.Lp_chr4_0G26922	inside	NA	NA
scaffold_2532_ref0027261_95476	GF	Lp_scaf_8207	8207	Lp_scaffold_5770	0	V3.Lp_scaffold_5770G2	inside	IPR005069	NA
scaffold_9265_ref0041344_3833	GF	NA_NA	NA	NA	NA	NA	no	NA	NA
scaffold_4957_ref0006567_64698	GF	Lp_chr1_197852013	197852013	Lp_chr1_0	0	V3.Lp_chr1_0G14100	inside	IPR007728	GO:0005634
scaffold_11425_ref0026893_19095	GF	Lp_chr4_14250092	14250092	Lp_chr4_0	0	V3.Lp_chr4_0G1272	inside	IPR010420	GO:0006811
scaffold_604_ref0039884_111448	GF	Lp_chr3_232444222	232444222	Lp_chr3_0	0	V3.Lp_chr3_0G14750	inside	IPR000608	NA
scaffold_11053_ref0036545_11769	GF	Lp_chr7_161062326	161062326	Lp_chr7_0.1	-362	V3.Lp_chr7_0.1G5770	close	NA	NA
scaffold_14414_ref0015103_1297	GF	Lp_chr5_100375732	100375732	Lp_chr5_0	0	V3.Lp_chr5_0G7006	inside	NA	NA
scaffold_2582_ref0007559_63750	GF	Lp_chr2_106612221	106612221	Lp_chr2_0	0	V3.Lp_chr2_0G8072	inside	IPR027417	GO:0008380
scaffold_2885_ref0002568_37030	GF	Lp_chr6_269570173	269570173	Lp_chr6_0	NA	NA	no	NA	NA
scaffold_6324_ref0048354_11757	Both	Lp_chr7_247173455	247173455	Lp_chr7_0.1	NA	NA	no	NA	NA
scaffold_11200_ref0025209_23856	GF	Lp_chr5_231771112	231771112	Lp_chr5_0	0	V3.Lp_chr5_0G16668	inside	IPR008656	GO:0010264
scaffold_1131_ref0047382_127868	GF	Lp_chr4_374420898	374420898	Lp_chr4_0	0	V3.Lp_chr4_0G26922	inside	NA	NA
scaffold_5390_ref0015762_47475	GF	Lp_chr4_336233917	336233917	Lp_chr4_0	NA	NA	no	NA	NA
scaffold_2518_ref0039695_83966	GF	Lp_chr6_129926308	129926308	Lp_chr6_0	0	V3.Lp_chr6_0G9576	inside	IPR003165	GO:0003676
scaffold_4968_ref0009058_35419	Both	Lp_chr2_235043539	235043539	Lp_chr2_0	0	V3.Lp_chr2_0G16364	inside	NA	NA
scaffold_1878_ref0029556_31120	Both	Lp_chr3_335435230	335435230	Lp_chr3_0	NA	NA	no	NA	NA
scaffold_705_ref0025157_23816	GF	Lp_chr3_379147890	379147890	Lp_chr3_0	NA	NA	no	NA	NA
scaffold_16990_ref0020953_10907	GF	Lp_chr2_256051663	256051663	Lp_chr2_0	NA	NA	no	NA	NA
scaffold_3371_ref0027372_13573	GF	Lp_chr5_223211817	223211817	Lp_chr5_0	0	V3.Lp_chr5_0G15936	inside	IPR044609	GO:0085035
scaffold_2447_ref0047429_89784	GF	Lp_chr5_18788583	18788583	Lp_chr5_0	NA	NA	no	NA	NA
scaffold_4523_ref0038435_8926	Both	NA_NA	NA	NA	NA	NA	no	NA	NA
scaffold_5146_ref0026628_52561	Both	Lp_chr7_355571949	355571949	Lp_chr7_0.1	0	V3.Lp_chr7_0.1G12504	inside	IPR000261	GO:0005515
scaffold_8209_ref0000457_9954	GF	Lp_chr5_77804576	77804576	Lp_chr5_0	0	V3.Lp_chr5_0G5746	inside	IPR039306	GO:0017022
scaffold_26934_ref0010996_9987	GF	Lp_chr3_82943140	82943140	Lp_chr3_0	NA	NA	no	NA	NA
scaffold_11228_ref0037631_26241	GF	Lp_chr5_173148658	173148658	Lp_chr5_0	0	V3.Lp_chr5_0G12366	inside	IPR008928	GO:0005975
scaffold_2035_ref0043426_86349	GF	Lp_chr4_318774652	318774652	Lp_chr4_0	NA	NA	no	NA	NA
scaffold_1470_ref0040504_20105	Both	Lp_chr4_20582040	20582040	Lp_chr4_0	0	V3.Lp_chr4_0G1852	inside	IPR043129	GO:0005730
scaffold_788_ref0026868_124220	GF	Lp_chr6_189550020	189550020	Lp_chr6_0	0	V3.Lp_chr6_0G13702	inside	IPR000408	GO:0005773
scaffold_8209_ref0000457_9934	GF	Lp_chr5_77804596	77804596	Lp_chr5_0	0	V3.Lp_chr5_0G5746	inside	IPR039306	GO:0017022
scaffold_5146_ref0026628_59226	Both	Lp_chr7_355578614	355578614	Lp_chr7_0.1	0	V3.Lp_chr7_0.1G12504	inside	IPR000261	GO:0005515
scaffold_17698_ref0012542_3225	Both	Lp_chr5_227812797	227812797	Lp_chr5_0	0	V3.Lp_chr5_0G16300	inside	IPR032675	GO:0005515
scaffold_31499_ref0006198_440	Both	Lp_chr2_332806514	332806514	Lp_chr2_0	0	V3.Lp_chr2_0G23820	inside	IPR001810	GO:0005515
scaffold_598_ref0035143_111592	GF	Lp_chr6_266485338	266485338	Lp_chr6_0	0	V3.Lp_chr6_0G20056	inside	IPR029044	NA
scaffold_2071_ref0020178_36211	Both	Lp_chr3_162096847	162096847	Lp_chr3_0	0	V3.Lp_chr3_0G10364	inside	IPR030054	GO:0005634
scaffold_78_ref0006767_58516	Both	Lp_chr4_47568894	47568894	Lp_chr4_0	0	V3.Lp_chr4_0G4266	inside	IPR007290	GO:0032366
scaffold_507_ref0006339_113798	GF	Lp_chr3_367276163	367276163	Lp_chr3_0	NA	NA	no	NA	NA
scaffold_3173_ref0027783_53911	GF	Lp_chr2_168321230	168321230	Lp_chr2_0	0	V3.Lp_chr2_0G11620	inside	NA	NA
scaffold_70_ref0040695_111912	Both	Lp_chr4_5885240	5885240	Lp_chr4_0	0	V3.Lp_chr4_0G442	inside	IPR022059	NA
scaffold_8711_ref0018891_16531	Both	Lp_chr4_349818369	349818369	Lp_chr4_0	0	V3.Lp_chr4_0G25018	inside	IPR002937	GO:0009507
scaffold_1995_ref0021193_92030	GF	Lp_chr3_81878949	81878949	Lp_chr3_0	0	V3.Lp_chr3_0G5402	inside	IPR016135	GO:0005829
scaffold_87_ref0023176_130883	GF	Lp_chr1_166289302	166289302	Lp_chr1_0	0	V3.Lp_chr1_0G11824	inside	IPR011990	GO:0005515
scaffold_3076_ref0001867_96002	GF	Lp_chr4_357473030	357473030	Lp_chr4_0	0	V3.Lp_chr4_0G25600	inside	IPR036047	GO:0005515
scaffold_3597_ref0021217_72366	GF	Lp_chr7_206992682	206992682	Lp_chr7_0.1	NA	NA	no	NA	NA
scaffold_2185_ref0003183_74536	GF	Lp_chr2_25556014	25556014	Lp_chr2_0	0	V3.Lp_chr2_0G2228	inside	IPR013057	GO:0110126
scaffold_4758_ref0012625_11098	Both	Lp_chr4_12862066	12862066	Lp_chr4_0	0	V3.Lp_chr4_0G1156	inside	NA	NA
scaffold_8888_ref0022265_35648	Both	Lp_chr4_349750654	349750654	Lp_chr4_0	0	V3.Lp_chr4_0G25014	inside	IPR044678	GO:0009409
scaffold_5291_ref0013394_35555	GF	Lp_chr2_226397060	226397060	Lp_chr2_0	0	V3.Lp_chr2_0G15708	inside	IPR001360	GO:0022626
scaffold_4831_ref0041811_26438	GF	Lp_chr2_309664546	309664546	Lp_chr2_0	NA	NA	no	NA	NA
scaffold_1095_ref0030907_31493	GF	Lp_chr2_41036582	41036582	Lp_chr2_0	0	V3.Lp_chr2_0G3348	inside	IPR003672	GO:0009058
scaffold_693_ref0011195_97237	GF	Lp_chr5_32030615	32030615	Lp_chr5_0	NA	NA	no	NA	NA
scaffold_6308_ref0035929_66691	GF	Lp_chr2_26163386	26163386	Lp_chr2_0	NA	NA	no	NA	NA
scaffold_4687_ref0044381_42065	GF	Lp_chr5_225747077	225747077	Lp_chr5_0	0	V3.Lp_chr5_0G16138	inside	IPR000504	GO:0003676
scaffold_12270_ref0015451_13578	GF	Lp_chr1_119627782	119627782	Lp_chr1_0	0	V3.Lp_chr1_0G8378	inside	IPR024462	GO:0005886
scaffold_915_ref0038168_34020	GF	Lp_chr4_37529607	37529607	Lp_chr4_0	0	V3.Lp_chr4_0G3394	inside	IPR028082	GO:0015276
scaffold_2767_ref0015320_32750	GF	Lp_chr4_28673173	28673173	Lp_chr4_0	0	V3.Lp_chr4_0G2610	inside	IPR032675	GO:0005515
scaffold_8617_ref0021247_3740	Both	Lp_chr4_238165926	238165926	Lp_chr4_0	0	V3.Lp_chr4_0G17426	inside	IPR023614	GO:0005741
scaffold_20633_ref0003903_5467	GF	Lp_chr6_254963378	254963378	Lp_chr6_0	NA	NA	no	NA	NA
scaffold_17297_ref0004865_3613	GF	Lp_chr4_384159146	384159146	Lp_chr4_0	-999	V3.Lp_chr4_0G27680	close	IPR015300	GO:1901371
scaffold_2336_ref0018202_70230	GF	Lp_chr7_74509985	74509985	Lp_chr7_0.1	0	V3.Lp_chr7_0.1G2826	inside	IPR011042	GO:0009506
scaffold_5019_ref0044913_29321	Both	Lp_chr4_371049181	371049181	Lp_chr4_0	0	V3.Lp_chr4_0G26664	inside	IPR027902	GO:0005515
scaffold_12700_ref0026832_15587	GF	NA_NA	NA	NA	NA	NA	no	NA	NA
scaffold_2518_ref0039695_82953	GF	Lp_chr6_129927321	129927321	Lp_chr6_0	0	V3.Lp_chr6_0G9576	inside	IPR003165	GO:0003676
scaffold_160_ref0012850_6025	GF	Lp_chr2_297032818	297032818	Lp_chr2_0	0	V3.Lp_chr2_0G20828	inside	IPR023213	GO:0016747
scaffold_19105_ref0004748_8605	GF	Lp_chr7_79096282	79096282	Lp_chr7_0.1	0	V3.Lp_chr7_0.1G3030	inside	IPR000528	GO:0006869
scaffold_5639_ref0010971_49923	GF	Lp_chr5_257180647	257180647	Lp_chr5_0	0	V3.Lp_chr5_0G18754	inside	IPR011009	GO:0004672
scaffold_519_ref0037017_148008	GF	Lp_chr5_129373098	129373098	Lp_chr5_0	0	V3.Lp_chr5_0G8882	inside	IPR014720	GO:0003723
scaffold_730_ref0019653_139125	GF	Lp_chr7_37294210	37294210	Lp_chr7_0.1	0	V3.Lp_chr7_0.1G1516	inside	IPR011333	GO:0005515
scaffold_8424_ref0009333_4168	GF	Lp_chr3_295997764	295997764	Lp_chr3_0	NA	NA	no	NA	NA
scaffold_5456_ref0004851_49438	Both	Lp_chr5_74769449	74769449	Lp_chr5_0	0	V3.Lp_chr5_0G5504	inside	IPR002487	GO:0003700
scaffold_6887_ref0018090_44039	GF	Lp_chr4_277721726	277721726	Lp_chr4_0	0	V3.Lp_chr4_0G20012	inside	IPR040378	GO:0005886
scaffold_689_ref0041626_69058	GF	Lp_chr7_14028155	14028155	Lp_chr7_0.1	0	V3.Lp_chr7_0.1G394	inside	IPR005202	GO:0005634
scaffold_2642_ref0017744_68826	GF	Lp_chr3_98821141	98821141	Lp_chr3_0	0	V3.Lp_chr3_0G6556	inside	IPR003700	GO:0008270
scaffold_1397_ref0006781_61231	GF	Lp_chr4_64777177	64777177	Lp_chr4_0	0	V3.Lp_chr4_0G5658	inside	IPR002885	GO:0005515
scaffold_4530_ref0020502_12412	GF	Lp_chr2_334804230	334804230	Lp_chr2_0	0	V3.Lp_chr2_0G23984	inside	IPR002575	GO:0009086
scaffold_3596_ref0021218_21651	GF	Lp_chr5_221452175	221452175	Lp_chr5_0	0	V3.Lp_chr5_0G15792	inside	NA	NA
scaffold_4921_ref0034056_8723	GF	Lp_chr4_294685396	294685396	Lp_chr4_0	0	V3.Lp_chr4_0G21188	inside	IPR032675	GO:0005515
scaffold_214_ref0005187_12288	GF	Lp_chr3_166172183	166172183	Lp_chr3_0	0	V3.Lp_chr3_0G10664	inside	NA	NA
scaffold_591_ref0035138_96444	GF	Lp_chr5_25655319	25655319	Lp_chr5_0	NA	NA	no	NA	NA
scaffold_6805_ref0021480_8704	Both	Lp_chr3_247444636	247444636	Lp_chr3_0	0	V3.Lp_chr3_0G15834	inside	IPR002048	GO:0009536
scaffold_11442_ref0015991_38865	Both	Lp_chr4_14505616	14505616	Lp_chr4_0	NA	NA	no	NA	NA
scaffold_5336_ref0029327_34810	GF	Lp_chr4_54549556	54549556	Lp_chr4_0	0	V3.Lp_chr4_0G4866	inside	IPR009057	GO:0080060
scaffold_9071_ref0023145_31449	GF	Lp_chr2_248803366	248803366	Lp_chr2_0	-32	V3.Lp_chr2_0G17396	close	IPR036259	GO:0016020
scaffold_10352_ref0041059_36047	GF	Lp_chr6_219045139	219045139	Lp_chr6_0	NA	NA	no	NA	NA
scaffold_7183_ref0007842_1626	GF	Lp_chr4_348850271	348850271	Lp_chr4_0	NA	NA	no	NA	NA
scaffold_9302_ref0020389_33241	Both	Lp_chr4_88608598	88608598	Lp_chr4_0	NA	NA	no	NA	NA
scaffold_604_ref0039884_111196	GF	Lp_chr3_232444474	232444474	Lp_chr3_0	0	V3.Lp_chr3_0G14750	inside	IPR000608	NA
scaffold_3695_ref0045217_9239	GF	Lp_chr5_221347756	221347756	Lp_chr5_0	-959	V3.Lp_chr5_0G15786	close	NA	NA
scaffold_3260_ref0023032_282	GF	Lp_chr2_4077501	4077501	Lp_chr2_0	-102	V3.Lp_chr2_0G288	close	NA	GO:0005515
scaffold_371_ref0040301_37081	GF	Lp_chr3_298811692	298811692	Lp_chr3_0	0	V3.Lp_chr3_0G19730	inside	NA	NA
scaffold_214_ref0005187_12293	GF	Lp_chr3_166172178	166172178	Lp_chr3_0	0	V3.Lp_chr3_0G10664	inside	NA	NA
scaffold_2533_ref0027262_54791	GF	Lp_chr7_289084637	289084637	Lp_chr7_0.1	0	V3.Lp_chr7_0.1G10038	inside	IPR014848	GO:0031985
scaffold_1371_ref0016002_75909	GF	Lp_chr5_199591035	199591035	Lp_chr5_0	0	V3.Lp_chr5_0G14080	inside	IPR016021	GO:0003723
scaffold_1324_ref0023232_5092	GF	Lp_chr5_65176883	65176883	Lp_chr5_0	0	V3.Lp_chr5_0G4882	inside	IPR039512	GO:0008270
scaffold_6587_ref0007814_4845	GF	Lp_chr1_24331694	24331694	Lp_chr1_0	0	V3.Lp_chr1_0G1998	inside	IPR036250	GO:0008470
scaffold_5161_ref0039043_44136	GF	Lp_chr7_351921690	351921690	Lp_chr7_0.1	NA	NA	no	NA	NA
scaffold_9185_ref0045083_21410	GF	Lp_chr3_98692312	98692312	Lp_chr3_0	0	V3.Lp_chr3_0G6540	inside	IPR023395	GO:0055085
scaffold_7759_ref0022828_32452	Both	Lp_chr4_345389951	345389951	Lp_chr4_0	NA	NA	no	NA	NA
scaffold_7867_ref0018169_25941	GF	Lp_chr7_164448372	164448372	Lp_chr7_0.1	0	V3.Lp_chr7_0.1G5868	inside	IPR036412	GO:0003824
scaffold_4526_ref0038440_78032	GF	Lp_chr1_212864634	212864634	Lp_chr1_0	NA	NA	no	NA	NA
scaffold_1031_ref0020118_103151	Both	Lp_chr3_160868925	160868925	Lp_chr3_0	0	V3.Lp_chr3_0G10290	inside	IPR011701	GO:0022857
scaffold_1561_ref0043375_99463	Both	Lp_chr4_390751392	390751392	Lp_chr4_0	0	V3.Lp_chr4_0G28194	inside	IPR036047	GO:0005515
scaffold_2674_ref0023270_6817	GF	Lp_chr4_345177030	345177030	Lp_chr4_0	0	V3.Lp_chr4_0G24662	inside	IPR036188	GO:0016491
scaffold_2885_ref0002568_37076	GF	Lp_chr6_269570219	269570219	Lp_chr6_0	NA	NA	no	NA	NA
scaffold_12213_ref0046590_16658	GF	Lp_chr5_190450501	190450501	Lp_chr5_0	0	V3.Lp_chr5_0G13584	inside	IPR036420	NA
scaffold_10942_ref0037446_20871	Both	Lp_chr5_257817196	257817196	Lp_chr5_0	0	V3.Lp_chr5_0G18830	inside	IPR001810	GO:0005515
scaffold_2683_ref0044459_63248	GF	Lp_chr4_334881151	334881151	Lp_chr4_0	0	V3.Lp_chr4_0G23956	inside	NA	GO:0009527
scaffold_19163_ref0040561_1486	GF	Lp_chr4_357007429	357007429	Lp_chr4_0	0	V3.Lp_chr4_0G25576	inside	IPR005484	GO:0003735
scaffold_1867_ref0047455_63410	GF	Lp_chr3_234119389	234119389	Lp_chr3_0	0	V3.Lp_chr3_0G14858	inside	IPR028261	GO:0003824
scaffold_6201_ref0002266_22076	GF	Lp_chr2_301533770	301533770	Lp_chr2_0	0	V3.Lp_chr2_0G21188	inside	IPR027417	GO:0005524
scaffold_8864_ref0038794_34104	Both	Lp_chr6_213221735	213221735	Lp_chr6_0	0	V3.Lp_chr6_0G15612	inside	NA	NA
scaffold_5679_ref0034284_22530	GF	Lp_chr7_6968184	6968184	Lp_chr7_0.1	0	V3.Lp_chr7_0.1G106	inside	IPR024880	GO:0005515
scaffold_90_ref0040972_108006	GF	Lp_chr3_301672179	301672179	Lp_chr3_0	0	V3.Lp_chr3_0G19974	inside	IPR008972	GO:0005507
scaffold_3734_ref0013339_72361	Both	Lp_chr3_130182579	130182579	Lp_chr3_0	0	V3.Lp_chr3_0G8402	inside	IPR005455	GO:0003779
scaffold_2520_ref0045159_26350	GF	Lp_chr7_346485500	346485500	Lp_chr7_0.1	0	V3.Lp_chr7_0.1G12126	inside	IPR003892	GO:0043130
scaffold_7178_ref0038347_49326	GF	Lp_chr2_8414238	8414238	Lp_chr2_0	0	V3.Lp_chr2_0G690	inside	NA	NA
scaffold_2523_ref0045160_10239	GF	Lp_chr3_358342161	358342161	Lp_chr3_0	NA	NA	no	NA	NA
scaffold_9645_ref0019438_291	GF	Lp_chr3_260288909	260288909	Lp_chr3_0	NA	NA	no	NA	NA
scaffold_3066_ref0019996_26604	GF	Lp_chr2_285508861	285508861	Lp_chr2_0	NA	NA	no	NA	NA
scaffold_16656_ref0022166_11472	GF	Lp_chr7_111888266	111888266	Lp_chr7_0.1	0	V3.Lp_chr7_0.1G4160	inside	IPR024709	NA
scaffold_138_ref0020070_143255	GF	Lp_chr7_28622484	28622484	Lp_chr7_0.1	-493	V3.Lp_chr7_0.1G1080	close	IPR036640	GO:0005829
scaffold_4530_ref0020502_52471	GF	Lp_chr2_334764248	334764248	Lp_chr2_0	0	V3.Lp_chr2_0G23974	inside	IPR029058	GO:0016787
scaffold_8048_ref0042567_50878	GF	Lp_chr4_410317201	410317201	Lp_chr4_0	NA	NA	no	NA	NA
scaffold_4220_ref0017952_3259	GF	Lp_chr4_378758945	378758945	Lp_chr4_0	423	V3.Lp_chr4_0G27280	close	IPR036574	GO:0005515
scaffold_764_ref0012407_9782	GF	Lp_chr2_36508370	36508370	Lp_chr2_0	NA	NA	no	NA	NA
scaffold_4667_ref0031869_40416	GF	Lp_chr4_149468322	149468322	Lp_chr4_0	NA	NA	no	NA	NA
scaffold_49_ref0001315_256083	GF	Lp_scaf_274217	274217	Lp_scaffold_1008	NA	NA	no	NA	NA
scaffold_3187_ref0043887_35953	GF	Lp_chr5_90850044	90850044	Lp_chr5_0	0	V3.Lp_chr5_0G6384	inside	IPR038765	GO:0000723
scaffold_2757_ref0033254_29478	GF	Lp_chr2_5287647	5287647	Lp_chr2_0	621	V3.Lp_chr2_0G398	close	IPR003111	GO:0009507
scaffold_604_ref0039884_96411	GF	Lp_chr3_232458435	232458435	Lp_chr3_0	0	V3.Lp_chr3_0G14754	inside	IPR021319	GO:0005802
scaffold_12900_ref0016731_31756	GF	Lp_chr2_337637789	337637789	Lp_chr2_0	NA	NA	no	NA	NA
scaffold_2143_ref0028363_20827	GF	Lp_chr2_110663493	110663493	Lp_chr2_0	NA	NA	no	NA	NA
scaffold_379_ref0040309_46386	GF	Lp_chr4_373924549	373924549	Lp_chr4_0	0	V3.Lp_chr4_0G26886	inside	IPR021916	GO:0005773
scaffold_604_ref0039884_65800	GF	Lp_chr3_232490325	232490325	Lp_chr3_0	0	V3.Lp_chr3_0G14758	inside	IPR021319	GO:0005802
scaffold_974_ref0000436_72668	GF	Lp_chr3_109702111	109702111	Lp_chr3_0	NA	NA	no	NA	NA
scaffold_4484_ref0039062_32585	GF	Lp_chr4_305320761	305320761	Lp_chr4_0	0	V3.Lp_chr4_0G21912	inside	IPR003018	GO:0045892
scaffold_2725_ref0040401_47634	GF	Lp_chr6_37654938	37654938	Lp_chr6_0	NA	NA	no	NA	NA
scaffold_10469_ref0029852_272	GF	Lp_chr4_101303215	101303215	Lp_chr4_0	NA	NA	no	NA	NA
scaffold_560_ref0019016_88350	GF	Lp_chr2_220084093	220084093	Lp_chr2_0	0	V3.Lp_chr2_0G15292	inside	IPR000719	GO:0019901
scaffold_36113_ref0037424_828	GF	NA_NA	NA	NA	NA	NA	no	NA	NA
scaffold_1106_ref0016980_102943	GF	Lp_chr3_124652184	124652184	Lp_chr3_0	0	V3.Lp_chr3_0G8102	inside	IPR000115	GO:0009570
scaffold_10925_ref0025024_10794	GF	Lp_chr4_404767015	404767015	Lp_chr4_0	NA	NA	no	NA	NA
scaffold_16782_ref0028192_4445	GF	Lp_chr3_45117583	45117583	Lp_chr3_0	-738	V3.Lp_chr3_0G2798	close	NA	NA
scaffold_10354_ref0041053_10960	GF	NA_NA	NA	NA	NA	NA	no	NA	NA
scaffold_2071_ref0020178_5992	Both	Lp_chr3_162126870	162126870	Lp_chr3_0	0	V3.Lp_chr3_0G10368	inside	IPR000010	GO:0009611
scaffold_14015_ref0031152_8324	GF	Lp_chr1_165387776	165387776	Lp_chr1_0	NA	NA	no	NA	NA
scaffold_604_ref0039884_103723	GF	Lp_chr3_232451949	232451949	Lp_chr3_0	481	V3.Lp_chr3_0G14752	close	IPR016135	NA
scaffold_2801_ref0025790_41649	GF	Lp_chr4_60773625	60773625	Lp_chr4_0	0	V3.Lp_chr4_0G5332	inside	IPR034136	GO:0003677
scaffold_18898_ref0005312_1774	GF	Lp_chr2_343328177	343328177	Lp_chr2_0	0	V3.Lp_chr2_0G24678	inside	IPR004864	GO:0098542
scaffold_5894_ref0031118_28963	GF	Lp_chr3_168929172	168929172	Lp_chr3_0	NA	NA	no	NA	NA
scaffold_13977_ref0019128_18463	GF	Lp_chr3_247645307	247645307	Lp_chr3_0	0	V3.Lp_chr3_0G15850	inside	IPR000009	GO:0005634
scaffold_3264_ref0023028_44437	GF	Lp_chr2_257831967	257831967	Lp_chr2_0	0	V3.Lp_chr2_0G17968	inside	IPR008948	GO:0009611
scaffold_3184_ref0043884_53033	GF	Lp_chr2_248506713	248506713	Lp_chr2_0	0	V3.Lp_chr2_0G17376	inside	NA	NA
scaffold_5216_ref0041855_18590	GF	Lp_chr3_260876006	260876006	Lp_chr3_0	99	V3.Lp_chr3_0G16802	close	IPR005512	GO:0005085
scaffold_15466_ref0026265_6265	GF	Lp_chr4_271625642	271625642	Lp_chr4_0	846	V3.Lp_chr4_0G19572	close	IPR004853	GO:0015780
scaffold_5622_ref0028903_28563	GF	Lp_chr4_348458005	348458005	Lp_chr4_0	0	V3.Lp_chr4_0G24914	inside	IPR021109	GO:0004190
scaffold_9645_ref0019438_292	GF	Lp_chr3_260288908	260288908	Lp_chr3_0	NA	NA	no	NA	NA
scaffold_6560_ref0016911_14558	GF	Lp_chr7_301745624	301745624	Lp_chr7_0.1	0	V3.Lp_chr7_0.1G10482	inside	IPR007657	GO:0016757
scaffold_5019_ref0044913_28688	Both	Lp_chr4_371049814	371049814	Lp_chr4_0	0	V3.Lp_chr4_0G26664	inside	IPR027902	GO:0005515
scaffold_7027_ref0007119_2784	GF	Lp_chr1_54132728	54132728	Lp_chr1_0	0	V3.Lp_chr1_0G4304	inside	IPR035983	GO:0004842
scaffold_8708_ref0036894_41314	GF	NA_NA	NA	NA	NA	NA	no	NA	NA
scaffold_6876_ref0025374_10663	GF	Lp_chr2_332488181	332488181	Lp_chr2_0	0	V3.Lp_chr2_0G23796	inside	NA	NA
scaffold_2696_ref0013916_100588	GF	Lp_chr3_30746048	30746048	Lp_chr3_0	0	V3.Lp_chr3_0G1632	inside	NA	NA
scaffold_1866_ref0047456_27730	Both	Lp_chr4_10040801	10040801	Lp_chr4_0	0	V3.Lp_chr4_0G860	inside	IPR036388	GO:0005634
scaffold_8098_ref0033727_28582	GF	Lp_chr5_215427073	215427073	Lp_chr5_0	0	V3.Lp_chr5_0G15370	inside	IPR001898	GO:0051453
scaffold_13_ref0042664_311165	Both	Lp_chr3_62665155	62665155	Lp_chr3_0	0	V3.Lp_chr3_0G4020	inside	IPR025724	GO:0003676
scaffold_1796_ref0047415_16893	GF	Lp_chr2_269229314	269229314	Lp_chr2_0	0	V3.Lp_chr2_0G18740	inside	IPR003293	GO:0009611
scaffold_10751_ref0043627_27179	GF	Lp_chr1_187743372	187743372	Lp_chr1_0	0	V3.Lp_chr1_0G13348	inside	IPR000719	GO:0004672
scaffold_894_ref0038724_102329	GF	Lp_chr3_331240275	331240275	Lp_chr3_0	-25	V3.Lp_chr3_0G22114	close	IPR013201	GO:0006508
scaffold_8550_ref0012315_7763	GF	Lp_chr3_64356254	64356254	Lp_chr3_0	0	V3.Lp_chr3_0G4152	inside	IPR001525	GO:0008168
scaffold_6920_ref0001992_57051	GF	Lp_chr7_311121076	311121076	Lp_chr7_0.1	NA	NA	no	NA	NA
scaffold_22415_ref0024510_1785	GF	NA_NA	NA	NA	NA	NA	no	NA	NA
scaffold_1131_ref0047382_127832	GF	Lp_chr4_374420934	374420934	Lp_chr4_0	0	V3.Lp_chr4_0G26922	inside	NA	NA
scaffold_1186_ref0015282_54498	GF	NA_NA	NA	NA	NA	NA	no	NA	NA
scaffold_2993_ref0021677_34499	GF	Lp_chr2_284607959	284607959	Lp_chr2_0	0	V3.Lp_chr2_0G19828	inside	IPR041677	GO:0004386
scaffold_1403_ref0034799_50084	GF	Lp_chr5_115488680	115488680	Lp_chr5_0	0	V3.Lp_chr5_0G7962	inside	IPR010031	GO:0005739
scaffold_6628_ref0027126_25068	GF	Lp_chr5_233627625	233627625	Lp_chr5_0	0	V3.Lp_chr5_0G16778	inside	IPR001810	GO:0005515
scaffold_1101_ref0016979_9852	GF	Lp_chr3_260473018	260473018	Lp_chr3_0	0	V3.Lp_chr3_0G16754	inside	IPR042099	GO:0005634
scaffold_1036_ref0020111_133392	GF	NA_NA	NA	NA	NA	NA	no	NA	NA
scaffold_3169_ref0009840_4878	GF	Lp_chr7_55050573	55050573	Lp_chr7_0.1	0	V3.Lp_chr7_0.1G2102	inside	IPR006876	NA
scaffold_1935_ref0031966_50075	Both	Lp_chr3_122711810	122711810	Lp_chr3_0	0	V3.Lp_chr3_0G7930	inside	IPR017423	GO:0030488
scaffold_706_ref0025158_9278	GF	Lp_chr4_56926321	56926321	Lp_chr4_0	0	V3.Lp_chr4_0G5090	inside	IPR009769	NA
scaffold_20919_ref0018784_4697	GF	Lp_chr2_232023350	232023350	Lp_chr2_0	0	V3.Lp_chr2_0G16150	inside	IPR036812	GO:0016616
scaffold_2885_ref0002568_37355	GF	Lp_chr6_269570498	269570498	Lp_chr6_0	NA	NA	no	NA	NA
scaffold_1808_ref0034974_8701	Both	Lp_chr7_30787542	30787542	Lp_chr7_0.1	0	V3.Lp_chr7_0.1G1158	inside	IPR005475	GO:0003824
scaffold_5685_ref0018056_26712	GF	Lp_chr4_371921339	371921339	Lp_chr4_0	0	V3.Lp_chr4_0G26740	inside	IPR027417	GO:0140359
scaffold_30439_ref0043934_1551	GF	Lp_chr2_39775417	39775417	Lp_chr2_0	NA	NA	no	NA	NA
scaffold_3556_ref0042795_69355	GF	Lp_chr6_7654382	7654382	Lp_chr6_0	NA	NA	no	NA	NA
scaffold_13411_ref0037503_14983	GF	Lp_chr4_371814028	371814028	Lp_chr4_0	0	V3.Lp_chr4_0G26730	inside	IPR008930	GO:0010333
scaffold_22702_ref0010146_3229	Both	Lp_chr7_69127346	69127346	Lp_chr7_0.1	NA	NA	no	NA	NA
scaffold_1755_ref0026067_8523	Both	Lp_chr4_385526571	385526571	Lp_chr4_0	0	V3.Lp_chr4_0G27758	inside	IPR023175	GO:0000148
scaffold_4081_ref0025940_74781	GF	Lp_chr1_190015211	190015211	Lp_chr1_0	NA	NA	no	NA	NA
scaffold_822_ref0021658_24809	Both	Lp_chr3_69601269	69601269	Lp_chr3_0	0	V3.Lp_chr3_0G4462	inside	IPR000326	GO:0006644
scaffold_20574_ref0001824_8036	GF	Lp_chr4_330733765	330733765	Lp_chr4_0	NA	NA	no	NA	NA
scaffold_7119_ref0027541_38692	GF	Lp_chr6_62519984	62519984	Lp_chr6_0	NA	NA	no	NA	NA
scaffold_8077_ref0048002_18048	GF	NA_NA	NA	NA	NA	NA	no	NA	NA
scaffold_676_ref0020300_33880	GF	Lp_chr7_328871279	328871279	Lp_chr7_0.1	0	V3.Lp_chr7_0.1G11452	inside	IPR036163	GO:0046872
scaffold_121_ref0038021_54982	GF	Lp_chr3_31470829	31470829	Lp_chr3_0	0	V3.Lp_chr3_0G1688	inside	IPR020683	GO:0005515
scaffold_18898_ref0005312_1748	GF	Lp_chr2_343328203	343328203	Lp_chr2_0	0	V3.Lp_chr2_0G24678	inside	IPR004864	GO:0098542
scaffold_444_ref0044600_85566	GF	Lp_chr6_17141497	17141497	Lp_chr6_0	0	V3.Lp_chr6_0G1494	inside	IPR013057	GO:0000325
scaffold_5685_ref0018056_27090	GF	Lp_chr4_371921717	371921717	Lp_chr4_0	0	V3.Lp_chr4_0G26740	inside	IPR027417	GO:0140359
scaffold_10780_ref0004106_3173	GF	NA_NA	NA	NA	NA	NA	no	NA	NA
scaffold_2919_ref0019966_91204	GF	Lp_chr6_77138402	77138402	Lp_chr6_0	0	V3.Lp_chr6_0G5844	inside	IPR029058	GO:0005515
scaffold_30439_ref0043934_1309	GF	Lp_chr2_39775659	39775659	Lp_chr2_0	NA	NA	no	NA	NA
scaffold_1636_ref0011038_73831	GF	Lp_chr6_147558041	147558041	Lp_chr6_0	0	V3.Lp_chr6_0G10786	inside	IPR015943	GO:0005515
scaffold_5919_ref0031777_53733	GF	Lp_chr5_244223186	244223186	Lp_chr5_0	0	V3.Lp_chr5_0G17548	inside	IPR011676	NA
scaffold_2908_ref0037920_71371	Both	Lp_chr3_355060015	355060015	Lp_chr3_0	0	V3.Lp_chr3_0G24048	inside	IPR011042	GO:0009058
scaffold_2931_ref0007373_29699	GF	Lp_chr4_40385292	40385292	Lp_chr4_0	0	V3.Lp_chr4_0G3624	inside	IPR007656	GO:0010031
scaffold_7509_ref0046734_56288	Both	Lp_chr3_382627598	382627598	Lp_chr3_0	NA	NA	no	NA	NA
scaffold_669_ref0002218_46917	GF	Lp_chr3_255093588	255093588	Lp_chr3_0	0	V3.Lp_chr3_0G16384	inside	IPR024788	GO:0005515
scaffold_10451_ref0024589_32996	GF	Lp_chr4_78170374	78170374	Lp_chr4_0	0	V3.Lp_chr4_0G6604	inside	IPR004007	GO:0004371
scaffold_8579_ref0025063_21869	GF	Lp_chr7_137078972	137078972	Lp_chr7_0.1	0	V3.Lp_chr7_0.1G5086	inside	IPR002641	GO:0006629
scaffold_14631_ref0009524_4122	GF	Lp_chr4_294175203	294175203	Lp_chr4_0	0	V3.Lp_chr4_0G21148	inside	NA	NA
scaffold_3302_ref0020204_5250	GF	Lp_chr5_205738437	205738437	Lp_chr5_0	NA	NA	no	NA	NA
scaffold_2582_ref0007559_63801	GF	Lp_chr2_106612170	106612170	Lp_chr2_0	0	V3.Lp_chr2_0G8072	inside	IPR027417	GO:0008380
scaffold_1679_ref0036123_7545	GF	Lp_chr4_383724248	383724248	Lp_chr4_0	NA	NA	no	NA	NA
scaffold_468_ref0008780_56869	GF	Lp_chr4_341258589	341258589	Lp_chr4_0	0	V3.Lp_chr4_0G24346	inside	NA	NA
scaffold_7395_ref0003712_14126	GF	Lp_chr5_148551588	148551588	Lp_chr5_0	0	V3.Lp_chr5_0G10442	inside	IPR001810	GO:0005515
scaffold_17858_ref0018510_8303	GF	Lp_chr2_6904070	6904070	Lp_chr2_0	0	V3.Lp_chr2_0G564	inside	IPR002314	GO:0005829
scaffold_1960_ref0037399_3025	GF	Lp_chr3_30819148	30819148	Lp_chr3_0	0	V3.Lp_chr3_0G1634	inside	IPR013882	GO:0006281
scaffold_4533_ref0020505_6611	GF	Lp_chr1_66489402	66489402	Lp_chr1_0	NA	NA	no	NA	NA
scaffold_554_ref0013552_45773	GF	Lp_chr4_364245907	364245907	Lp_chr4_0	0	V3.Lp_chr4_0G26140	inside	IPR002963	GO:0005576
scaffold_71_ref0040694_113610	GF	Lp_chr3_349558016	349558016	Lp_chr3_0	NA	NA	no	NA	NA
scaffold_260_ref0048055_68187	GF	Lp_chr3_245773724	245773724	Lp_chr3_0	0	V3.Lp_chr3_0G15718	inside	NA	NA
scaffold_10074_ref0005830_23951	GF	Lp_chr4_276469440	276469440	Lp_chr4_0	NA	NA	no	NA	NA
scaffold_5142_ref0026624_51451	GF	Lp_chr4_272858016	272858016	Lp_chr4_0	0	V3.Lp_chr4_0G19672	inside	NA	GO:0005515
scaffold_12724_ref0039224_12792	GF	NA_NA	NA	NA	NA	NA	no	NA	NA
scaffold_18525_ref0006331_18850	GF	Lp_chr7_250875455	250875455	Lp_chr7_0.1	NA	NA	no	NA	NA
scaffold_2908_ref0037920_66860	Both	Lp_chr3_355064526	355064526	Lp_chr3_0	NA	NA	no	NA	NA
scaffold_3726_ref0043839_47801	GF	Lp_chr1_190998520	190998520	Lp_chr1_0	NA	NA	no	NA	NA
scaffold_4574_ref0045554_8966	GF	Lp_chr4_50361216	50361216	Lp_chr4_0	0	V3.Lp_chr4_0G4486	inside	IPR031052	GO:0006355
scaffold_14981_ref0001631_999	GF	Lp_chr6_266620720	266620720	Lp_chr6_0	NA	NA	no	NA	NA
scaffold_11545_ref0000989_25182	GF	NA_NA	NA	NA	NA	NA	no	NA	NA
scaffold_10869_ref0008243_4810	Both	Lp_chr6_15364918	15364918	Lp_chr6_0	0	V3.Lp_chr6_0G1362	inside	IPR000719	GO:0005515
scaffold_238_ref0040984_37165	GF	Lp_chr4_392060887	392060887	Lp_chr4_0	0	V3.Lp_chr4_0G28328	inside	IPR011333	GO:0006511
scaffold_4224_ref0017956_2945	Both	NA_NA	NA	NA	NA	NA	no	NA	NA
scaffold_7054_ref0048370_44244	GF	Lp_chr2_175117288	175117288	Lp_chr2_0	0	V3.Lp_chr2_0G12142	inside	IPR019175	GO:0000244
scaffold_5311_ref0017451_59016	GF	Lp_chr5_243172844	243172844	Lp_chr5_0	NA	NA	no	NA	NA
scaffold_7201_ref0017614_30952	Both	Lp_chr5_221905049	221905049	Lp_chr5_0	0	V3.Lp_chr5_0G15834	inside	NA	GO:0003729
scaffold_238_ref0040984_37516	Both	Lp_chr4_392060536	392060536	Lp_chr4_0	0	V3.Lp_chr4_0G28328	inside	IPR011333	GO:0006511
scaffold_8970_ref0006726_22686	GF	Lp_chr2_232955294	232955294	Lp_chr2_0	0	V3.Lp_chr2_0G16186	inside	IPR027417	NA
scaffold_379_ref0040309_46409	Both	Lp_chr4_373924526	373924526	Lp_chr4_0	0	V3.Lp_chr4_0G26886	inside	IPR021916	GO:0005773
scaffold_10555_ref0025274_34020	Both	Lp_chr2_172242089	172242089	Lp_chr2_0	0	V3.Lp_chr2_0G11936	inside	IPR040390	NA
scaffold_7998_ref0016774_13021	GF	Lp_chr6_258981403	258981403	Lp_chr6_0	NA	NA	no	NA	NA
scaffold_2702_ref0027944_94099	GF	Lp_chr4_358015856	358015856	Lp_chr4_0	0	V3.Lp_chr4_0G25652	inside	IPR036259	GO:0008643
scaffold_5146_ref0026628_52713	Both	Lp_chr7_355572101	355572101	Lp_chr7_0.1	0	V3.Lp_chr7_0.1G12504	inside	IPR000261	GO:0005515
scaffold_14329_ref0021671_3445	Both	Lp_chr5_227361206	227361206	Lp_chr5_0	0	V3.Lp_chr5_0G16266	inside	IPR025261	NA
scaffold_1004_ref0001980_8768	GF	Lp_chr5_257525211	257525211	Lp_chr5_0	NA	NA	no	NA	NA
scaffold_5661_ref0003810_556	Both	Lp_chr5_205852392	205852392	Lp_chr5_0	NA	NA	no	NA	NA
scaffold_5336_ref0029327_34968	GF	Lp_chr4_54549714	54549714	Lp_chr4_0	0	V3.Lp_chr4_0G4866	inside	IPR009057	GO:0080060
scaffold_543_ref0031514_163358	GF	Lp_chr4_370876842	370876842	Lp_chr4_0	0	V3.Lp_chr4_0G26642	inside	IPR032675	GO:0004672
scaffold_1501_ref0005853_81684	GF	Lp_chr2_232273662	232273662	Lp_chr2_0	0	V3.Lp_chr2_0G16168	inside	IPR001563	GO:0004185
scaffold_250_ref0030177_130202	GF	Lp_chr1_21573873	21573873	Lp_chr1_0	0	V3.Lp_chr1_0G1770	inside	IPR016024	GO:0004842
scaffold_1131_ref0047382_119891	GF	Lp_chr4_374426965	374426965	Lp_chr4_0	NA	NA	no	NA	NA
scaffold_10925_ref0025024_10800	GF	Lp_chr4_404767021	404767021	Lp_chr4_0	NA	NA	no	NA	NA
scaffold_14774_ref0011835_16695	Both	Lp_chr7_243111369	243111369	Lp_chr7_0.1	NA	NA	no	NA	NA
scaffold_7414_ref0013831_30660	Both	Lp_chr2_31769467	31769467	Lp_chr2_0	0	V3.Lp_chr2_0G2654	inside	NA	NA
scaffold_20694_ref0041532_1168	Both	Lp_chr3_162150982	162150982	Lp_chr3_0	NA	NA	no	NA	NA
scaffold_2683_ref0044459_62844	GF	Lp_chr4_334881555	334881555	Lp_chr4_0	0	V3.Lp_chr4_0G23956	inside	NA	GO:0009527
scaffold_10666_ref0023502_19705	GF	Lp_chr4_40201796	40201796	Lp_chr4_0	0	V3.Lp_chr4_0G3608	inside	IPR019956	GO:0005515
scaffold_15029_ref0039934_15009	GF	Lp_chr1_109744883	109744883	Lp_chr1_0	NA	NA	no	NA	NA
scaffold_10007_ref0012904_21776	GF	Lp_chr5_100426573	100426573	Lp_chr5_0	NA	NA	no	NA	NA
scaffold_8213_ref0010077_18341	GF	Lp_chr4_172990281	172990281	Lp_chr4_0	-395	V3.Lp_chr4_0G13204	close	IPR027417	GO:0005515
scaffold_10074_ref0005830_23966	GF	Lp_chr4_276469455	276469455	Lp_chr4_0	NA	NA	no	NA	NA
scaffold_7716_ref0034256_31097	GF	Lp_chr7_299782930	299782930	Lp_chr7_0.1	0	V3.Lp_chr7_0.1G10410	inside	IPR013083	GO:0016573
scaffold_528_ref0042160_11489	GF	Lp_chr6_256071476	256071476	Lp_chr6_0	0	V3.Lp_chr6_0G19058	inside	IPR001245	GO:0006468
scaffold_656_ref0032732_79298	GF	Lp_chr6_28764624	28764624	Lp_chr6_0	0	V3.Lp_chr6_0G2464	inside	NA	NA
scaffold_5685_ref0018056_27111	GF	Lp_chr4_371921738	371921738	Lp_chr4_0	0	V3.Lp_chr4_0G26740	inside	IPR027417	GO:0140359
scaffold_500_ref0006336_117528	GF	Lp_chr3_348138148	348138148	Lp_chr3_0	0	V3.Lp_chr3_0G23522	inside	IPR027417	GO:0003924
scaffold_676_ref0020300_33607	GF	Lp_chr7_328871552	328871552	Lp_chr7_0.1	0	V3.Lp_chr7_0.1G11452	inside	IPR036163	GO:0046872
scaffold_11404_ref0039358_33911	GF	Lp_chr6_30556863	30556863	Lp_chr6_0	0	V3.Lp_chr6_0G2606	inside	IPR044880	GO:0009705
scaffold_4408_ref0040740_49090	GF	Lp_chr4_374892579	374892579	Lp_chr4_0	0	V3.Lp_chr4_0G26966	inside	IPR012416	GO:0005516
scaffold_1378_ref0015995_13550	GF	Lp_chr4_36779328	36779328	Lp_chr4_0	NA	NA	no	NA	NA
scaffold_2145_ref0024453_90331	GF	Lp_chr7_141661280	141661280	Lp_chr7_0.1	NA	NA	no	NA	NA
scaffold_912_ref0038167_102623	GF	Lp_chr6_250235312	250235312	Lp_chr6_0	0	V3.Lp_chr6_0G18662	inside	IPR008733	GO:0005777
scaffold_6436_ref0002950_42616	GF	Lp_chr4_41481461	41481461	Lp_chr4_0	0	V3.Lp_chr4_0G3714	inside	IPR007736	GO:0009570
scaffold_14015_ref0031152_8325	GF	Lp_chr1_165387777	165387777	Lp_chr1_0	NA	NA	no	NA	NA
scaffold_1628_ref0028956_38448	Both	Lp_chr5_257311596	257311596	Lp_chr5_0	0	V3.Lp_chr5_0G18772	inside	IPR008964	GO:0005635
scaffold_22415_ref0024510_1526	GF	Lp_chr4_396451460	396451460	Lp_chr4_0	NA	NA	no	NA	NA
scaffold_622_ref0027436_4528	GF	Lp_chr6_1063827	1063827	Lp_chr6_0	NA	NA	no	NA	NA
scaffold_3734_ref0013339_72696	Both	Lp_chr3_130182244	130182244	Lp_chr3_0	0	V3.Lp_chr3_0G8402	inside	IPR005455	GO:0003779
scaffold_1721_ref0018763_40089	GF	Lp_chr4_87544550	87544550	Lp_chr4_0	0	V3.Lp_chr4_0G7348	inside	IPR005141	GO:0005829
scaffold_11732_ref0023914_11389	GF	NA_NA	NA	NA	NA	NA	no	NA	NA
scaffold_15713_ref0005338_3264	GF	Lp_chr3_122617785	122617785	Lp_chr3_0	0	V3.Lp_chr3_0G7926	inside	NA	NA
scaffold_1818_ref0017032_59567	Both	Lp_chr7_354971280	354971280	Lp_chr7_0.1	0	V3.Lp_chr7_0.1G12466	inside	IPR006677	GO:0000166
scaffold_10932_ref0042768_17281	GF	Lp_chr7_348342141	348342141	Lp_chr7_0.1	0	V3.Lp_chr7_0.1G12178	inside	IPR018289	GO:0008270
scaffold_1088_ref0000350_23813	GF	Lp_chr2_41863518	41863518	Lp_chr2_0	0	V3.Lp_chr2_0G3380	inside	IPR026057	NA
scaffold_21769_ref0026230_3877	GF	Lp_chr7_331580077	331580077	Lp_chr7_0.1	NA	NA	no	NA	NA
scaffold_159_ref0007455_107245	GF	Lp_chr2_50876559	50876559	Lp_chr2_0	0	V3.Lp_chr2_0G4128	inside	IPR002885	GO:0005515
scaffold_1036_ref0020111_134433	GF	NA_NA	NA	NA	NA	NA	no	NA	NA
scaffold_12700_ref0026832_11104	GF	Lp_chr4_348936803	348936803	Lp_chr4_0	0	V3.Lp_chr4_0G24942	inside	IPR003754	GO:0005777
scaffold_28455_ref0015506_2252	Both	NA_NA	NA	NA	NA	NA	no	NA	NA
scaffold_1867_ref0047455_1836	GF	Lp_chr2_194185031	194185031	Lp_chr2_0	NA	NA	no	NA	NA
scaffold_1456_ref0003110_15783	GF	Lp_chr3_43632432	43632432	Lp_chr3_0	0	V3.Lp_chr3_0G2652	inside	IPR032675	GO:0005515
scaffold_2071_ref0020178_3899	Both	NA_NA	NA	NA	NA	NA	no	NA	NA
scaffold_2931_ref0007373_63954	GF	NA_NA	NA	NA	NA	NA	no	NA	NA
scaffold_18931_ref0041727_7391	GF	Lp_chr3_244433113	244433113	Lp_chr3_0	0	V3.Lp_chr3_0G15582	inside	IPR035513	GO:0004857
scaffold_476_ref0026821_115532	Both	Lp_chr7_342628375	342628375	Lp_chr7_0.1	-48	V3.Lp_chr7_0.1G11986	close	IPR002182	GO:0043531
scaffold_2533_ref0027262_54819	GF	Lp_chr7_289084609	289084609	Lp_chr7_0.1	0	V3.Lp_chr7_0.1G10038	inside	IPR014848	GO:0031985
scaffold_3908_ref0030129_28530	GF	Lp_chr4_369854720	369854720	Lp_chr4_0	NA	NA	no	NA	NA
scaffold_1400_ref0046240_110335	GF	Lp_chr5_252869318	252869318	Lp_chr5_0	0	V3.Lp_chr5_0G18272	inside	IPR001810	GO:0009506
scaffold_1371_ref0016002_75842	GF	Lp_chr5_199591102	199591102	Lp_chr5_0	0	V3.Lp_chr5_0G14080	inside	IPR016021	GO:0003723
scaffold_4968_ref0009058_33292	GF	Lp_chr2_235041412	235041412	Lp_chr2_0	286	V3.Lp_chr2_0G16362	close	IPR027417	GO:0005525
scaffold_1141_ref0040343_48317	GF	Lp_chr7_237926479	237926479	Lp_chr7_0.1	NA	NA	no	NA	NA
scaffold_17675_ref0021710_13760	GF	Lp_chr6_49859440	49859440	Lp_chr6_0	-317	V3.Lp_chr6_0G4010	close	NA	NA
scaffold_1422_ref0033620_83233	GF	Lp_chr3_253848334	253848334	Lp_chr3_0	0	V3.Lp_chr3_0G16264	inside	IPR014710	GO:0005249
scaffold_14013_ref0011564_18795	GF	Lp_chr4_26339168	26339168	Lp_chr4_0	621	V3.Lp_chr4_0G2360	close	NA	NA
scaffold_78_ref0006767_10474	GF	NA_NA	NA	NA	NA	NA	no	NA	NA
scaffold_6442_ref0046064_40646	GF	Lp_chr4_372704811	372704811	Lp_chr4_0	0	V3.Lp_chr4_0G26786	inside	NA	NA
scaffold_4008_ref0047149_29382	GF	Lp_chr5_59448591	59448591	Lp_chr5_0	-676	V3.Lp_chr5_0G4434	close	IPR022233	GO:0048193
scaffold_7871_ref0000159_4208	Both	Lp_chr2_331357926	331357926	Lp_chr2_0	0	V3.Lp_chr2_0G23704	inside	IPR044861	NA
scaffold_1867_ref0047455_1651	GF	Lp_chr2_194184846	194184846	Lp_chr2_0	NA	NA	no	NA	NA
scaffold_2145_ref0024453_90333	GF	Lp_chr7_141661278	141661278	Lp_chr7_0.1	NA	NA	no	NA	NA
scaffold_2316_ref0005661_11079	GF	Lp_chr3_103022642	103022642	Lp_chr3_0	0	V3.Lp_chr3_0G6844	inside	IPR004088	GO:0003723
scaffold_10995_ref0028685_8835	Both	Lp_chr2_259965967	259965967	Lp_chr2_0	0	V3.Lp_chr2_0G18090	inside	IPR022228	GO:0005515
scaffold_1423_ref0033619_83159	Both	Lp_chr2_257900261	257900261	Lp_chr2_0	0	V3.Lp_chr2_0G17976	inside	IPR024083	GO:0009611
scaffold_912_ref0038167_102517	GF	Lp_chr6_250235206	250235206	Lp_chr6_0	0	V3.Lp_chr6_0G18662	inside	IPR008733	GO:0005777
scaffold_3294_ref0040846_36067	GF	Lp_chr2_243095042	243095042	Lp_chr2_0	0	V3.Lp_chr2_0G16914	inside	IPR032284	GO:0016070
scaffold_602_ref0039882_86814	GF	NA_NA	NA	NA	NA	NA	no	NA	NA
scaffold_4968_ref0009058_31347	GF	Lp_chr2_235039467	235039467	Lp_chr2_0	0	V3.Lp_chr2_0G16362	inside	IPR027417	GO:0005525
scaffold_7325_ref0045041_11026	Both	Lp_chr3_260069552	260069552	Lp_chr3_0	0	V3.Lp_chr3_0G16724	inside	NA	NA
scaffold_2696_ref0013916_100602	GF	Lp_chr3_30746034	30746034	Lp_chr3_0	0	V3.Lp_chr3_0G1632	inside	NA	NA
scaffold_2290_ref0006182_10940	GF	Lp_chr2_342817443	342817443	Lp_chr2_0	0	V3.Lp_chr2_0G24622	inside	IPR043169	GO:0004615
scaffold_3307_ref0020201_5998	GF	Lp_chr5_246990632	246990632	Lp_chr5_0	0	V3.Lp_chr5_0G17822	inside	IPR002885	GO:0005515
scaffold_7215_ref0048022_8341	GF	NA_NA	NA	NA	NA	NA	no	NA	NA
scaffold_5385_ref0005808_32232	GF	Lp_chr2_7474832	7474832	Lp_chr2_0	0	V3.Lp_chr2_0G610	inside	IPR001680	GO:0005515
scaffold_1405_ref0046235_12256	GF	Lp_chr2_230918140	230918140	Lp_chr2_0	0	V3.Lp_chr2_0G16094	inside	IPR002487	GO:0003700
scaffold_4008_ref0047149_29407	GF	Lp_chr5_59448616	59448616	Lp_chr5_0	-651	V3.Lp_chr5_0G4434	close	IPR022233	GO:0048193
scaffold_31101_ref0018161_1794	GF	NA_NA	NA	NA	NA	NA	no	NA	NA
scaffold_498_ref0037562_48691	Both	Lp_chr3_247705786	247705786	Lp_chr3_0	0	V3.Lp_chr3_0G15852	inside	NA	NA
scaffold_2527_ref0045156_59784	GF	Lp_chr7_114793779	114793779	Lp_chr7_0.1	0	V3.Lp_chr7_0.1G4276	inside	IPR019137	GO:0005789
scaffold_500_ref0006336_117403	GF	Lp_chr3_348138273	348138273	Lp_chr3_0	0	V3.Lp_chr3_0G23522	inside	IPR027417	GO:0003924
scaffold_294_ref0003376_32775	GF	Lp_chr6_213550134	213550134	Lp_chr6_0	0	V3.Lp_chr6_0G15642	inside	NA	NA
scaffold_11396_ref0038854_33764	GF	Lp_chr7_280293283	280293283	Lp_chr7_0.1	NA	NA	no	NA	NA
scaffold_10095_ref0041686_25355	GF	Lp_chr3_273664669	273664669	Lp_chr3_0	NA	NA	no	NA	NA
scaffold_5051_ref0019904_17362	Both	Lp_chr2_4580505	4580505	Lp_chr2_0	0	V3.Lp_chr2_0G344	inside	IPR043519	GO:0004652
scaffold_14914_ref0017973_6003	GF	Lp_chr3_254334585	254334585	Lp_chr3_0	0	V3.Lp_chr3_0G16308	inside	IPR038492	GO:0005524
scaffold_2518_ref0039695_40960	GF	Lp_chr6_129967326	129967326	Lp_chr6_0	0	V3.Lp_chr6_0G9582	inside	IPR006214	GO:0005635
scaffold_6442_ref0046064_40689	GF	Lp_chr4_372704768	372704768	Lp_chr4_0	0	V3.Lp_chr4_0G26786	inside	NA	NA
scaffold_7867_ref0018169_25886	GF	Lp_chr7_164448317	164448317	Lp_chr7_0.1	0	V3.Lp_chr7_0.1G5868	inside	IPR036412	GO:0003824
scaffold_7960_ref0007977_21651	GF	NA_NA	NA	NA	NA	NA	no	NA	NA
scaffold_1499_ref0026660_65144	GF	Lp_chr2_824726	824726	Lp_chr2_0	0	V3.Lp_chr2_0G54	inside	IPR027443	NA
scaffold_21891_ref0000888_1351	GF	Lp_chr4_366199066	366199066	Lp_chr4_0	0	V3.Lp_chr4_0G26334	inside	IPR030184	GO:0016021
scaffold_882_ref0020839_104906	GF	Lp_chr2_31958269	31958269	Lp_chr2_0	0	V3.Lp_chr2_0G2676	inside	NA	NA
scaffold_26711_ref0037434_8862	GF	Lp_chr2_178649486	178649486	Lp_chr2_0	NA	NA	no	NA	NA
scaffold_2674_ref0023270_6788	GF	Lp_chr4_345177059	345177059	Lp_chr4_0	0	V3.Lp_chr4_0G24662	inside	IPR036188	GO:0016491
scaffold_11555_ref0031563_14934	GF	Lp_chr6_59348785	59348785	Lp_chr6_0	0	V3.Lp_chr6_0G4586	inside	IPR002241	GO:0004553
scaffold_7177_ref0038336_28252	Both	Lp_chr4_402457016	402457016	Lp_chr4_0	0	V3.Lp_chr4_0G29208	inside	IPR007217	GO:0006506
scaffold_2931_ref0007373_63918	GF	Lp_chr4_40411849	40411849	Lp_chr4_0	NA	NA	no	NA	NA
scaffold_1_ref0040986_237252	GF	Lp_chr3_61109598	61109598	Lp_chr3_0	0	V3.Lp_chr3_0G3838	inside	IPR022764	GO:0004252
scaffold_14476_ref0031662_1264	GF	Lp_chr7_206115409	206115409	Lp_chr7_0.1	NA	NA	no	NA	NA
scaffold_5464_ref0010309_38871	Both	Lp_chr3_255236276	255236276	Lp_chr3_0	0	V3.Lp_chr3_0G16404	inside	NA	NA
scaffold_9696_ref0026608_27179	GF	Lp_chr5_236389414	236389414	Lp_chr5_0	NA	NA	no	NA	NA
scaffold_28454_ref0015505_2011	GF	Lp_chr2_330987654	330987654	Lp_chr2_0	NA	NA	no	NA	NA
scaffold_6442_ref0046064_40698	GF	Lp_chr4_372704759	372704759	Lp_chr4_0	0	V3.Lp_chr4_0G26786	inside	NA	NA
scaffold_8749_ref0013428_20252	GF	Lp_chr4_402621092	402621092	Lp_chr4_0	NA	NA	no	NA	NA
scaffold_661_ref0002226_64723	GF	Lp_chr2_395492	395492	Lp_chr2_0	NA	NA	no	NA	NA
scaffold_2523_ref0045160_10235	GF	Lp_chr3_358342157	358342157	Lp_chr3_0	NA	NA	no	NA	NA
scaffold_3596_ref0021218_21660	GF	Lp_chr5_221452166	221452166	Lp_chr5_0	0	V3.Lp_chr5_0G15792	inside	NA	NA
scaffold_35_ref0030223_107410	GF	Lp_chr7_12988087	12988087	Lp_chr7_0.1	265	V3.Lp_chr7_0.1G350	close	IPR040036	GO:0005634
scaffold_7759_ref0022828_32321	Both	Lp_chr4_345390082	345390082	Lp_chr4_0	NA	NA	no	NA	NA
scaffold_9199_ref0014555_22474	GF	Lp_chr4_379550959	379550959	Lp_chr4_0	125	V3.Lp_chr4_0G27340	close	IPR004776	GO:0005789
scaffold_4081_ref0025940_74211	GF	Lp_chr1_190015781	190015781	Lp_chr1_0	NA	NA	no	NA	NA
scaffold_9959_ref0003261_837	GF	Lp_chr7_348461257	348461257	Lp_chr7_0.1	0	V3.Lp_chr7_0.1G12186	inside	IPR011009	GO:0004672
scaffold_1238_ref0015289_7134	GF	Lp_chr7_350743034	350743034	Lp_chr7_0.1	0	V3.Lp_chr7_0.1G12308	inside	IPR000719	GO:0004672
scaffold_7351_ref0025613_4212	GF	NA_NA	NA	NA	NA	NA	no	NA	NA
scaffold_2569_ref0021823_24568	GF	Lp_chr6_14021652	14021652	Lp_chr6_0	0	V3.Lp_chr6_0G1254	inside	IPR001965	NA
scaffold_6861_ref0027476_36334	GF	Lp_chr4_126372307	126372307	Lp_chr4_0	NA	NA	no	NA	NA
scaffold_11483_ref0031663_22067	GF	Lp_chr4_35369032	35369032	Lp_chr4_0	NA	NA	no	NA	NA
scaffold_1132_ref0047381_103096	Both	Lp_chr7_99028086	99028086	Lp_chr7_0.1	NA	NA	no	NA	NA
scaffold_5216_ref0041855_18542	GF	Lp_chr3_260875958	260875958	Lp_chr3_0	51	V3.Lp_chr3_0G16802	close	IPR005512	GO:0005085
scaffold_10780_ref0004106_3220	Both	Lp_chr3_267330115	267330115	Lp_chr3_0	0	V3.Lp_chr3_0G17280	inside	NA	NA
scaffold_315_ref0002701_19288	GF	Lp_chr7_65779141	65779141	Lp_chr7_0.1	0	V3.Lp_chr7_0.1G2550	inside	IPR027417	GO:0003924
scaffold_17686_ref0043031_1582	Both	Lp_chr5_6737664	6737664	Lp_chr5_0	NA	NA	no	NA	NA
scaffold_20119_ref0003243_2095	GF	Lp_chr3_31201049	31201049	Lp_chr3_0	630	V3.Lp_chr3_0G1660	close	NA	GO:0008194
scaffold_3325_ref0032629_49706	GF	Lp_chr4_398010736	398010736	Lp_chr4_0	0	V3.Lp_chr4_0G28806	inside	IPR001752	GO:0005524
scaffold_16782_ref0028192_4154	GF	Lp_chr3_45117874	45117874	Lp_chr3_0	-447	V3.Lp_chr3_0G2798	close	NA	NA
scaffold_8485_ref0023781_4522	Both	Lp_chr7_27897065	27897065	Lp_chr7_0.1	NA	NA	no	NA	NA
scaffold_500_ref0006336_117529	GF	Lp_chr3_348138147	348138147	Lp_chr3_0	0	V3.Lp_chr3_0G23522	inside	IPR027417	GO:0003924
scaffold_4871_ref0016800_2583	GF	Lp_chr7_78190610	78190610	Lp_chr7_0.1	0	V3.Lp_chr7_0.1G3000	inside	IPR026961	NA
scaffold_2335_ref0018201_10614	GF	Lp_chr3_297503858	297503858	Lp_chr3_0	0	V3.Lp_chr3_0G19636	inside	IPR027445	NA
scaffold_5678_ref0034283_49791	GF	Lp_chr3_366256369	366256369	Lp_chr3_0	0	V3.Lp_chr3_0G24914	inside	NA	NA
scaffold_427_ref0033817_110929	GF	Lp_chr5_28249615	28249615	Lp_chr5_0	0	V3.Lp_chr5_0G2324	inside	NA	GO:0048364
scaffold_306_ref0020768_189373	GF	Lp_chr1_217192499	217192499	Lp_chr1_0	NA	NA	no	NA	NA
scaffold_4_ref0040992_209220	GF	Lp_scaf_390226	390226	Lp_scaffold_665	0	V3.Lp_scaffold_665G50	inside	IPR006447	GO:0005634
scaffold_11732_ref0023914_11571	GF	NA_NA	NA	NA	NA	NA	no	NA	NA
scaffold_4831_ref0041811_26482	GF	Lp_chr2_309664590	309664590	Lp_chr2_0	NA	NA	no	NA	NA
scaffold_1423_ref0033619_83133	Both	Lp_chr2_257900287	257900287	Lp_chr2_0	0	V3.Lp_chr2_0G17976	inside	IPR024083	GO:0009611
scaffold_1291_ref0004483_17521	GF	NA_NA	NA	NA	NA	NA	no	NA	NA
scaffold_7054_ref0048370_43397	Both	Lp_chr2_175118135	175118135	Lp_chr2_0	0	V3.Lp_chr2_0G12142	inside	IPR019175	GO:0000244
scaffold_2071_ref0020178_36163	Both	Lp_chr3_162096895	162096895	Lp_chr3_0	0	V3.Lp_chr3_0G10364	inside	IPR030054	GO:0005634
scaffold_2715_ref0010043_26054	GF	Lp_chr5_228326712	228326712	Lp_chr5_0	0	V3.Lp_chr5_0G16328	inside	IPR011598	GO:0046983
scaffold_3232_ref0030065_67140	GF	Lp_chr2_208757848	208757848	Lp_chr2_0	0	V3.Lp_chr2_0G14596	inside	IPR043424	GO:0005886
scaffold_2361_ref0012730_32129	Both	Lp_chr5_140302152	140302152	Lp_chr5_0	0	V3.Lp_chr5_0G9744	inside	IPR044673	GO:0009507
scaffold_2523_ref0045160_10366	GF	Lp_chr3_358342288	358342288	Lp_chr3_0	NA	NA	no	NA	NA
scaffold_4225_ref0017957_15844	GF	NA_NA	NA	NA	NA	NA	no	NA	NA
scaffold_3264_ref0023028_44420	GF	Lp_chr2_257831984	257831984	Lp_chr2_0	0	V3.Lp_chr2_0G17968	inside	IPR008948	GO:0009611
scaffold_2111_ref0018533_48463	GF	Lp_chr7_25306532	25306532	Lp_chr7_0.1	0	V3.Lp_chr7_0.1G890	inside	IPR036047	GO:0005515
scaffold_135_ref0020077_38416	GF	Lp_chr4_377694314	377694314	Lp_chr4_0	0	V3.Lp_chr4_0G27248	inside	IPR011614	GO:0009570
scaffold_4369_ref0002961_8442	GF	Lp_chr7_8111261	8111261	Lp_chr7_0.1	0	V3.Lp_chr7_0.1G180	inside	IPR000620	GO:0016020
scaffold_21275_ref0020878_2413	GF	Lp_chr1_175877773	175877773	Lp_chr1_0	0	V3.Lp_chr1_0G12496	inside	IPR000719	GO:0004672
scaffold_2508_ref0009245_21889	GF	Lp_chr7_42595592	42595592	Lp_chr7_0.1	0	V3.Lp_chr7_0.1G1734	inside	IPR000794	GO:0009570
scaffold_11126_ref0041256_1243	GF	Lp_chr2_41605506	41605506	Lp_chr2_0	883	V3.Lp_chr2_0G3362	close	IPR000477	NA
scaffold_12265_ref0028712_8355	GF	Lp_chr1_23362034	23362034	Lp_chr1_0	0	V3.Lp_chr1_0G1928	inside	IPR023214	GO:0003824
scaffold_10930_ref0042766_22354	Both	Lp_chr6_180780659	180780659	Lp_chr6_0	0	V3.Lp_chr6_0G13112	inside	IPR000719	GO:0004672
scaffold_10984_ref0010697_22853	Both	Lp_chr7_27837132	27837132	Lp_chr7_0.1	0	V3.Lp_chr7_0.1G1038	inside	IPR027417	GO:0009507
scaffold_23004_ref0012871_12552	Both	Lp_chr7_19085669	19085669	Lp_chr7_0.1	NA	NA	no	NA	NA
scaffold_604_ref0039884_107885	Both	Lp_chr3_232447785	232447785	Lp_chr3_0	NA	NA	no	NA	NA
scaffold_8587_ref0008723_32428	Both	Lp_chr4_352829913	352829913	Lp_chr4_0	0	V3.Lp_chr4_0G25238	inside	IPR026992	NA
scaffold_6847_ref0016329_4692	GF	Lp_chr5_70991644	70991644	Lp_chr5_0	0	V3.Lp_chr5_0G5242	inside	NA	NA
scaffold_4530_ref0020502_52520	GF	Lp_chr2_334764199	334764199	Lp_chr2_0	0	V3.Lp_chr2_0G23974	inside	IPR029058	GO:0016787
scaffold_6674_ref0021690_7061	GF	Lp_chr4_385619923	385619923	Lp_chr4_0	0	V3.Lp_chr4_0G27776	inside	NA	NA
scaffold_699_ref0011199_37201	GF	Lp_chr5_236913356	236913356	Lp_chr5_0	NA	NA	no	NA	NA
scaffold_3173_ref0027783_53929	GF	NA_NA	NA	NA	NA	NA	no	NA	NA
scaffold_5373_ref0029999_2082	GF	Lp_chr7_71700915	71700915	Lp_chr7_0.1	0	V3.Lp_chr7_0.1G2724	inside	NA	NA
scaffold_14015_ref0031152_8542	GF	Lp_chr1_165387994	165387994	Lp_chr1_0	NA	NA	no	NA	NA
scaffold_2931_ref0007373_63915	GF	Lp_chr4_40411846	40411846	Lp_chr4_0	NA	NA	no	NA	NA
scaffold_8617_ref0021247_3681	Both	Lp_chr4_238165985	238165985	Lp_chr4_0	0	V3.Lp_chr4_0G17426	inside	IPR023614	GO:0005741
scaffold_1867_ref0047455_1815	GF	Lp_chr2_194185010	194185010	Lp_chr2_0	NA	NA	no	NA	NA
scaffold_1745_ref0007941_72079	GF	Lp_chr5_18381241	18381241	Lp_chr5_0	0	V3.Lp_chr5_0G1600	inside	NA	NA
scaffold_193_ref0030883_148028	GF	Lp_chr5_99630965	99630965	Lp_chr5_0	0	V3.Lp_chr5_0G6954	inside	IPR001005	GO:0005515
scaffold_2533_ref0027262_54463	GF	Lp_chr7_289084965	289084965	Lp_chr7_0.1	0	V3.Lp_chr7_0.1G10038	inside	IPR014848	GO:0031985
scaffold_12079_ref0011165_15475	GF	Lp_chr2_123685483	123685483	Lp_chr2_0	0	V3.Lp_chr2_0G9126	inside	IPR013785	GO:0099503
scaffold_2356_ref0030738_19013	Both	Lp_chr2_234732998	234732998	Lp_chr2_0	0	V3.Lp_chr2_0G16328	inside	NA	NA
scaffold_2363_ref0012728_66541	GF	Lp_chr5_105450974	105450974	Lp_chr5_0	0	V3.Lp_chr5_0G7352	inside	IPR001965	NA
scaffold_10128_ref0033472_27768	GF	Lp_chr4_277798832	277798832	Lp_chr4_0	0	V3.Lp_chr4_0G20016	inside	IPR025322	GO:0005634
scaffold_3799_ref0047505_5392	GF	Lp_chr3_42728825	42728825	Lp_chr3_0	0	V3.Lp_chr3_0G2562	inside	IPR029058	GO:0016787
scaffold_8711_ref0018891_16530	Both	Lp_chr4_349818370	349818370	Lp_chr4_0	0	V3.Lp_chr4_0G25018	inside	IPR002937	GO:0009507
scaffold_766_ref0012405_130646	GF	NA_NA	NA	NA	NA	NA	no	NA	NA
scaffold_34635_ref0045519_62	GF	NA_NA	NA	NA	NA	NA	no	NA	NA
scaffold_1026_ref0038066_81191	GF	Lp_chr1_187476103	187476103	Lp_chr1_0	-651	V3.Lp_chr1_0G13326	close	IPR037132	GO:0016811
scaffold_3991_ref0001230_7786	GF	Lp_chr6_240562972	240562972	Lp_chr6_0	NA	NA	no	NA	NA
scaffold_16656_ref0022166_11489	GF	Lp_chr7_111888249	111888249	Lp_chr7_0.1	0	V3.Lp_chr7_0.1G4160	inside	IPR024709	NA
scaffold_1096_ref0030908_128408	GF	Lp_chr7_64410219	64410219	Lp_chr7_0.1	0	V3.Lp_chr7_0.1G2498	inside	IPR038156	GO:0016756
scaffold_19605_ref0038286_5672	GF	NA_NA	NA	NA	NA	NA	no	NA	NA
scaffold_14075_ref0002633_19715	GF	NA_NA	NA	NA	NA	NA	no	NA	NA
scaffold_1545_ref0030923_43691	GF	Lp_chr5_246539467	246539467	Lp_chr5_0	0	V3.Lp_chr5_0G17776	inside	IPR013586	GO:0000502
scaffold_127_ref0038027_38496	Both	Lp_chr1_250172269	250172269	Lp_chr1_0	0	V3.Lp_chr1_0G18352	inside	IPR038291	GO:0005515
scaffold_10652_ref0041277_23948	GF	Lp_chr7_308240444	308240444	Lp_chr7_0.1	NA	NA	no	NA	NA
scaffold_1460_ref0008577_89354	GF	Lp_chr7_113049117	113049117	Lp_chr7_0.1	0	V3.Lp_chr7_0.1G4214	inside	IPR032675	GO:0006952
scaffold_8995_ref0019393_7240	GF	Lp_chr3_358414137	358414137	Lp_chr3_0	0	V3.Lp_chr3_0G24284	inside	IPR001680	GO:0009909
scaffold_10942_ref0037446_20676	Both	Lp_chr5_257817391	257817391	Lp_chr5_0	0	V3.Lp_chr5_0G18830	inside	IPR001810	GO:0005515
scaffold_2497_ref0040381_33771	Both	Lp_chr5_176061399	176061399	Lp_chr5_0	0	V3.Lp_chr5_0G12520	inside	IPR016024	NA
scaffold_1762_ref0043800_89737	GF	Lp_chr2_5711824	5711824	Lp_chr2_0	0	V3.Lp_chr2_0G436	inside	IPR032630	GO:0005215
scaffold_7873_ref0000161_52666	GF	Lp_chr5_254334364	254334364	Lp_chr5_0	NA	NA	no	NA	NA
scaffold_604_ref0039884_66032	GF	Lp_chr3_232490093	232490093	Lp_chr3_0	0	V3.Lp_chr3_0G14758	inside	IPR021319	GO:0005802
scaffold_4338_ref0008456_5721	GF	Lp_chr3_258619519	258619519	Lp_chr3_0	0	V3.Lp_chr3_0G16606	inside	IPR032675	GO:0005515
scaffold_13898_ref0007104_849	Both	Lp_chr3_223492369	223492369	Lp_chr3_0	NA	NA	no	NA	NA
scaffold_2686_ref0044462_21889	GF	Lp_chr3_340451551	340451551	Lp_chr3_0	0	V3.Lp_chr3_0G22832	inside	IPR039539	GO:0003676
scaffold_5888_ref0000554_51617	GF	Lp_chr5_194761678	194761678	Lp_chr5_0	NA	NA	no	NA	NA
scaffold_70_ref0040695_111717	Both	Lp_chr4_5885045	5885045	Lp_chr4_0	0	V3.Lp_chr4_0G442	inside	IPR022059	NA
scaffold_2659_ref0035715_46000	GF	Lp_chr6_175675786	175675786	Lp_chr6_0	NA	NA	no	NA	NA
scaffold_4968_ref0009058_35551	Both	Lp_chr2_235043671	235043671	Lp_chr2_0	0	V3.Lp_chr2_0G16364	inside	NA	NA
scaffold_10432_ref0035261_991	GF	Lp_chr6_182812537	182812537	Lp_chr6_0	882	V3.Lp_chr6_0G13250	close	IPR036397	GO:0003676
scaffold_13920_ref0023094_10814	GF	Lp_chr5_248752539	248752539	Lp_chr5_0	0	V3.Lp_chr5_0G17972	inside	IPR029069	GO:0005777
scaffold_4377_ref0033470_19390	GF	Lp_chr2_176069930	176069930	Lp_chr2_0	0	V3.Lp_chr2_0G12186	inside	IPR001005	GO:0006355
scaffold_719_ref0006967_32638	GF	Lp_chr2_329929214	329929214	Lp_chr2_0	0	V3.Lp_chr2_0G23592	inside	NA	NA
scaffold_3725_ref0043838_47469	GF	Lp_chr5_194512240	194512240	Lp_chr5_0	0	V3.Lp_chr5_0G13770	inside	IPR010994	GO:0005524
scaffold_11070_ref0024129_1643	GF	Lp_chr7_319342868	319342868	Lp_chr7_0.1	0	V3.Lp_chr7_0.1G11182	inside	IPR029048	GO:0005524
scaffold_18269_ref0038375_1152	GF	Lp_chr6_193912949	193912949	Lp_chr6_0	0	V3.Lp_chr6_0G14010	inside	IPR000313	GO:0097298
scaffold_7455_ref0038980_4333	GF	Lp_chr7_188963377	188963377	Lp_chr7_0.1	0	V3.Lp_chr7_0.1G6500	inside	IPR013083	GO:0004842
scaffold_9265_ref0041344_3656	GF	Lp_chr5_195109960	195109960	Lp_chr5_0	0	V3.Lp_chr5_0G13814	inside	IPR006904	NA
scaffold_1762_ref0043800_89867	GF	Lp_chr2_5711954	5711954	Lp_chr2_0	0	V3.Lp_chr2_0G436	inside	IPR032630	GO:0005215
scaffold_8429_ref0009338_14796	GF	Lp_chr3_161976758	161976758	Lp_chr3_0	0	V3.Lp_chr3_0G10354	inside	NA	NA
scaffold_1703_ref0031290_26312	GF	Lp_chr6_238688564	238688564	Lp_chr6_0	0	V3.Lp_chr6_0G17650	inside	IPR034161	GO:0004190
scaffold_2004_ref0012926_13243	GF	Lp_chr4_346063246	346063246	Lp_chr4_0	0	V3.Lp_chr4_0G24710	inside	NA	NA
scaffold_1917_ref0019468_78262	Both	NA_NA	NA	NA	NA	NA	no	NA	NA
scaffold_12700_ref0026832_11184	GF	Lp_chr4_348936883	348936883	Lp_chr4_0	0	V3.Lp_chr4_0G24942	inside	IPR003754	GO:0005777
scaffold_10344_ref0023268_8618	GF	Lp_chr4_264086217	264086217	Lp_chr4_0	0	V3.Lp_chr4_0G18994	inside	IPR010237	NA
scaffold_1893_ref0018809_12591	GF	Lp_chr4_46986399	46986399	Lp_chr4_0	0	V3.Lp_chr4_0G4232	inside	IPR035463	GO:0005778
scaffold_1423_ref0033619_83141	GF	Lp_chr2_257900279	257900279	Lp_chr2_0	0	V3.Lp_chr2_0G17976	inside	IPR024083	GO:0009611
scaffold_8995_ref0019393_1274	GF	Lp_chr3_358385263	358385263	Lp_chr3_0	NA	NA	no	NA	NA
scaffold_15367_ref0029811_11619	GF	Lp_chr7_66691123	66691123	Lp_chr7_0.1	NA	NA	no	NA	NA
scaffold_138_ref0020070_143268	GF	Lp_chr7_28622497	28622497	Lp_chr7_0.1	-480	V3.Lp_chr7_0.1G1080	close	IPR036640	GO:0005829
scaffold_693_ref0011195_25044	GF	Lp_chr5_31958994	31958994	Lp_chr5_0	NA	NA	no	NA	NA
scaffold_14914_ref0017973_6034	GF	Lp_chr3_254334554	254334554	Lp_chr3_0	0	V3.Lp_chr3_0G16308	inside	IPR038492	GO:0005524
scaffold_1692_ref0045138_67816	Both	Lp_chr1_214511352	214511352	Lp_chr1_0	0	V3.Lp_chr1_0G15506	inside	IPR044502	GO:0009941
scaffold_6809_ref0021443_13430	GF	Lp_chr3_300606647	300606647	Lp_chr3_0	0	V3.Lp_chr3_0G19904	inside	IPR032675	GO:0005515
scaffold_4968_ref0009058_35582	GF	Lp_chr2_235043702	235043702	Lp_chr2_0	0	V3.Lp_chr2_0G16364	inside	NA	NA
scaffold_5902_ref0034298_31994	GF	Lp_chr7_28932858	28932858	Lp_chr7_0.1	0	V3.Lp_chr7_0.1G1088	inside	IPR027417	GO:0005524
scaffold_3001_ref0030808_14815	Both	Lp_chr4_409045441	409045441	Lp_chr4_0	0	V3.Lp_chr4_0G29572	inside	IPR004870	GO:0005643
scaffold_15005_ref0004030_3393	Both	NA_NA	NA	NA	NA	NA	no	NA	NA
scaffold_1679_ref0036123_7646	GF	Lp_chr4_383724349	383724349	Lp_chr4_0	NA	NA	no	NA	NA
scaffold_6809_ref0021443_25344	GF	Lp_chr3_300594742	300594742	Lp_chr3_0	NA	NA	no	NA	NA
scaffold_6831_ref0001693_41672	GF	Lp_chr3_126557385	126557385	Lp_chr3_0	0	V3.Lp_chr3_0G8192	inside	IPR044658	GO:0005634
scaffold_5938_ref0044273_46812	Both	NA_NA	NA	NA	NA	NA	no	NA	NA
scaffold_621_ref0027437_14134	GF	Lp_chr6_151679532	151679532	Lp_chr6_0	0	V3.Lp_chr6_0G11110	inside	IPR020683	GO:0005515
scaffold_2335_ref0018201_20884	GF	Lp_chr3_297514126	297514126	Lp_chr3_0	0	V3.Lp_chr3_0G19638	inside	IPR019142	NA
scaffold_9265_ref0041344_3608	GF	Lp_chr5_195109912	195109912	Lp_chr5_0	-28	V3.Lp_chr5_0G13814	close	IPR006904	NA
scaffold_363_ref0009958_11774	GF	Lp_chr2_40242887	40242887	Lp_chr2_0	162	V3.Lp_chr2_0G3302	close	IPR001563	GO:0004185
scaffold_1101_ref0016979_10953	GF	Lp_chr3_260471917	260471917	Lp_chr3_0	0	V3.Lp_chr3_0G16754	inside	IPR042099	GO:0005634
scaffold_5685_ref0018056_27161	GF	Lp_chr4_371921788	371921788	Lp_chr4_0	0	V3.Lp_chr4_0G26740	inside	IPR027417	GO:0140359
scaffold_4774_ref0000119_26539	GF	NA_NA	NA	NA	NA	NA	no	NA	NA
scaffold_7947_ref0020536_51258	GF	Lp_chr5_144290055	144290055	Lp_chr5_0	0	V3.Lp_chr5_0G10092	inside	NA	NA
scaffold_9645_ref0019438_288	GF	Lp_chr3_260288912	260288912	Lp_chr3_0	NA	NA	no	NA	NA
scaffold_138_ref0020070_145803	Both	Lp_chr7_28625032	28625032	Lp_chr7_0.1	0	V3.Lp_chr7_0.1G1080	inside	IPR036640	GO:0005829
scaffold_2053_ref0007586_68011	GF	Lp_chr6_263328956	263328956	Lp_chr6_0	NA	NA	no	NA	NA
scaffold_4957_ref0006567_14841	GF	NA_NA	NA	NA	NA	NA	no	NA	NA
scaffold_5464_ref0010309_38881	Both	Lp_chr3_255236286	255236286	Lp_chr3_0	0	V3.Lp_chr3_0G16404	inside	NA	NA
scaffold_51_ref0019419_13535	GF	Lp_chr5_254802423	254802423	Lp_chr5_0	0	V3.Lp_chr5_0G18480	inside	IPR000904	GO:0005085
scaffold_6969_ref0017375_38345	GF	Lp_chr7_122381609	122381609	Lp_chr7_0.1	0	V3.Lp_chr7_0.1G4562	inside	IPR029063	GO:0030091
scaffold_2287_ref0036775_35781	GF	Lp_chr1_269383095	269383095	Lp_chr1_0	0	V3.Lp_chr1_0G19894	inside	IPR044679	GO:0032991
scaffold_2937_ref0007375_88780	GF	Lp_chr2_332222039	332222039	Lp_chr2_0	NA	NA	no	NA	NA
scaffold_8888_ref0022265_35601	Both	Lp_chr4_349750607	349750607	Lp_chr4_0	0	V3.Lp_chr4_0G25014	inside	IPR044678	GO:0009409
scaffold_2071_ref0020178_5994	Both	Lp_chr3_162126868	162126868	Lp_chr3_0	0	V3.Lp_chr3_0G10368	inside	IPR000010	GO:0009611
scaffold_9961_ref0046365_8991	Both	Lp_chr6_188796866	188796866	Lp_chr6_0	0	V3.Lp_chr6_0G13632	inside	IPR041679	GO:0004386
scaffold_16782_ref0028192_4132	GF	Lp_chr3_45117896	45117896	Lp_chr3_0	-425	V3.Lp_chr3_0G2798	close	NA	NA
scaffold_4774_ref0000119_26540	GF	NA_NA	NA	NA	NA	NA	no	NA	NA
scaffold_16105_ref0044166_7144	Both	Lp_chr5_161493200	161493200	Lp_chr5_0	380	V3.Lp_chr5_0G11518	close	IPR015421	GO:0005524
scaffold_7018_ref0025297_23875	Both	Lp_chr1_201693258	201693258	Lp_chr1_0	NA	NA	no	NA	NA
scaffold_13556_ref0010105_17900	GF	Lp_chr2_39963659	39963659	Lp_chr2_0	0	V3.Lp_chr2_0G3264	inside	IPR036188	GO:0009570
scaffold_1762_ref0043800_89866	GF	Lp_chr2_5711953	5711953	Lp_chr2_0	0	V3.Lp_chr2_0G436	inside	IPR032630	GO:0005215
scaffold_5161_ref0039043_44110	GF	Lp_chr7_351921716	351921716	Lp_chr7_0.1	NA	NA	no	NA	NA
scaffold_1351_ref0028598_15217	GF	Lp_chr2_40146943	40146943	Lp_chr2_0	0	V3.Lp_chr2_0G3290	inside	IPR015943	GO:0009506
scaffold_5435_ref0015632_17470	Both	Lp_chr7_355648471	355648471	Lp_chr7_0.1	0	V3.Lp_chr7_0.1G12508	inside	IPR003440	GO:0009860
scaffold_654_ref0032734_138928	GF	Lp_chr1_162059995	162059995	Lp_chr1_0	121	V3.Lp_chr1_0G11490	close	NA	NA
scaffold_4398_ref0019381_22722	GF	Lp_chr3_264236415	264236415	Lp_chr3_0	0	V3.Lp_chr3_0G17062	inside	IPR039277	GO:0006355
scaffold_11058_ref0036534_6016	GF	Lp_chr3_353988188	353988188	Lp_chr3_0	NA	NA	no	NA	NA
scaffold_10431_ref0035258_5617	GF	Lp_chr7_18019833	18019833	Lp_chr7_0.1	15	V3.Lp_chr7_0.1G614	close	IPR035940	GO:0042742
scaffold_3976_ref0012120_34571	GF	Lp_chr7_302858533	302858533	Lp_chr7_0.1	0	V3.Lp_chr7_0.1G10540	inside	IPR001810	GO:0016567
scaffold_168_ref0012856_62307	GF	Lp_chr2_20068796	20068796	Lp_chr2_0	0	V3.Lp_chr2_0G1772	inside	NA	NA
scaffold_12079_ref0011165_15483	GF	Lp_chr2_123685491	123685491	Lp_chr2_0	0	V3.Lp_chr2_0G9126	inside	IPR013785	GO:0099503
scaffold_6103_ref0010515_27965	GF	Lp_chr3_97149434	97149434	Lp_chr3_0	0	V3.Lp_chr3_0G6474	inside	IPR001087	GO:0016788
scaffold_11372_ref0004755_18623	GF	Lp_chr1_264314604	264314604	Lp_chr1_0	0	V3.Lp_chr1_0G19458	inside	IPR031110	GO:0070728
scaffold_9199_ref0014555_22620	GF	Lp_chr4_379550813	379550813	Lp_chr4_0	0	V3.Lp_chr4_0G27340	inside	IPR004776	GO:0005789
scaffold_4957_ref0006567_73736	GF	Lp_chr1_197842972	197842972	Lp_chr1_0	0	V3.Lp_chr1_0G14098	inside	IPR012677	GO:0003676
scaffold_6012_ref0017204_3639	GF	Lp_chr2_38906645	38906645	Lp_chr2_0	0	V3.Lp_chr2_0G3138	inside	IPR044759	GO:0005737
scaffold_1679_ref0036123_7664	GF	Lp_chr4_383724367	383724367	Lp_chr4_0	NA	NA	no	NA	NA
scaffold_4968_ref0009058_35527	GF	Lp_chr2_235043647	235043647	Lp_chr2_0	0	V3.Lp_chr2_0G16364	inside	NA	NA
scaffold_34635_ref0045519_60	GF	NA_NA	NA	NA	NA	NA	no	NA	NA
scaffold_9302_ref0020389_39010	Both	Lp_chr4_88602829	88602829	Lp_chr4_0	0	V3.Lp_chr4_0G7452	inside	NA	NA
scaffold_5216_ref0041855_26272	GF	Lp_chr3_260884007	260884007	Lp_chr3_0	0	V3.Lp_chr3_0G16804	inside	NA	NA
scaffold_20131_ref0015865_3073	GF	Lp_chr4_373070811	373070811	Lp_chr4_0	0	V3.Lp_chr4_0G26810	inside	IPR036396	GO:0004497
scaffold_4968_ref0009058_57931	Both	Lp_chr2_235075377	235075377	Lp_chr2_0	NA	NA	no	NA	NA
scaffold_70_ref0040695_111666	Both	Lp_chr4_5884994	5884994	Lp_chr4_0	0	V3.Lp_chr4_0G442	inside	IPR022059	NA
scaffold_2950_ref0043232_49780	GF	Lp_chr4_270886087	270886087	Lp_chr4_0	0	V3.Lp_chr4_0G19520	inside	IPR032801	GO:0009507
scaffold_12622_ref0047654_1202	GF	NA_NA	NA	NA	NA	NA	no	NA	NA
scaffold_87_ref0023176_190972	GF	Lp_chr1_166220043	166220043	Lp_chr1_0	0	V3.Lp_chr1_0G11810	inside	IPR036758	NA
scaffold_1501_ref0005853_78665	Both	Lp_chr2_232270643	232270643	Lp_chr2_0	0	V3.Lp_chr2_0G16168	inside	IPR001563	GO:0004185
scaffold_2361_ref0012730_32105	Both	Lp_chr5_140302176	140302176	Lp_chr5_0	0	V3.Lp_chr5_0G9744	inside	IPR044673	GO:0009507
scaffold_10937_ref0042773_27360	GF	Lp_chr2_300019748	300019748	Lp_chr2_0	NA	NA	no	NA	NA
scaffold_8587_ref0008723_32437	Both	Lp_chr4_352829904	352829904	Lp_chr4_0	0	V3.Lp_chr4_0G25238	inside	IPR026992	NA
scaffold_8895_ref0021743_3118	GF	Lp_chr3_266053923	266053923	Lp_chr3_0	0	V3.Lp_chr3_0G17196	inside	NA	NA
scaffold_4844_ref0011372_32270	GF	Lp_chr2_276611537	276611537	Lp_chr2_0	0	V3.Lp_chr2_0G19266	inside	IPR032190	GO:0016021
scaffold_604_ref0039884_96444	GF	Lp_chr3_232458402	232458402	Lp_chr3_0	0	V3.Lp_chr3_0G14754	inside	IPR021319	GO:0005802
scaffold_9180_ref0045078_9275	GF	Lp_chr1_243607360	243607360	Lp_chr1_0	0	V3.Lp_chr1_0G17768	inside	IPR001312	GO:0009750
scaffold_1475_ref0040494_29182	GF	Lp_chr5_98266418	98266418	Lp_chr5_0	0	V3.Lp_chr5_0G6860	inside	IPR022812	GO:0003924
scaffold_3308_ref0020198_8997	GF	Lp_chr7_89733318	89733318	Lp_chr7_0.1	NA	NA	no	NA	NA
scaffold_5144_ref0026630_33325	Both	Lp_chr4_34851333	34851333	Lp_chr4_0	0	V3.Lp_chr4_0G3140	inside	IPR001810	GO:0005515
scaffold_2143_ref0028363_20810	GF	Lp_chr2_110663476	110663476	Lp_chr2_0	NA	NA	no	NA	NA
scaffold_7178_ref0038347_49299	GF	Lp_chr2_8414211	8414211	Lp_chr2_0	0	V3.Lp_chr2_0G690	inside	NA	NA
scaffold_7338_ref0014524_1631	GF	Lp_chr3_161550941	161550941	Lp_chr3_0	0	V3.Lp_chr3_0G10330	inside	IPR003035	GO:0003700
scaffold_1395_ref0006783_35768	GF	Lp_chr3_107853843	107853843	Lp_chr3_0	-872	V3.Lp_chr3_0G7138	close	IPR036047	GO:0005634
scaffold_2757_ref0033254_29434	GF	Lp_chr2_5287603	5287603	Lp_chr2_0	577	V3.Lp_chr2_0G398	close	IPR003111	GO:0009507
scaffold_709_ref0025161_143465	GF	Lp_scaf_373535	373535	Lp_scaffold_636	0	V3.Lp_scaffold_636G66	inside	NA	NA
scaffold_6012_ref0017204_3581	GF	Lp_chr2_38906703	38906703	Lp_chr2_0	0	V3.Lp_chr2_0G3138	inside	IPR044759	GO:0005737
scaffold_6157_ref0017544_12014	GF	Lp_chr5_76240434	76240434	Lp_chr5_0	0	V3.Lp_chr5_0G5600	inside	IPR002182	GO:0043531
scaffold_10555_ref0025274_18576	Both	Lp_chr2_172257507	172257507	Lp_chr2_0	0	V3.Lp_chr2_0G11940	inside	IPR010399	NA
scaffold_5919_ref0031777_54001	GF	Lp_chr5_244223454	244223454	Lp_chr5_0	0	V3.Lp_chr5_0G17548	inside	IPR011676	NA
scaffold_9641_ref0019434_28114	GF	Lp_chr3_80436946	80436946	Lp_chr3_0	0	V3.Lp_chr3_0G5272	inside	NA	NA
scaffold_4758_ref0012625_10585	Both	Lp_chr4_12862579	12862579	Lp_chr4_0	0	V3.Lp_chr4_0G1156	inside	NA	NA
scaffold_4526_ref0038440_78026	GF	Lp_chr1_212864640	212864640	Lp_chr1_0	NA	NA	no	NA	NA
scaffold_70_ref0040695_111674	Both	Lp_chr4_5885002	5885002	Lp_chr4_0	0	V3.Lp_chr4_0G442	inside	IPR022059	NA
scaffold_5101_ref0001335_3192	GF	Lp_chr4_9912748	9912748	Lp_chr4_0	127	V3.Lp_chr4_0G840	close	IPR000719	GO:0004672
scaffold_3538_ref0006874_40918	GF	Lp_chr1_24879932	24879932	Lp_chr1_0	0	V3.Lp_chr1_0G2066	inside	IPR036770	GO:0005515
scaffold_5019_ref0044913_62528	GF	Lp_chr4_371015571	371015571	Lp_chr4_0	0	V3.Lp_chr4_0G26660	inside	IPR004263	GO:0016020
scaffold_12724_ref0039224_19711	GF	Lp_chr3_128207938	128207938	Lp_chr3_0	0	V3.Lp_chr3_0G8304	inside	IPR000719	GO:0004672
scaffold_16078_ref0000427_13109	GF	Lp_chr3_356403810	356403810	Lp_chr3_0	0	V3.Lp_chr3_0G24150	inside	IPR016024	GO:0004842
scaffold_138_ref0020070_145838	Both	Lp_chr7_28625067	28625067	Lp_chr7_0.1	0	V3.Lp_chr7_0.1G1080	inside	IPR036640	GO:0005829
scaffold_5146_ref0026628_52543	Both	Lp_chr7_355571931	355571931	Lp_chr7_0.1	0	V3.Lp_chr7_0.1G12504	inside	IPR000261	GO:0005515
scaffold_2543_ref0034320_44701	GF	Lp_chr3_378713710	378713710	Lp_chr3_0	0	V3.Lp_chr3_0G25984	inside	IPR043971	GO:0005515
scaffold_202_ref0011950_77026	GF	Lp_chr7_354339978	354339978	Lp_chr7_0.1	NA	NA	no	NA	NA
scaffold_4858_ref0029312_27780	GF	Lp_chr4_356381963	356381963	Lp_chr4_0	0	V3.Lp_chr4_0G25526	inside	IPR001356	GO:0003677
scaffold_14626_ref0027523_15620	GF	Lp_chr5_71640596	71640596	Lp_chr5_0	0	V3.Lp_chr5_0G5288	inside	IPR001781	GO:0051015
scaffold_706_ref0025158_9277	GF	Lp_chr4_56926320	56926320	Lp_chr4_0	0	V3.Lp_chr4_0G5090	inside	IPR009769	NA
scaffold_13675_ref0020253_15078	GF	Lp_chr6_257331146	257331146	Lp_chr6_0	0	V3.Lp_chr6_0G19196	inside	IPR034288	GO:0005507
scaffold_894_ref0038724_106011	GF	Lp_chr3_331236593	331236593	Lp_chr3_0	0	V3.Lp_chr3_0G22112	inside	IPR003347	GO:0035067
scaffold_7535_ref0003755_47862	GF	Lp_chr6_252794029	252794029	Lp_chr6_0	0	V3.Lp_chr6_0G18826	inside	NA	NA
scaffold_7090_ref0023490_44183	GF	Lp_chr2_136096410	136096410	Lp_chr2_0	NA	NA	no	NA	NA
scaffold_2715_ref0010043_26066	GF	Lp_chr5_228326724	228326724	Lp_chr5_0	0	V3.Lp_chr5_0G16328	inside	IPR011598	GO:0046983
scaffold_427_ref0033817_109737	Both	Lp_chr5_28250807	28250807	Lp_chr5_0	0	V3.Lp_chr5_0G2324	inside	NA	GO:0048364
scaffold_2900_ref0037928_72023	Both	Lp_chr1_202683087	202683087	Lp_chr1_0	0	V3.Lp_chr1_0G14494	inside	IPR044836	GO:0005769
scaffold_12184_ref0006329_19727	GF	Lp_chr1_172323293	172323293	Lp_chr1_0	0	V3.Lp_chr1_0G12262	inside	IPR033896	GO:0000977
scaffold_6157_ref0017544_12013	GF	Lp_chr5_76240433	76240433	Lp_chr5_0	0	V3.Lp_chr5_0G5600	inside	IPR002182	GO:0043531
scaffold_2908_ref0037920_71355	Both	Lp_chr3_355060031	355060031	Lp_chr3_0	0	V3.Lp_chr3_0G24048	inside	IPR011042	GO:0009058
scaffold_3471_ref0004578_13670	GF	Lp_chr4_365019033	365019033	Lp_chr4_0	0	V3.Lp_chr4_0G26218	inside	NA	NA
scaffold_1518_ref0023933_40027	GF	Lp_chr3_325198199	325198199	Lp_chr3_0	0	V3.Lp_chr3_0G21608	inside	IPR022143	GO:0008270
scaffold_560_ref0019016_88335	GF	Lp_chr2_220084108	220084108	Lp_chr2_0	0	V3.Lp_chr2_0G15292	inside	IPR000719	GO:0019901
scaffold_11260_ref0012450_30163	GF	Lp_chr3_322034008	322034008	Lp_chr3_0	255	V3.Lp_chr3_0G21374	close	IPR015300	GO:0003677
scaffold_661_ref0002226_64738	GF	Lp_chr2_395507	395507	Lp_chr2_0	NA	NA	no	NA	NA
scaffold_2748_ref0002745_103762	Both	Lp_chr5_98683500	98683500	Lp_chr5_0	0	V3.Lp_chr5_0G6882	inside	IPR025313	GO:0009790
scaffold_1475_ref0040494_31375	GF	Lp_chr5_98268611	98268611	Lp_chr5_0	0	V3.Lp_chr5_0G6860	inside	IPR022812	GO:0003924
scaffold_3567_ref0012300_13504	GF	Lp_chr3_55702303	55702303	Lp_chr3_0	0	V3.Lp_chr3_0G3508	inside	NA	GO:0005524
scaffold_90_ref0040972_95980	Both	Lp_chr3_301660181	301660181	Lp_chr3_0	0	V3.Lp_chr3_0G19972	inside	IPR005202	NA
scaffold_5019_ref0044913_29301	Both	Lp_chr4_371049201	371049201	Lp_chr4_0	0	V3.Lp_chr4_0G26664	inside	IPR027902	GO:0005515
scaffold_10128_ref0033472_27805	GF	Lp_chr4_277798869	277798869	Lp_chr4_0	0	V3.Lp_chr4_0G20016	inside	IPR025322	GO:0005634
scaffold_7338_ref0014524_1587	Both	Lp_chr3_161550985	161550985	Lp_chr3_0	0	V3.Lp_chr3_0G10330	inside	IPR003035	GO:0003700
scaffold_22415_ref0024510_1809	GF	NA_NA	NA	NA	NA	NA	no	NA	NA
scaffold_9110_ref0012821_21999	GF	Lp_chr1_193679761	193679761	Lp_chr1_0	0	V3.Lp_chr1_0G13772	inside	IPR038745	GO:0015165
scaffold_3184_ref0043884_29775	GF	Lp_chr2_248530326	248530326	Lp_chr2_0	0	V3.Lp_chr2_0G17378	inside	IPR001611	GO:0005515
scaffold_811_ref0040414_110488	GF	Lp_chr5_92694595	92694595	Lp_chr5_0	0	V3.Lp_chr5_0G6476	inside	IPR001245	GO:1901528
scaffold_3977_ref0012119_19017	Both	Lp_chr2_281536351	281536351	Lp_chr2_0	-43	V3.Lp_chr2_0G19580	close	NA	NA
scaffold_3145_ref0022395_70683	GF	Lp_chr4_370505012	370505012	Lp_chr4_0	0	V3.Lp_chr4_0G26610	inside	IPR043153	NA
scaffold_2931_ref0007373_29695	GF	Lp_chr4_40385288	40385288	Lp_chr4_0	0	V3.Lp_chr4_0G3624	inside	IPR007656	GO:0010031
scaffold_467_ref0008783_155281	GF	Lp_scaf_462769	462769	Lp_scaffold_604	0	V3.Lp_scaffold_604G58	inside	IPR010658	GO:0080167
scaffold_894_ref0038724_105748	GF	Lp_chr3_331236856	331236856	Lp_chr3_0	0	V3.Lp_chr3_0G22112	inside	IPR003347	GO:0035067
scaffold_3546_ref0025043_67972	GF	Lp_chr4_90210880	90210880	Lp_chr4_0	0	V3.Lp_chr4_0G7564	inside	IPR036093	GO:0003677
scaffold_9309_ref0020396_20337	GF	Lp_chr5_258237114	258237114	Lp_chr5_0	194	V3.Lp_chr5_0G18874	close	IPR011051	GO:0030145
scaffold_894_ref0038724_106026	GF	Lp_chr3_331236578	331236578	Lp_chr3_0	0	V3.Lp_chr3_0G22112	inside	IPR003347	GO:0035067
scaffold_3172_ref0027784_33616	GF	Lp_chr2_65208684	65208684	Lp_chr2_0	0	V3.Lp_chr2_0G5354	inside	IPR017946	GO:0006629
scaffold_5972_ref0028613_47661	GF	Lp_chr7_44648405	44648405	Lp_chr7_0.1	0	V3.Lp_chr7_0.1G1814	inside	NA	NA
scaffold_4224_ref0017956_2974	Both	NA_NA	NA	NA	NA	NA	no	NA	NA
scaffold_9844_ref0020682_22624	GF	Lp_chr4_360897822	360897822	Lp_chr4_0	0	V3.Lp_chr4_0G25846	inside	NA	NA
scaffold_8062_ref0030108_14586	GF	Lp_chr1_182507464	182507464	Lp_chr1_0	0	V3.Lp_chr1_0G13016	inside	IPR036047	GO:0005515
scaffold_2497_ref0040381_33756	Both	Lp_chr5_176061414	176061414	Lp_chr5_0	0	V3.Lp_chr5_0G12520	inside	IPR016024	NA
scaffold_2801_ref0025790_41603	GF	Lp_chr4_60773579	60773579	Lp_chr4_0	0	V3.Lp_chr4_0G5332	inside	IPR034136	GO:0003677
scaffold_3_ref0001071_134893	Both	Lp_chr6_252649408	252649408	Lp_chr6_0	NA	NA	no	NA	NA
scaffold_13575_ref0045931_1644	GF	NA_NA	NA	NA	NA	NA	no	NA	NA
scaffold_902_ref0007605_21641	Both	Lp_chr4_5646353	5646353	Lp_chr4_0	NA	NA	no	NA	NA
scaffold_499_ref0037563_54521	GF	Lp_chr7_326472757	326472757	Lp_chr7_0.1	0	V3.Lp_chr7_0.1G11400	inside	IPR000210	GO:0005515
scaffold_5161_ref0039043_44295	GF	Lp_chr7_351921531	351921531	Lp_chr7_0.1	NA	NA	no	NA	NA
scaffold_4604_ref0013705_584	GF	Lp_chr2_179670307	179670307	Lp_chr2_0	NA	NA	no	NA	NA
scaffold_1096_ref0030908_128551	GF	Lp_chr7_64410076	64410076	Lp_chr7_0.1	0	V3.Lp_chr7_0.1G2498	inside	IPR038156	GO:0016756
scaffold_542_ref0031513_74956	GF	Lp_chr4_408187838	408187838	Lp_chr4_0	0	V3.Lp_chr4_0G29482	inside	IPR025757	NA
scaffold_16782_ref0028192_4181	GF	Lp_chr3_45117847	45117847	Lp_chr3_0	-474	V3.Lp_chr3_0G2798	close	NA	NA
scaffold_19105_ref0004748_8658	GF	Lp_chr7_79096335	79096335	Lp_chr7_0.1	0	V3.Lp_chr7_0.1G3030	inside	IPR000528	GO:0006869
scaffold_6136_ref0028453_41754	GF	Lp_chr3_282763535	282763535	Lp_chr3_0	978	V3.Lp_chr3_0G18466	close	IPR044810	GO:0003700
scaffold_87_ref0023176_196073	GF	Lp_chr1_166214942	166214942	Lp_chr1_0	0	V3.Lp_chr1_0G11806	inside	IPR032979	GO:0006517
scaffold_1798_ref0047409_105414	GF	Lp_chr5_15340033	15340033	Lp_chr5_0	0	V3.Lp_chr5_0G1360	inside	NA	NA
scaffold_2356_ref0030738_23199	GF	Lp_chr2_234728987	234728987	Lp_chr2_0	0	V3.Lp_chr2_0G16326	inside	IPR004326	GO:0006952
scaffold_33343_ref0009686_1823	Both	NA_NA	NA	NA	NA	NA	no	NA	NA
scaffold_9309_ref0020396_31199	GF	Lp_chr5_258247978	258247978	Lp_chr5_0	0	V3.Lp_chr5_0G18876	inside	IPR001929	GO:0030145
scaffold_4523_ref0038435_8928	Both	NA_NA	NA	NA	NA	NA	no	NA	NA
scaffold_1669_ref0005615_89132	Both	Lp_chr6_11682904	11682904	Lp_chr6_0	NA	NA	no	NA	NA
scaffold_9287_ref0003792_32092	GF	Lp_chr4_271557240	271557240	Lp_chr4_0	0	V3.Lp_chr4_0G19564	inside	IPR011009	GO:0010120
scaffold_504_ref0006340_158715	GF	Lp_chr1_269169938	269169938	Lp_chr1_0	NA	NA	no	NA	NA
scaffold_1669_ref0005615_89074	Both	Lp_chr6_11682846	11682846	Lp_chr6_0	NA	NA	no	NA	NA
scaffold_414_ref0039282_50488	GF	Lp_chr7_91270882	91270882	Lp_chr7_0.1	0	V3.Lp_chr7_0.1G3466	inside	IPR027417	NA
scaffold_3899_ref0047347_60877	GF	Lp_chr1_127903503	127903503	Lp_chr1_0	NA	NA	no	NA	NA
scaffold_8617_ref0021247_3737	Both	Lp_chr4_238165929	238165929	Lp_chr4_0	0	V3.Lp_chr4_0G17426	inside	IPR023614	GO:0005741
scaffold_2143_ref0028363_18753	GF	Lp_chr2_110661419	110661419	Lp_chr2_0	NA	NA	no	NA	NA
scaffold_12724_ref0039224_12765	Both	NA_NA	NA	NA	NA	NA	no	NA	NA
scaffold_13_ref0042664_311113	Both	Lp_chr3_62665207	62665207	Lp_chr3_0	0	V3.Lp_chr3_0G4020	inside	IPR025724	GO:0003676
scaffold_7177_ref0038336_28247	Both	Lp_chr4_402457021	402457021	Lp_chr4_0	0	V3.Lp_chr4_0G29208	inside	IPR007217	GO:0006506
scaffold_9844_ref0020682_22597	GF	Lp_chr4_360897849	360897849	Lp_chr4_0	0	V3.Lp_chr4_0G25846	inside	NA	NA
scaffold_621_ref0027437_51950	GF	Lp_chr6_151647986	151647986	Lp_chr6_0	0	V3.Lp_chr6_0G11100	inside	IPR003593	GO:0016887
scaffold_2582_ref0007559_63774	GF	Lp_chr2_106612197	106612197	Lp_chr2_0	0	V3.Lp_chr2_0G8072	inside	IPR027417	GO:0008380
scaffold_1187_ref0015283_145572	GF	Lp_chr5_220293779	220293779	Lp_chr5_0	0	V3.Lp_chr5_0G15698	inside	IPR036047	GO:0005515
scaffold_499_ref0037563_54495	GF	Lp_chr7_326472783	326472783	Lp_chr7_0.1	0	V3.Lp_chr7_0.1G11400	inside	IPR000210	GO:0005515
scaffold_12143_ref0031442_16714	GF	Lp_chr1_16205901	16205901	Lp_chr1_0	0	V3.Lp_chr1_0G1438	inside	IPR023298	GO:0005783
scaffold_2556_ref0016386_49181	GF	Lp_chr3_368947353	368947353	Lp_chr3_0	0	V3.Lp_chr3_0G25144	inside	IPR006867	NA
scaffold_2569_ref0021823_24273	GF	Lp_chr6_14021947	14021947	Lp_chr6_0	0	V3.Lp_chr6_0G1254	inside	IPR001965	NA
scaffold_1456_ref0003110_11187	GF	Lp_chr3_43637354	43637354	Lp_chr3_0	0	V3.Lp_chr3_0G2652	inside	IPR032675	GO:0005515
scaffold_2143_ref0028363_20865	GF	Lp_chr2_110663531	110663531	Lp_chr2_0	NA	NA	no	NA	NA
scaffold_630_ref0045338_62282	GF	Lp_chr6_102699680	102699680	Lp_chr6_0	NA	NA	no	NA	NA
scaffold_138_ref0020070_143049	Both	Lp_chr7_28622278	28622278	Lp_chr7_0.1	-699	V3.Lp_chr7_0.1G1080	close	IPR036640	GO:0005829
scaffold_1772_ref0013303_112167	Both	Lp_chr3_127708184	127708184	Lp_chr3_0	NA	NA	no	NA	NA
scaffold_2071_ref0020178_36188	Both	Lp_chr3_162096870	162096870	Lp_chr3_0	0	V3.Lp_chr3_0G10364	inside	IPR030054	GO:0005634
scaffold_227_ref0023182_74309	Both	Lp_chr3_369994439	369994439	Lp_chr3_0	0	V3.Lp_chr3_0G25244	inside	IPR000644	GO:0009536
scaffold_7351_ref0025613_4045	GF	NA_NA	NA	NA	NA	NA	no	NA	NA
scaffold_5919_ref0031777_53754	GF	Lp_chr5_244223207	244223207	Lp_chr5_0	0	V3.Lp_chr5_0G17548	inside	IPR011676	NA
scaffold_14626_ref0027523_14450	GF	Lp_chr5_71639426	71639426	Lp_chr5_0	0	V3.Lp_chr5_0G5288	inside	IPR001781	GO:0051015
scaffold_3481_ref0036842_98584	GF	Lp_chr1_192570703	192570703	Lp_chr1_0	NA	NA	no	NA	NA
scaffold_7014_ref0025305_9659	GF	Lp_chr1_184025801	184025801	Lp_chr1_0	NA	NA	no	NA	NA
scaffold_7759_ref0022828_32450	GF	Lp_chr4_345389953	345389953	Lp_chr4_0	NA	NA	no	NA	NA
scaffold_504_ref0006340_159294	GF	Lp_chr1_269169359	269169359	Lp_chr1_0	NA	NA	no	NA	NA
scaffold_7065_ref0030538_29261	GF	Lp_chr4_117822298	117822298	Lp_chr4_0	0	V3.Lp_chr4_0G9398	inside	IPR000674	GO:0010293
scaffold_2287_ref0036775_36035	GF	Lp_chr1_269383349	269383349	Lp_chr1_0	0	V3.Lp_chr1_0G19894	inside	IPR044679	GO:0032991
scaffold_9393_ref0036677_39584	Both	Lp_chr1_14902445	14902445	Lp_chr1_0	0	V3.Lp_chr1_0G1346	inside	IPR025315	NA
scaffold_1558_ref0000371_123118	GF	Lp_chr7_261811764	261811764	Lp_chr7_0.1	0	V3.Lp_chr7_0.1G9034	inside	IPR043128	GO:0003676
scaffold_20633_ref0003903_5317	GF	Lp_chr6_254963228	254963228	Lp_chr6_0	NA	NA	no	NA	NA
scaffold_2908_ref0037920_71362	Both	Lp_chr3_355060024	355060024	Lp_chr3_0	0	V3.Lp_chr3_0G24048	inside	IPR011042	GO:0009058
scaffold_10073_ref0005835_32413	GF	Lp_chr3_369529604	369529604	Lp_chr3_0	0	V3.Lp_chr3_0G25204	inside	IPR013083	GO:0007275
scaffold_2071_ref0020178_3906	Both	NA_NA	NA	NA	NA	NA	no	NA	NA
scaffold_6448_ref0046061_47259	GF	Lp_chr1_177470545	177470545	Lp_chr1_0	0	V3.Lp_chr1_0G12618	inside	IPR036259	GO:0016020
scaffold_14329_ref0021671_3463	GF	Lp_chr5_227361224	227361224	Lp_chr5_0	0	V3.Lp_chr5_0G16266	inside	IPR025261	NA
scaffold_1692_ref0045138_67659	GF	Lp_chr1_214511509	214511509	Lp_chr1_0	0	V3.Lp_chr1_0G15506	inside	IPR044502	GO:0009941
scaffold_12061_ref0029071_28629	GF	Lp_chr6_65255725	65255725	Lp_chr6_0	0	V3.Lp_chr6_0G4984	inside	IPR008258	GO:0005773
scaffold_15111_ref0019726_4705	GF	Lp_chr4_70387513	70387513	Lp_chr4_0	689	V3.Lp_chr4_0G6024	close	NA	NA
scaffold_130_ref0020074_24976	GF	Lp_chr6_150288996	150288996	Lp_chr6_0	0	V3.Lp_chr6_0G10986	inside	IPR005612	GO:0010197
scaffold_7113_ref0027534_12081	GF	Lp_chr6_98981888	98981888	Lp_chr6_0	NA	NA	no	NA	NA
scaffold_1867_ref0047455_1872	GF	Lp_chr2_194185067	194185067	Lp_chr2_0	NA	NA	no	NA	NA
scaffold_5685_ref0018056_27141	GF	Lp_chr4_371921768	371921768	Lp_chr4_0	0	V3.Lp_chr4_0G26740	inside	IPR027417	GO:0140359
scaffold_8250_ref0035029_14928	GF	Lp_chr7_300161059	300161059	Lp_chr7_0.1	133	V3.Lp_chr7_0.1G10434	close	IPR002885	GO:0005515
scaffold_9329_ref0007849_39140	GF	Lp_chr2_334609911	334609911	Lp_chr2_0	NA	NA	no	NA	NA
scaffold_4840_ref0011376_29141	GF	Lp_chr4_338385111	338385111	Lp_chr4_0	0	V3.Lp_chr4_0G24210	inside	IPR039276	GO:0003682
scaffold_8176_ref0022440_15585	GF	Lp_chr3_101371950	101371950	Lp_chr3_0	175	V3.Lp_chr3_0G6708	close	IPR006139	GO:0016616
scaffold_3497_ref0018848_64453	GF	Lp_chr7_64020614	64020614	Lp_chr7_0.1	0	V3.Lp_chr7_0.1G2474	inside	IPR006904	NA
scaffold_2885_ref0002568_37179	GF	Lp_chr6_269570322	269570322	Lp_chr6_0	NA	NA	no	NA	NA
scaffold_604_ref0039884_103629	Both	Lp_chr3_232452043	232452043	Lp_chr3_0	575	V3.Lp_chr3_0G14752	close	IPR016135	NA
scaffold_159_ref0007455_105909	GF	Lp_chr2_50875223	50875223	Lp_chr2_0	-327	V3.Lp_chr2_0G4128	close	IPR002885	GO:0005515
scaffold_604_ref0039884_107864	GF	Lp_chr3_232447806	232447806	Lp_chr3_0	NA	NA	no	NA	NA
scaffold_1238_ref0015289_34452	GF	Lp_chr7_350714423	350714423	Lp_chr7_0.1	-972	V3.Lp_chr7_0.1G12306	close	IPR036047	GO:0005515
scaffold_521_ref0042156_77418	GF	Lp_chr1_238746081	238746081	Lp_chr1_0	0	V3.Lp_chr1_0G17336	inside	IPR039900	GO:0005634
scaffold_2518_ref0039695_83923	GF	Lp_chr6_129926351	129926351	Lp_chr6_0	0	V3.Lp_chr6_0G9576	inside	IPR003165	GO:0003676
scaffold_3977_ref0012119_19043	Both	Lp_chr2_281536325	281536325	Lp_chr2_0	-69	V3.Lp_chr2_0G19580	close	NA	NA
scaffold_3279_ref0005070_2074	GF	Lp_chr6_245638816	245638816	Lp_chr6_0	NA	NA	no	NA	NA
scaffold_10932_ref0042768_17149	GF	Lp_chr7_348342009	348342009	Lp_chr7_0.1	0	V3.Lp_chr7_0.1G12178	inside	IPR018289	GO:0008270
scaffold_20633_ref0003903_5325	GF	Lp_chr6_254963236	254963236	Lp_chr6_0	NA	NA	no	NA	NA
scaffold_4530_ref0020502_52495	GF	Lp_chr2_334764224	334764224	Lp_chr2_0	0	V3.Lp_chr2_0G23974	inside	IPR029058	GO:0016787
scaffold_16888_ref0036561_13366	Both	Lp_chr3_162243692	162243692	Lp_chr3_0	0	V3.Lp_chr3_0G10380	inside	IPR033905	GO:0004601
scaffold_7054_ref0048370_44228	Both	Lp_chr2_175117304	175117304	Lp_chr2_0	0	V3.Lp_chr2_0G12142	inside	IPR019175	GO:0000244
scaffold_716_ref0006963_55252	GF	Lp_chr6_9876573	9876573	Lp_chr6_0	0	V3.Lp_chr6_0G878	inside	IPR027417	GO:0005634
scaffold_78_ref0006767_169999	Both	Lp_chr4_47657600	47657600	Lp_chr4_0	NA	NA	no	NA	NA
scaffold_1085_ref0000357_100593	GF	NA_NA	NA	NA	NA	NA	no	NA	NA
scaffold_379_ref0040309_46408	GF	Lp_chr4_373924527	373924527	Lp_chr4_0	0	V3.Lp_chr4_0G26886	inside	IPR021916	GO:0005773
scaffold_10539_ref0014210_11194	GF	Lp_chr4_23006989	23006989	Lp_chr4_0	0	V3.Lp_chr4_0G2090	inside	IPR036047	GO:0005515
scaffold_2569_ref0021823_24477	GF	Lp_chr6_14021743	14021743	Lp_chr6_0	0	V3.Lp_chr6_0G1254	inside	IPR001965	NA
scaffold_3864_ref0004422_65329	GF	Lp_chr4_359238527	359238527	Lp_chr4_0	956	V3.Lp_chr4_0G25762	close	NA	NA
scaffold_1400_ref0046240_110081	GF	Lp_chr5_252869572	252869572	Lp_chr5_0	0	V3.Lp_chr5_0G18272	inside	IPR001810	GO:0009506
scaffold_4507_ref0009902_54726	GF	NA_NA	NA	NA	NA	NA	no	NA	NA
[truncated: 339 more rows]
