# Supplementary material for: How Robust Are Genomic Offset Predictions to Methodological Choices? Insights From Perennial Ryegrass
Source: Mol Ecol. 2026 Jul 13;35(14):e70463. doi: 10.1111/mec.70463 (PMC13361167; doi:10.1111/mec.70463)
Supplement: Supplementary file 12 — Table S8: Regression and correlation coefficient, for each phenotypic trait with both GF models, the p value is also reported. [file MEC-35-e70463-s009.xlsx]

## Sheet: Feuil1
Table S8 : Regression and correlation coefficient,for each phenotypic trait with both GF models, the pvalue is also reported.
Model	Trait	Intercept	Slope	RMSE	cor	cor_pval
GF	13C_lu16	-30.5167970406914	3.77353051241995	0.17289800100327	0.174750878679767	0.000654310698199491
GFCancor	13C_lu16	-30.5397092484019	2.55536076284434	0.172410841478514	0.189719028666489	0.000211266252737143
GF	ADF_04_me17	17.2409333313997	-35.2988423873137	0.962091783942036	-0.25634399268353	4.52757173540055e-07
GFCancor	ADF_04_me17	17.7646411190877	-24.2671627830049	0.962607783050395	-0.254381209823964	5.57565792896176e-07
GF	ADF_10_me17	22.8930597630423	-27.7466274204902	0.637042073395256	-0.300302095248747	2.69260984026244e-09
GFCancor	ADF_10_me17	23.3721285256355	-20.1101832828398	0.634051308425712	-0.314172040242723	4.41729406432174e-10
GFCancor	ADL_04_me17	0.269724022874786	3.00027024663287	0.0931348769230447	0.318601358484331	2.43079399923925e-10
GF	ADL_04_me17	0.317680800818614	4.92504961535993	0.091578934166531	0.362321840895706	3.87668745368595e-13
GFCancor	ADL_10_me17	0.709225481008228	9.39150142016385	0.229114784353603	0.39323071314942	2.16344019503162e-15
GF	ADL_10_me17	0.897743629910696	14.1337520388316	0.227283999717138	0.409983639473648	1.02563034421136e-16
GF	AGR_me17	0.117261157653702	0.085451382730375	0.0190672582260681	0.0323773985024859	0.530834850467381
GFCancor	AGR_me17	0.120025278474678	-0.00316044205485523	0.0190772316558118	-0.00172851849947112	0.973315471221946
GFCancor	AGR_po17	0.0232988087162904	1.35840797727733	0.0414887607128466	0.456330142903284	8.66284220545715e-21
GF	AGR_po17	0.138272749979014	-0.61651720819525	0.0464883702228012	-0.0769196016034542	0.136024948377778
GFCancor	AHD_lu16	1.41474811492886	28.2875000471559	1.06264972442993	0.327863525445774	6.75143839039929e-11
GF	AHD_lu16	2.00750993989888	28.733508588066	1.10028749632924	0.207730386152653	4.81515363703758e-05
GFCancor	AHD_lu17	0.972663115759753	5.29186805537722	0.385340945293242	0.15221925547966	0.00304623002992071
GF	AHD_lu17	1.17815572467112	1.86719340132006	0.389684248475952	0.0320356189147686	0.535183500275688
GF	AHD_me16	1.3371403082549	-0.537221222102039	0.398360003525204	-0.00825965882377828	0.873004170529446
GFCancor	AHD_me16	1.62468637913647	-3.15715077412769	0.397349558278706	-0.0716552022297886	0.164997750158926
GFCancor	AHD_me17	0.587256173354247	29.4850416885354	0.936869415363773	0.311981473107815	5.91394712909945e-10
GF	AHD_me17	1.34330913381218	38.8892448757128	0.945170472836806	0.28507112184303	1.76050010294853e-08
GFCancor	AHD_po16	4.72768791625352	-18.1005109279585	0.869217469658752	-0.248076536889162	1.07586711346994e-06
GF	AHD_po16	5.66210030192074	-62.6325636890128	0.86248143679338	-0.275736901902787	5.27100499431411e-08
GF	AHD_po17	2.15311370336618	6.66489341758597	1.06771578597762	0.0362890947384889	0.482368408864533
GFCancor	AHD_po17	3.88324245906438	-21.680839390558	1.01301395775959	-0.317845545024212	2.69349061156474e-10
GF	AMH_me17	127.581181543548	-302.525966847596	6.3727649685826	-0.324565232078676	1.07074938341867e-10
GFCancor	AMH_me17	131.279761767951	-195.852904987793	6.42014140544988	-0.303300201981708	1.8363412569121e-09
GF	AMH_po17	134.001052241152	-335.925796696046	21.7763683976897	-0.0893801185023219	0.0830680556890248
GFCancor	AMH_po17	80.5218053492616	608.5298219981	19.6768538937869	0.435949864839195	6.39888665436902e-19
GF	CH300h_lu16	102.161984334588	892.642493509908	24.9767460305696	0.279080844920629	3.57520325316104e-08
GFCancor	CH300h_lu16	95.1558590034401	637.961807120655	24.6445550515262	0.319767498739662	2.07367447050183e-10
GFCancor	CH300h_lu17	106.542587611343	430.669994713955	19.5608781605453	0.239718434545689	2.50339462583597e-06
GF	CH300h_lu17	111.59217790252	577.199347383644	19.7749459712341	0.19163104943336	0.000181695670275562
GF	CH300h_po16	187.180627136682	264.108005601044	48.9602219034603	0.0213037145994361	0.680107441399375
GFCancor	CH300h_po16	208.0661257127	-156.655533869029	48.9334289433742	-0.0393386692274509	0.446312384885838
GFCancor	CH300h_po17	106.630856995689	203.682439186906	23.8412653124256	0.132633178787476	0.0099339984104596
GF	CH300h_po17	76.2344455371019	1349.21507096517	22.7371878906034	0.326304200292369	8.40211705981501e-11
GFCancor	CH400h_lu16	69.2947658798773	501.853676938431	21.6280026544103	0.28955378537209	1.02474682118813e-08
GF	CH400h_lu16	74.2778301076192	722.511664322356	21.8187350569253	0.260021842223171	3.05075991138962e-07
GFCancor	CH400h_lu17	94.160885749661	318.913217397862	22.0997803679889	0.159759517817693	0.00186027800727793
GF	CH400h_lu17	95.3376165457835	520.761211813658	22.1146414288887	0.155602324197724	0.00244803237157855
GF	CH400h_po16	138.115681696358	-1.81878581041857	49.7429771349256	-0.000144432689983568	0.997769865261717
GFCancor	CH400h_po16	154.39059292559	-224.663199820719	49.6661939290226	-0.0555412994414195	0.282076506634686
GF	CH400h_po17	52.493982166016	1229.44986549227	20.8675391463191	0.324224852154862	1.12258785160409e-10
GFCancor	CH400h_po17	75.2295469819769	256.861493287365	21.6891762329386	0.182386038679275	0.000371651263124976
GFCancor	CHs300_lu16	52.159850498116	46.7704245267712	6.64693280189336	0.0913510495886178	0.0764722344025018
GF	CHs300_lu16	53.8178821146188	21.4411324005583	6.67256430598603	0.0261217807501432	0.613140798970203
GFCancor	CHs300_lu17	59.1363536478178	-23.8075310593679	4.55922112674316	-0.0584624027992861	0.257494130353183
GF	CHs300_lu17	60.9156494636137	-106.888472221286	4.51071508891532	-0.156558409124176	0.00229956360465085
GF	CHs300_me16	46.4702882762261	-277.367040733102	6.70101952299201	-0.245746300004385	1.36566639557638e-06
GFCancor	CHs300_me16	54.0445206229278	-192.299286863078	6.69079391896688	-0.2515088454681	7.53869026269504e-07
GF	CHs300_me17	72.3349913220096	-249.814678501433	4.52124892277686	-0.370903159931085	9.69911003273418e-14
GFCancor	CHs300_me17	75.4772407101412	-163.080725019113	4.56148426268279	-0.349501108754175	2.84761355787417e-12
GF	CHs300_po16	191.735137044521	364.686740203308	33.9861564032288	0.042349067482575	0.41226883351724
GFCancor	CHs300_po16	209.237542810849	-60.4436108968705	34.0085515912959	-0.0218511568056007	0.672357767240449
GFCancor	CHs300_po17	100.064731286185	-299.356275883325	10.2904765887447	-0.414638434646724	4.26229515445491e-17
GF	CHs300_po17	86.6948628587508	-226.315279402271	11.2314870509125	-0.116422776963406	0.0237773666926012
GFCancor	CHs500_lu16	103.566250242208	-4.48824698869315	21.9856562092429	-0.00266145419087941	0.958923450566823
GF	CHs500_lu16	105.869602444124	-96.7359244342549	21.9716562438199	-0.0357802083529376	0.488534995841917
GFCancor	CHs500_lu17	91.9857226583311	-48.6019104167548	11.3822076434338	-0.0478328045694393	0.354346618118151
GF	CHs500_lu17	96.1551913621922	-237.77286717481	11.2837033922859	-0.139578339778867	0.00663917092275696
GF	CHs500_me16	149.027560164789	-935.030391056137	25.8479255181118	-0.216318174486791	2.27074909446397e-05
GFCancor	CHs500_me16	179.909643502861	-702.841714156616	25.7007833580278	-0.240031515337475	2.42676912195587e-06
GF	CHs500_me17	118.177353424219	-140.74063430503	14.6456635636781	-0.0692953495366537	0.179395453299364
GFCancor	CHs500_me17	120.200131249622	-95.7533057942934	14.6469199416275	-0.0680521273510471	0.187344880824865
GF	CHs500_po17	159.669735930253	-712.630217969928	27.6994374537364	-0.148015683316224	0.00397319043165621
GFCancor	CHs500_po17	180.134949195533	-631.975288079584	26.2003624094335	-0.353427800245535	1.56091408642879e-12
GF	DHE_01_lu16	5.52409898934374	-0.0851671019177453	0.428058419020031	-0.00161794706059389	0.97502187686838
GFCancor	DHE_01_lu16	5.74071933534952	-4.6193446500497	0.423801439372813	-0.140688944912435	0.00621464579191408
GFCancor	DHE_04_lu17	3.25878404157003	8.79767880991732	0.568298435978467	0.171056444908448	0.000853306166992898
GF	DHE_04_lu17	3.40858469720175	10.0917551830304	0.57283576488795	0.11703648616624	0.023043838698721
GFCancor	DHE_07_lu16	4.85736103426542	-5.95458190587395	0.458320292880503	-0.167002565175221	0.00113503643164438
GF	DHE_07_lu16	4.85811605554894	-10.8750310417311	0.456358640923568	-0.190245855974129	0.000202698154657386
GF	DIS_lu15	3.7964309435294	2.06766043268053	0.570963457573479	0.0274526055879819	0.595167057027364
GFCancor	DIS_lu15	3.86842679952752	-0.385276615291912	0.57115585564737	-0.00894975921219704	0.862494766971966
GF	DIS_lu16	1.26808930875573	0.0342977878489061	0.554726073167274	0.000502786404179264	0.99223676261222
GFCancor	DIS_lu16	1.3336358233555	-1.36477576362233	0.554440718188689	-0.0320749424330305	0.534682256368233
GFCancor	DIS_lu17	5.14213687780721	-4.66801753120917	0.353286196846494	-0.146583661606612	0.00434300870365074
GF	DIS_lu17	5.17449435833178	-9.42858198337736	0.351530838028396	-0.176596746409248	0.000571877641151951
GF	DIS_me16	2.63910522903773	-11.582282586696	0.724235489662596	-0.097485569023225	0.0586179106438892
GFCancor	DIS_me16	4.23679676243204	-21.1067661397763	0.702232496107038	-0.262247482466989	2.39537141086679e-07
GF	DIS_me17	2.35622469628225	0.502556440202057	0.381351444721293	0.00952529866820399	0.853748408586142
GFCancor	DIS_me17	2.422804229463	-0.791254209981196	0.381279376053029	-0.0216477685894084	0.67523296961499
GF	DIS_po15	1.55237773784832	13.5837287115154	0.797783651112662	0.106360057843911	0.0390045082350453
GFCancor	DIS_po15	2.05505005431474	-0.610824186857342	0.802289909623207	-0.0105721381615267	0.837886332557931
GFCancor	DIS_po17	2.91310855965676	9.88089532371707	0.791969673768053	0.191792388601196	0.000179386527984825
GF	DIS_po17	3.39935640234065	6.10974857431674	0.806167162982492	0.0440454749581388	0.393779959631117
GFCancor	DNDF_04_me17	79.9723296976496	16.6544165024872	0.995634753426466	0.171931642034878	0.000801665914606038
GF	DNDF_04_me17	80.2776701527221	26.0316749642153	0.993014460789803	0.186176627305664	0.000278282566775176
GF	DNDF_10_me17	72.0152228403074	22.6211063373575	1.71227264299664	0.0950623473472585	0.065208625304132
GFCancor	DNDF_10_me17	72.6326842697524	0.917866215444126	1.72003559275739	0.00556772044564557	0.914196050254464
GF	DRB_lu1516	3.30120310884794	1.29572625977824	0.53014499660526	0.0200095140778978	0.698561429220174
GFCancor	DRB_lu1516	3.36524322535324	-0.676279854362785	0.530173156076011	-0.0171518884203349	0.739928557527253
GFCancor	DRO_lu16	6.38493058007297	6.74532140492953	0.60216260576077	0.144507213516557	0.00493455310510345
GF	DRO_lu16	6.61633751408134	3.38901319259774	0.607925741534531	0.0452869392784508	0.380571755570324
GFCancor	DRO_po16	7.09119481674276	-9.66035165116426	0.435488072493867	-0.26317604438196	2.16403805399947e-07
GF	DRO_po16	7.38694847716911	-27.7802488955039	0.437859183292825	-0.243102484994401	1.78493366297778e-06
GFCancor	DST_lu17	4.51389801146687	33.1615779675728	1.40748360891913	0.255465937120212	4.97063341311687e-07
GF	DST_lu17	5.10251670252705	37.1663965510266	1.43440334779092	0.170777832872861	0.000870379418487143
GFCancor	DST_po17	8.34419721631942	-10.968199325373	0.352108151067487	-0.438501077054085	3.79347444440706e-19
GF	DST_po17	8.39813176668152	-24.7495681665246	0.364369693333505	-0.367490270317486	1.69120851200589e-13
GF	DVG_04_lu17	5.63922399532997	-4.27423560057522	0.427103045585754	-0.0667935429532265	0.195653371805725
GFCancor	DVG_04_lu17	5.97402734418675	-9.31902856258674	0.415104428825106	-0.244153771557899	1.6052550178515e-06
GF	HEA_lu16	1005.64807348617	2346.61920338734	109.231260582971	0.172093127797008	0.000792459213298931
GFCancor	HEA_lu16	995.870638939416	1494.7109590219	109.159885396699	0.175737844249949	0.000608956949674484
GFCancor	HEA_lu17	1020.88914171822	1438.50308473676	152.887967955708	0.104937193973946	0.0417131009965825
GF	HEA_lu17	996.920460455346	3415.39378233197	152.029702973141	0.148608161560866	0.00382869678667185
GF	HEA_po16	736.243711782917	753.298446553161	83.0324213025188	0.0358142932303289	0.488120643621499
GFCancor	HEA_po16	755.52194979499	107.159888389634	83.0752726929286	0.0158606769485526	0.758877391108343
GF	HEA_po17	622.863920492729	5485.92358263139	103.934948427404	0.293527225552545	6.2926953358187e-09
GFCancor	HEA_po17	638.076845071818	2384.40099504102	102.108334683085	0.343506564490278	7.01674844972363e-12
GFCancor	HFY_lu15	1.09119361578613	-0.354759241094863	0.235139073578896	-0.0200139423975322	0.698497974745536
GF	HFY_lu15	1.13192774527051	-2.23564996594999	0.234574276252386	-0.0720888982433696	0.162448710614072
GF	HFY_po15	2.61623877664732	-36.3388536745361	0.895023167072755	-0.247152710018513	1.18290289528265e-06
GFCancor	HFY_po15	2.97775310086656	-22.9608784120574	0.866899847757305	-0.345199129284624	5.45000653085701e-12
GFCancor	HST_lu17	38.2517625890992	66.8608078122001	5.16703849216124	0.143615315320146	0.00521021076398762
GF	HST_lu17	39.444563412785	74.7160866994155	5.19718656032539	0.0957252441461811	0.0633478915691087
GFCancor	LMW_lu17	1.99405884513444	14.3286914904705	0.780034240342298	0.201773288907448	7.96762095741461e-05
GF	LMW_lu17	2.08723585235221	21.9294548335193	0.782788427013717	0.184190914829832	0.000324052344001572
GF	LMW_me16	4.31641523380621	-12.5658318815074	1.50040689952469	-0.0512284319605903	0.321185484626836
GFCancor	LMW_me16	4.72460495127347	-9.37572557426553	1.49998608868937	-0.0564245572841074	0.274481860253251
GFCancor	LMW_po16	5.34429546026865	-5.04802939901692	0.647449755958522	-0.0954430999392746	0.0641344511634537
GF	LMW_po16	5.49702746779836	-14.4661172906797	0.647903906885673	-0.0878566196464246	0.0884749724496571
GFCancor	LSL_lu17	9.54794608067068	-1.23513413603151	0.631586820679188	-0.0219266884950164	0.67129122301662
GF	LSL_lu17	9.79289103942211	-11.1052657738131	0.627355829919013	-0.117590194135171	0.0223989062226562
GF	LSP_lu17	149.280837412817	1059.83757334577	13.1807007892027	0.473698551288391	1.75122533403538e-22
GFCancor	LSP_lu17	150.282734496933	579.033054019496	13.4841778563694	0.433893227983382	9.72214470749754e-19
GFCancor	NDF_04_me17	36.9106129921024	0.833247317470548	1.30977166539983	0.0066375983316398	0.897791051010927
GF	NDF_04_me17	37.0472878042193	-2.75251441180679	1.30964939742796	-0.0151901933370417	0.768774902933823
GFCancor	NDF_10_lu17	44.8177257565421	51.7790329319726	1.62003645898947	0.33742536986721	1.71782143881641e-11
GF	NDF_10_lu17	45.4965945746103	66.7821259400443	1.66197636515046	0.259577632190273	3.20078228225174e-07
GFCancor	NLI_lu16	2.65427747554305	1.14297321591854	0.102346790988736	0.144075492655133	0.00506630023103804
GF	NLI_lu16	2.66420517895686	1.70016718548377	0.102497604388355	0.133677563518334	0.00936041122051706
GF	NSL_lu17	20.3180462113659	127.946718601245	1.39045921680409	0.52418836904188	5.3824055153183e-28
GFCancor	NSL_lu17	20.3374051512093	71.9964900841084	1.41913418968598	0.494522805167987	1.20290384329211e-24
GFCancor	OMD_04_me17	91.6476408976717	-1.74434480212331	1.25956127922533	-0.0144480721779858	0.779773780434792
GF	OMD_04_me17	91.7748540654133	-8.04386332825604	1.25835017281979	-0.0461571416120869	0.371477112472765
GFCancor	OMD_10_me17	81.7271325754417	21.4962799426412	1.23782220327638	0.17829224168864	0.000504751862316965
GF	OMD_10_me17	81.7293057188445	46.6911822086042	1.21185913674323	0.268287638464784	1.22864285063816e-07
GFCancor	PRT_04_me17	12.7233110317082	22.3990336434769	0.86793557155781	0.260006576015091	3.05580162200842e-07
GF	PRT_04_me17	13.1970854783008	32.902713503819	0.866814238450328	0.264596089988678	1.85133090250768e-07
GFCancor	PRT_10_me17	13.1051044815478	49.516700725018	1.22721229566523	0.388009807226255	5.40387286555927e-15
GF	PRT_10_me17	13.7865533342485	84.9587402906823	1.18145745967643	0.461206822709104	2.96250010126798e-21
GFCancor	RAS_lu15	6.31643462657133	7.36176151330483	0.182029062426709	0.472828623414374	2.14054873367022e-22
GF	RAS_lu15	6.36948194338707	11.6475539702309	0.186743381378892	0.427584938568371	3.44585115479837e-18
GF	RAS_po15	7.80557382726153	14.7347707816333	0.11887252126284	0.61439996268194	1.68691369314449e-40
GFCancor	RAS_po15	8.08964117219507	3.10251016666803	0.144371718441643	0.285961817628386	1.58221627993554e-08
GF	resDST_lu17	-1.72929924312749	62.0326833665409	0.967708641802482	0.394097384970405	1.85551720704601e-15
GFCancor	resDST_lu17	-2.22606300520433	45.3383510033117	0.922013618201263	0.482909197307666	2.01751879584387e-23
GFCancor	SCD_15to17_po	-1.61472847076746	-1.52835968699206	0.315245061620131	-0.0684413904565408	0.18482847513031
GF	SCD_15to17_po	-1.66122700244654	-1.76492172135649	0.315809274320989	-0.0334407665346366	0.51742022791906
GFCancor	SCD_15to18_lu	-0.299924525700488	-12.8199214050567	0.490027657865566	-0.316277743766921	3.32939513552207e-10
GF	SCD_15to18_lu	-0.581934540013621	-12.4079419938809	0.507049590909761	-0.190845098580553	0.000193347948128538
GF	SCD_16to17_me	-0.0812867913420354	-16.1778590058624	0.419544145788115	-0.253092506002642	6.38654822818009e-07
GFCancor	SCD_16to17_me	0.109582275056172	-9.35286455015241	0.42470771091765	-0.20217730675488	7.70359368447463e-05
GF	SCD_su15_lu	-1.06721835787434	10.7373266365046	0.22818716504189	0.35017590195756	2.56961995265148e-12
GFCancor	SCD_su15_lu	-1.13644443575473	7.3486152066469	0.224892909657389	0.38441259763192	1.00586924900426e-14
GF	SCD_su16_lu	-1.3263359288758	14.7352123266084	0.289706066530316	0.374664044448423	5.21582268836833e-14
GFCancor	SCD_su16_lu	-1.40097853349756	9.648596351662	0.287256723869209	0.393506372852818	2.06042809698058e-15
GF	SCD_su17_lu	-1.29060517341949	-6.89849166507337	0.155110369949842	-0.333160434380508	3.18167481316806e-11
GFCancor	SCD_su17_lu	-1.31488053511226	-3.24838345482959	0.159215262042125	-0.251633569844501	7.44115793625174e-07
GFCancor	SCD_su17_me	-0.372535813076165	-5.4513776007041	0.542480197292236	-0.0937873654450939	0.0689136696330484
GF	SCD_su17_me	-0.469523350185603	-9.84236593331845	0.540774865654013	-0.122548516040592	0.017287306317047
GF	SCD_wi1516_lu	0.843312198042883	-10.7963617568928	0.254773395576399	-0.319077098969955	2.2784087361202e-10
GFCancor	SCD_wi1516_lu	0.936197676572903	-7.88774472468646	0.249325424756782	-0.373915154207898	5.90538840514588e-14
GFCancor	SCD_wi1516_po	-1.75625128286126	6.77623630292514	0.460920431048787	0.203668595127063	6.79865313935676e-05
GF	SCD_wi1516_po	-1.9018721827133	18.8065470787296	0.457125144897601	0.239167473810575	2.64389048869027e-06
GF	SCD_wi1617_lu	1.17458389234498	-7.61469552881433	0.153761262376765	-0.366133377094071	2.10575144342486e-13
GFCancor	SCD_wi1617_lu	1.20986362126251	-4.9155376623675	0.152900582181705	-0.379105268362971	2.48112397541109e-14
GF	SCD_wi1617_me	0.390089700959017	-6.37875569165826	0.135920778220488	-0.303384817697141	1.81649666669153e-09
GFCancor	SCD_wi1617_me	0.475339317897532	-3.81241725206931	0.138094174747425	-0.250546201612726	8.33383192497318e-07
GF	SCD_wi1617_po	-1.58674394879274	-14.0351631954679	1.54142467043245	-0.0544338950979689	0.291797267554084
GFCancor	SCD_wi1617_po	-4.87634361423077	42.1264581468254	1.42398066586256	0.386144066860798	7.46573622174568e-15
GF	SCD_wi1718_lu	-0.0814595349347456	2.06718551400997	0.510323502339447	0.0321660191619413	0.533522237968237
GFCancor	SCD_wi1718_lu	0.188539065561062	-4.65521625020855	0.507129647349425	-0.11618758821475	0.0240637734073514
GF	SGR_lu16	-0.0255565142275847	0.764504772034903	0.0211455670099161	0.282068168553588	2.51640219379947e-08
GFCancor	SGR_lu16	-0.0395680940821811	0.71548915540505	0.0199693413629936	0.423217972230144	8.14761478496674e-18
GFCancor	SGR_me16	0.300924321688452	0.242995841360438	0.0598252005869048	0.0366999061935993	0.477421180773681
GF	SGR_me16	0.396599223593373	-1.76872698910449	0.0588771735379002	-0.180960363781721	0.000413768317859554
GF	SGR_me17	0.094254645661518	-0.0524755813356863	0.00992011034083876	-0.0382087093345945	0.45949084220988
GFCancor	SGR_me17	0.0949494952154831	-0.0347906599955882	0.00992072066557838	-0.0365654666831685	0.479037128301341
GFCancor	SGR_po17	0.0325726150110498	0.948456367718855	0.0271156430030269	0.480485439031276	3.58548023139245e-23
GF	SGR_po17	0.0997541402290406	-0.0341620875989064	0.0309179010974214	-0.00642761959004706	0.901007558957947
GFCancor	SMH_lu16	87.8022878951526	-15.9983143304548	8.39964259728294	-0.0248234869991122	0.630901447449885
GF	SMH_lu16	88.4444760501095	-53.8314740570284	8.39082045002067	-0.0520999931217017	0.31301060471787
GFCancor	SMH_me16	264.662042032929	-201.952422599158	25.7213076904149	-0.0708120841104105	0.17003879462815
GF	SMH_me16	301.542806451316	-1394.78999952628	24.329769103167	-0.33130171110261	4.14980945725021e-11
GF	SMH_me17	130.072281916967	-212.261762332914	7.156193714136	-0.209637660531005	4.08555553491713e-05
GFCancor	SMH_me17	132.366897612615	-132.80382521051	7.18645736315349	-0.189326526450091	0.000217868687699322
GFCancor	SMH_po17	101.021569366263	502.738791797658	17.3029732763625	0.414218579688223	4.61620069560819e-17
GF	SMH_po17	141.095924388474	-153.210492760637	18.9896450028759	-0.046883343590987	0.36399116097316
GF	VAC_lu16	4.02129261850625	-6.72785196754175	0.464361726022197	-0.117009868151627	0.0230752426596803
GFCancor	VAC_lu16	4.23688285936626	-8.24451223389383	0.455051682401089	-0.229878417080976	6.50914000926061e-06
GF	VAC_lu17	5.75675159931316	2.18231685725745	0.666047857425126	0.0219122875624091	0.671494520410151
GFCancor	VAC_lu17	6.26286736746747	-9.19663012379665	0.658175578709215	-0.154815843293725	0.00257665656312679
GFCancor	VAC_po17	4.1295875036625	10.760009738174	0.572579039931139	0.28236849317348	2.42854791732796e-08
GF	VAC_po17	4.69694627717766	5.50787563172652	0.596007332943848	0.0536822347057805	0.298521602633974
GF	VAS_lu15	8.00842466530924	-3.30788396150908	0.116148030758374	-0.211112791838177	3.59430496224749e-05
GFCancor	VAS_lu15	8.01803022766776	-1.97724768950486	0.115893972039688	-0.220779988808905	1.51817161297722e-05
GF	VAS_po15	3.16645426039492	10.4592245384153	0.401357313560743	0.161562335750018	0.00164810015992237
GFCancor	VAS_po15	4.06233431829236	-7.80493113469511	0.391992016633149	-0.266499716496956	1.49968397048979e-07
GFCancor	WID_po16	5.95037954546964	5.81873307453787	0.769237711395804	0.092621721218434	0.072450061568791
GF	WID_po16	6.55712189736028	-5.10688275639802	0.772295231493527	-0.0261120005454523	0.613273767415775
GF	WID_po17	3.10509964771754	26.3145927957727	0.647597156481361	0.230043411227486	6.40786564741729e-06
GFCancor	WID_po17	3.61970902972688	5.09587240668607	0.660639826719445	0.119946837260877	0.0198257644296626
GF	WSC_04_me17	32.4477720840758	-6.06346903146599	1.95387837650358	-0.0224260743822002	0.664256319930434
GFCancor	WSC_04_me17	32.7319362993844	-7.15032783789512	1.95294540785964	-0.0381734483063193	0.459905545620604
GF	WSC_10_me17	22.86471052633	-133.958746718024	2.23606215508323	-0.397379298268027	1.0331890181704e-15
GFCancor	WSC_10_me17	24.189378219983	-81.9169722903608	2.28189805415767	-0.350761080050974	2.35014691252984e-12
